# Supplementary material for: Physiological and Transcriptomic Evaluation of Drought Effect on Own-Rooted and Grafted Grapevine Rootstock (1103P and 101-14MGt)
Source: Plants (Basel). 2023 Feb 28;12(5):1080. doi: 10.3390/plants12051080 (PMC10005690; doi:10.3390/plants12051080)
Supplement: Supplementary file 1 [file plants-12-01080-s001.zip]

Archive with 8 entries (8 files):
- Supplementary material 1.tif
- Supplementary material 2.tiff
- Supplementary material 3.tif
- Supplementary material 4.xlsx
- Supplementary material 5.xlsx
- Supplementary material 6.xlsx
- Supplementary material 7.xlsx
- Supplementary material 8.xlsx
