# Supplementary material for: Physiological and Transcriptomic Evaluation of Drought Effect on Own-Rooted and Grafted Grapevine Rootstock (1103P and 101-14MGt)
Source: Plants (Basel). 2023 Feb 28;12(5):1080. doi: 10.3390/plants12051080 (PMC10005690; doi:10.3390/plants12051080)
Supplement: Supplementary file 1 [file plants-12-01080-s001.zip › Supplementary material 4.xlsx]

## Sheet: 101.14_own-rooted_roots_T2
Gene ID	Protein description	baseMean	log2FoldChange	lfcSE	stat	pvalue	padj
VIT_203s0017g02260	NA	200.757	1.46786	0.319295	4.59721	4.28185e-06	0.00342564
VIT_214s0060g02270	translationally controlled tumor protein	165.045	1.41356	0.362177	3.90294	9.503e-05	0.0313765
VIT_201s0026g02620	expansin	48.4796	1.2935	0.257607	5.02122	5.13446e-07	0.000712013
VIT_207s0005g02310	alpha-expansin 8	161.634	1.17047	0.224958	5.20309	1.96001e-07	0.000313616
VIT_213s0067g01940	abscisic acid receptor pyl4	192.71	1.0955	0.148988	7.35295	1.93878e-13	1.00821e-09
VIT_214s0006g02410	germin-like protein 2-1-like	36.9185	1.09074	0.290851	3.75016	0.00017672	0.0503555
VIT_218s0001g06650	transcription factor bhlh96-like	40.6268	1.02529	0.236605	4.33334	1.46865e-05	0.00969922
VIT_217s0000g03960	plac8 family protein	28.9502	1.00548	0.274163	3.66746	0.000244974	0.0621428
VIT_217s0000g09810	pectate lyase	147.337	0.993136	0.2686	3.69745	0.000217773	0.0577392
VIT_217s0053g00990	alpha-expansin 6	55.5139	0.988678	0.245509	4.02705	5.64806e-05	0.0239766
VIT_214s0006g02330	germin-like protein 2-1-like	116.261	0.931661	0.159848	5.82843	5.59501e-09	1.6626e-05
VIT_204s0023g01910	NA	113.611	0.902587	0.235353	3.83503	0.000125549	0.0389782
VIT_206s0004g07750	peroxidase	538.584	0.879076	0.118942	7.39078	1.45971e-13	1.00821e-09
VIT_218s0001g00750	zim17-type zinc finger protein	197.342	0.858023	0.245822	3.49042	0.000482262	0.0993222
VIT_212s0028g02830	8-hydroxyquercetin 8-o-methyltransferase	236.778	0.850015	0.216595	3.92444	8.69325e-05	0.0307935
VIT_214s0006g02390	germin-like protein 2-1-like	71.5448	0.8311	0.199869	4.15822	3.20735e-05	0.0155154
VIT_218s0001g13830	cytochrome p450	50.0461	0.803974	0.222191	3.6184	0.000296432	0.0711706
VIT_209s0002g08510	beta expansin precursor	516.39	0.786441	0.206859	3.80182	0.000143638	0.0428402
VIT_208s0007g02080	NA	504.091	0.786328	0.159447	4.9316	8.15584e-07	0.000942498
VIT_203s0038g03080	flavonoid o-methyltransferase protein	206.697	0.771645	0.184659	4.17876	2.93104e-05	0.0145163
VIT_205s0049g00920	inorganic phosphate	178.801	0.745239	0.202599	3.6784	0.000234704	0.0602727
VIT_214s0006g02360	germin-like protein 2-1-like	144.295	0.74324	0.185747	4.00137	6.29781e-05	0.0256864
VIT_212s0028g02700	8-hydroxyquercetin 8-o-methyltransferase	293.466	0.732869	0.204196	3.58906	0.000331878	0.0758615
VIT_203s0038g03090	o-methyltransferase family 2 protein	738.582	0.732642	0.170801	4.28946	1.79111e-05	0.0106448
VIT_208s0058g00990	cationic peroxidase 1-like	493.69	0.723897	0.188637	3.83752	0.000124282	0.0389782
VIT_215s0021g01260	NA	184.536	0.701848	0.194848	3.60203	0.00031574	0.0746331
VIT_214s0006g02915	lipid-transfer protein dir1-like	1070.52	0.670591	0.087989	7.6213	2.51126e-14	2.61184e-10
VIT_212s0028g02860	tabersonine 16-o-methyltransferase-like	310.202	0.654206	0.165467	3.9537	7.69515e-05	0.0291442
VIT_211s0103g00190	phospholipase a2-like protein	388.42	0.612913	0.161404	3.79739	0.000146226	0.0428402
VIT_214s0006g02440	germin-like protein 2-1-like	108.205	0.60162	0.16084	3.74048	0.000183668	0.051628
VIT_218s0001g06510	flavoprotein wrba-like	383.473	0.5866	0.158155	3.70902	0.000208061	0.0569457
VIT_202s0025g00260	probable polygalacturonase-like	142.923	0.57465	0.13596	4.2266	2.37244e-05	0.0123246
VIT_213s0156g00160	vq motif-containing protein	94.3861	0.561464	0.156892	3.57867	0.000345348	0.0780824
VIT_208s0007g02630	short chain alcohol	273.838	0.53937	0.130695	4.12692	3.67647e-05	0.0168244
VIT_209s0002g02780	leucine-rich repeat receptor-like protein kinase at2g19210-like	383.989	0.509723	0.144932	3.51697	0.000436497	0.0938536
VIT_218s0075g00700	laccase-14-like	179.642	0.493783	0.125588	3.93177	8.43233e-05	0.0307721
VIT_207s0031g03070	phenylcoumaran benzylic ether reductase -like protein	1210.19	0.48557	0.0941595	5.15689	2.51085e-07	0.000373058
VIT_206s0004g05070	zinc transporter	988.516	0.461159	0.099136	4.65177	3.29091e-06	0.00285226
VIT_219s0014g00520	probable leucine-rich repeat receptor-like serine threonine-protein kinase at3g14840-like	398.01	0.461013	0.127428	3.61783	0.000297089	0.0711706
VIT_200s0340g00050	endo- -beta-glucanase	178.321	0.450694	0.118305	3.80958	0.000139203	0.0425817
VIT_217s0000g02930	probable glutathione s-transferase	468.242	0.448189	0.121167	3.69895	0.000216495	0.0577392
VIT_208s0058g00470	abscisic acid receptor pyl4	285.054	0.433406	0.116416	3.7229	0.000196948	0.0546228
VIT_214s0006g00350	glutamine synthetase	3472.25	0.300742	0.0770371	3.90386	9.46723e-05	0.0313765
VIT_218s0001g06250	3-deoxy-d-arabino-heptulosonate 7-phosphate synthase	659.495	0.298873	0.085366	3.50108	0.000463383	0.0963882
VIT_204s0023g03580	receptor homology-transmembrane-ring h2 domain protein 1	562.312	0.289961	0.0796241	3.64163	0.00027092	0.0678964
VIT_205s0077g01070	universal stress protein family protein	1719.85	0.274055	0.0721296	3.79948	0.000145	0.0428402
VIT_219s0093g00310	probable glutathione s-transferase	1269.12	-0.380139	0.0760915	-4.99582	5.8587e-07	0.000761667
VIT_218s0041g02080	12-oxophytodienoate reductase	900.226	-0.404194	0.0990604	-4.08028	4.49819e-05	0.0199078
VIT_200s0407g00050	NA	1351.95	-0.420634	0.111628	-3.76817	0.000164448	0.0475096
VIT_213s0067g01840	ferritin- chloroplastic	423.662	-0.478042	0.100981	-4.73399	2.20143e-06	0.00208145
VIT_203s0017g00250	NA	610.527	-0.491911	0.133113	-3.69544	0.000219508	0.0577392
VIT_208s0007g04780	tonoplast intrinsic protein	379.874	-0.500379	0.140381	-3.56444	0.00036463	0.0806879
VIT_203s0017g00180	NA	758.351	-0.523425	0.122651	-4.26761	1.97576e-05	0.0111075
VIT_207s0129g00710	isoflavone 2 -hydroxylase	140.607	-0.527265	0.142794	-3.6925	0.000222063	0.0577392
VIT_201s0150g00460	xyloglucan endotransglycosylase	181.761	-0.528137	0.150675	-3.50515	0.000456344	0.096233
VIT_219s0093g00150	probable glutathione s-transferase	2252.71	-0.536531	0.133962	-4.00509	6.19952e-05	0.0256864
VIT_212s0055g01045	NA	1720.48	-0.559752	0.132603	-4.22127	2.42926e-05	0.0123246
VIT_219s0015g02610	probable glutathione s-transferase	732.727	-0.577482	0.135082	-4.27504	1.91102e-05	0.011042
VIT_207s0130g00030	defensin-like protein 6-like	719.108	-0.590252	0.149304	-3.95336	7.70604e-05	0.0291442
VIT_200s0567g00020	peroxidase 10-like	355.486	-0.59361	0.151517	-3.91777	8.93722e-05	0.0309838
VIT_219s0015g02700	probable glutathione s-transferase	1881.19	-0.607639	0.102033	-5.95533	2.59546e-09	8.99803e-06
VIT_219s0093g00110	probable glutathione s-transferase	843.748	-0.616482	0.0780387	-7.8997	2.79579e-15	5.81553e-11
VIT_219s0015g02590	probable glutathione s-transferase	290.058	-0.616552	0.133374	-4.62272	3.78749e-06	0.00315134
VIT_209s0070g00480	extensin-like protein	101.535	-0.627955	0.159632	-3.93376	8.36281e-05	0.0307721
VIT_215s0048g02490	catechol o-methyltransferase	114.269	-0.646939	0.163363	-3.96013	7.49083e-05	0.0291442
VIT_215s0048g02480	catechol o-methyltransferase	200.848	-0.647975	0.149948	-4.32133	1.55089e-05	0.00969922
VIT_219s0015g02730	probable glutathione s-transferase	379.717	-0.65592	0.133364	-4.91827	8.73136e-07	0.0009559
VIT_219s0093g00220	probable glutathione s-transferase	429.495	-0.678603	0.124244	-5.46186	4.71163e-08	9.80066e-05
VIT_219s0015g02890	probable glutathione s-transferase	375.193	-0.682847	0.123518	-5.52831	3.23329e-08	7.47286e-05
VIT_203s0038g01510	NA	2562.39	-0.705358	0.18205	-3.87453	0.000106829	0.0347212
VIT_206s0004g00955	NA	73.4939	-0.711942	0.197955	-3.59648	0.000322548	0.0753857
VIT_213s0047g00030	protein zinc induced facilitator-like 1-like	64.6067	-0.741819	0.210968	-3.51627	0.000437662	0.0938536
VIT_206s0004g01980	NA	173.472	-0.745213	0.164302	-4.53564	5.74299e-06	0.00442444
VIT_212s0028g02990	fasciclin-like arabinogalactan protein 13	360.877	-0.753088	0.169562	-4.44136	8.93925e-06	0.00619817
VIT_205s0020g01820	uncharacterized protein	76.2982	-0.852088	0.209631	-4.06471	4.80914e-05	0.0208406
VIT_206s0004g01960	NA	237.078	-0.888254	0.154633	-5.74428	9.23141e-09	2.40028e-05
VIT_208s0040g01130	serine carboxypeptidase-like 45-like	130.599	-0.895936	0.228363	-3.9233	8.73429e-05	0.0307935
VIT_213s0047g00240	pectinesterase pectinesterase inhibitor 24-like	38.8429	-0.900233	0.251808	-3.57508	0.000350121	0.0783104
VIT_201s0011g02170	endo- -beta-	39.7132	-0.908153	0.232321	-3.90905	9.26595e-05	0.0313765
VIT_202s0025g04700	alpha-expansin 7	57.5856	-0.924206	0.257354	-3.59118	0.000329179	0.0758615
VIT_200s0625g00020	abc transporter g family member 11-like	44.1365	-0.926741	0.262133	-3.53539	0.000407177	0.0891547
VIT_207s0005g00810	pollen ole e 1 allergen and extensin family protein	172.897	-1.09321	0.274338	-3.98492	6.75038e-05	0.0270028
VIT_219s0090g01360	NA	2603.58	-1.12373	0.229435	-4.89782	9.69056e-07	0.00100787
VIT_201s0010g00390	peroxidase 7-like	36.9644	-1.12886	0.266393	-4.23755	2.2597e-05	0.0123246
VIT_218s0001g13200	cytokinin oxidase	40.7178	-1.14677	0.230339	-4.97862	6.40408e-07	0.000783596
VIT_219s0085g01040	peroxidase 7-like	39.5473	-1.17352	0.24929	-4.70746	2.50821e-06	0.0022684
VIT_207s0005g00800	structural constituent of cell	166.598	-1.22458	0.296928	-4.12418	3.7206e-05	0.0168244
VIT_211s0016g03480	xyloglucan endotransglycosylase	35.8004	-1.2286	0.284631	-4.31648	1.58537e-05	0.00969922
VIT_211s0052g01150	nicotianamine synthase	78.4054	-1.43247	0.272047	-5.26551	1.398e-07	0.000242332
VIT_212s0055g00860	NA	50.8163	-1.60584	0.25826	-6.21792	5.03801e-10	2.09591e-06

## Sheet: 101.14_own-rooted_leaves_T2
Gene ID	Protein description	baseMean	log2FoldChange	lfcSE	stat	pvalue	padj
VIT_209s0002g02450	phosphoethanolamine phosphocholine	69.1374	2.051	0.274747	7.46505	8.32648e-14	7.65578e-11
VIT_211s0016g04670	NA	55.0661	2.00384	0.250728	7.99209	1.32665e-15	1.74255e-12
VIT_215s0048g00190	phosphorus starvation-induced protein	46.6451	1.96039	0.354841	5.52469	3.30067e-08	6.63167e-06
VIT_206s0004g04210	NA	62.7604	1.92291	0.345577	5.56435	2.63126e-08	5.43666e-06
VIT_204s0023g03370	flavanone 3-hydroxylase	752.499	1.76816	0.258899	6.82954	8.51865e-12	4.89529e-09
VIT_214s0068g00920	chalcone synthase	900.178	1.72335	0.306447	5.62365	1.86965e-08	4.09298e-06
VIT_216s0098g00330	obp3-responsive protein 1	106.271	1.66682	0.164343	10.1423	3.58544e-24	3.29663e-20
VIT_215s0046g00170	NA	509.741	1.66275	0.33318	4.99055	6.02087e-07	8.26252e-05
VIT_216s0098g00320	splicing factor 3a subunit 3-like	79.6009	1.6584	0.172311	9.62446	6.30348e-22	2.89787e-18
VIT_205s0136g00260	chalcone synthase	1036.77	1.64484	0.249834	6.58376	4.5871e-11	1.96168e-08
VIT_211s0016g00580	NA	159.062	1.64171	0.254829	6.44243	1.17579e-10	4.70036e-08
VIT_213s0067g03820	chalcone isomerase	469.807	1.63837	0.206153	7.94737	1.90506e-15	2.33548e-12
VIT_201s0011g02960	leucoanthocyanidin reductase	62.9088	1.61731	0.225414	7.17485	7.23848e-13	4.92994e-10
VIT_205s0049g00520	NA	44.673	1.60545	0.282371	5.6856	1.30352e-08	2.95932e-06
VIT_203s0091g01290	serine carboxypeptidase-like 18-like	228.321	1.58688	0.221104	7.17706	7.12241e-13	4.92994e-10
VIT_202s0025g04720	anthocyanidin synthase	1129.07	1.55212	0.214082	7.2501	4.16462e-13	3.19096e-10
VIT_218s0001g09400	cytochrome b5	701.123	1.54668	0.31295	4.94227	7.7219e-07	0.000101427
VIT_211s0037g00980	NA	35.49	1.53452	0.335107	4.57919	4.66783e-06	0.000487708
VIT_206s0004g02620	phenylalanine ammonia-lyase	260.106	1.52965	0.242524	6.3072	2.84132e-10	1.04498e-07
VIT_205s0020g04110	early light-inducible protein	719.175	1.52459	0.183511	8.30788	9.74232e-17	1.67125e-13
VIT_200s0361g00040	anthocyanidin reductase	406.115	1.5036	0.220661	6.81409	9.48644e-12	5.28625e-09
VIT_218s0001g12800	dihydroflavonol 4-reductase	353.897	1.45877	0.158603	9.19764	3.65899e-20	1.12142e-16
VIT_211s0016g01320	tannin-related r2r3 myb transcription partial	110.545	1.43222	0.171651	8.34381	7.19318e-17	1.46973e-13
VIT_201s0011g05030	NA	75.0443	1.42976	0.252796	5.65578	1.55143e-08	3.47918e-06
VIT_205s0049g00570	---NA---	747.992	1.42117	0.263898	5.38529	7.23299e-08	1.34351e-05
VIT_218s0001g14990	tpa: protein kinase superfamily protein	78.2026	1.39543	0.322202	4.33093	1.4848e-05	0.00131904
VIT_203s0088g00260	serine carboxypeptidase-like 18-like	119.529	1.39131	0.224284	6.20334	5.52776e-10	1.93661e-07
VIT_213s0067g02710	uncharacterized protein	172.137	1.38563	0.154534	8.96646	3.06195e-19	8.04374e-16
VIT_208s0007g01940	gdp-mannose-dependent alpha-mannosyltransferase-like	399.972	1.35755	0.253109	5.3635	8.16233e-08	1.50097e-05
VIT_213s0067g02870	chalcone isomerase	377.747	1.33526	0.160865	8.30048	1.03689e-16	1.67125e-13
VIT_201s0011g06290	purple acid phosphatase	405.946	1.33456	0.350567	3.80687	0.000140736	0.00871382
VIT_212s0028g01150	transparent testa 12	38.2828	1.33275	0.276961	4.81206	1.49385e-06	0.000180727
VIT_215s0046g00450	NA	150.27	1.33244	0.237362	5.61355	1.98213e-08	4.2277e-06
VIT_205s0049g00730	NA	114.981	1.3302	0.289119	4.60088	4.20707e-06	0.00045242
VIT_214s0068g01500	glycerophosphodiester phosphodiesterase gde1-like isoform 1	156.797	1.32256	0.375054	3.52633	0.000421366	0.0206077
VIT_218s0001g09340	acyl- -binding domain 3	25.3951	1.30799	0.303991	4.30274	1.68702e-05	0.00148433
VIT_204s0023g01970	aldose 1-epimerase family protein	93.8025	1.30788	0.241728	5.41054	6.28345e-08	1.1912e-05
VIT_210s0116g00410	gibberellin 20-	162.517	1.30486	0.235669	5.53682	3.08008e-08	6.29328e-06
VIT_201s0011g06280	2-oxoglutarate and fe -dependent oxygenase domain-containing protein	125.688	1.28496	0.315378	4.07435	4.61423e-05	0.00344923
VIT_208s0007g05110	NA	37.3826	1.28212	0.32952	3.89089	9.9878e-05	0.00663053
VIT_205s0049g00660	NA	279.518	1.27429	0.267641	4.7612	1.92443e-06	0.000225404
VIT_214s0036g00420	phosphoenolpyruvate carboxylase kinase	148.306	1.24802	0.201235	6.20181	5.58163e-10	1.93661e-07
VIT_202s0012g00170	beta-amylase	538.072	1.2468	0.218902	5.6957	1.22866e-08	2.83135e-06
VIT_200s0391g00070	2-dehydro-3-deoxyphosphoheptonate aldolase 3-deoxy-d-arabino-heptulosonate 7-phosphate synthetase	527.804	1.24265	0.209469	5.93238	2.98575e-09	8.31894e-07
VIT_205s0049g00740	NA	69.7343	1.21931	0.287353	4.24324	2.20313e-05	0.00188434
VIT_211s0016g04330	dihydrofolate reductase	130.496	1.20871	0.185612	6.51203	7.41426e-11	3.09866e-08
VIT_210s0405g00030	l-galactose-1-phosphate phosphatase	161.302	1.20102	0.199415	6.02272	1.71508e-09	5.17028e-07
VIT_208s0007g05100	glycosyl family 31	26.402	1.1875	0.337461	3.51894	0.000433274	0.020967
VIT_214s0108g00870	nad-malate dehydrogenase	141.658	1.18323	0.205298	5.76347	8.24019e-09	2.07574e-06
VIT_208s0007g04500	NA	97.8137	1.18239	0.383857	3.08029	0.00206801	0.0681518
VIT_202s0012g00750	pyrophosphatase ppax	35.0119	1.16772	0.297105	3.93034	8.48259e-05	0.00575595
VIT_212s0028g01740	chaperone protein dnaj	471.743	1.16079	0.13388	8.67038	4.3069e-18	9.89996e-15
VIT_218s0001g03470	flavonol synthase	79.8113	1.15213	0.251055	4.58917	4.45002e-06	0.000467608
VIT_211s0016g05330	spx domain-containing protein 2	172.529	1.15188	0.290589	3.96397	7.37147e-05	0.00505799
VIT_217s0000g02660	NA	28.0286	1.1466	0.308639	3.71502	0.000203186	0.0119374
VIT_218s0001g14310	flavanone 3-hydroxylase	372.254	1.13681	0.199606	5.69527	1.23176e-08	2.83135e-06
VIT_206s0004g06020	alpha-glucan h isozyme-like	202.032	1.13273	0.196156	5.77466	7.71108e-09	1.99717e-06
VIT_204s0008g01190	udp-sulfoquinovose synthase	97.1562	1.13218	0.211306	5.35799	8.41541e-08	1.53219e-05
VIT_207s0104g00610	glutamine synthetase	71.7264	1.10311	0.216956	5.08448	3.68627e-07	5.2548e-05
VIT_205s0049g00950	phosphoenolpyruvate carboxylase kinase	48.7057	1.09677	0.248938	4.4058	1.05392e-05	0.000983783
VIT_212s0028g00590	3-hydroxyisobutyryl- hydrolase-like protein 5-like	33.8957	1.0954	0.236514	4.63143	3.63155e-06	0.000397503
VIT_206s0080g00330	esterase lipase thioesterase-like protein	27.1753	1.09253	0.316862	3.44797	0.000564814	0.0255193
VIT_208s0040g01070	serine carboxypeptidase-like 45-like	50.6474	1.08505	0.343066	3.16279	0.00156265	0.0560146
VIT_201s0010g02460	glyceraldehyde-3-phosphate dehydrogenase	97.7087	1.06158	0.239473	4.43299	9.29354e-06	0.000880922
VIT_205s0049g00720	NA	90.1749	1.05389	0.279173	3.77505	0.000159978	0.00974119
VIT_204s0008g02030	chalcone-flavanone isomerase-like protein	65.1808	1.03585	0.198182	5.22675	1.72515e-07	2.71144e-05
VIT_207s0129g00470	uncharacterized protein ycf36-like	38.862	1.01775	0.242901	4.18997	2.78995e-05	0.0022802
VIT_218s0001g06780	probable serine threonine-protein kinase at1g54610-like	111.613	1.00927	0.163519	6.17217	6.73597e-10	2.25214e-07
VIT_216s0039g02040	4-coumarate: ligase	107.865	1.00519	0.185712	5.41265	6.20999e-08	1.18954e-05
VIT_208s0040g01040	serine carboxypeptidase-like 45-like	45.8903	1.00438	0.322175	3.1175	0.0018239	0.0623416
VIT_219s0014g04930	(-)-germacrene d synthase	99.8422	1.00438	0.278878	3.60149	0.0003164	0.0166237
VIT_218s0001g13340	purple acid phosphatase	580.987	0.999739	0.340685	2.93449	0.00334092	0.0986136
VIT_206s0009g03000	flavonoid 3 -hydroxylase 2	179.942	0.997035	0.217125	4.59198	4.39066e-06	0.000465093
VIT_200s0181g00140	riboflavin kinase	100.525	0.992931	0.16171	6.14021	8.24127e-10	2.70623e-07
VIT_207s0005g06610	NA	38.7901	0.987421	0.253293	3.89834	9.68561e-05	0.00647668
VIT_207s0151g00510	amino-acid acetyltransferase-like	118.071	0.985005	0.165086	5.96661	2.42238e-09	7.16887e-07
VIT_205s0049g00610	NA	161.653	0.976724	0.283975	3.43947	0.00058286	0.0262349
VIT_205s0124g00080	NA	48.7767	0.975704	0.267897	3.64209	0.000270435	0.0146803
VIT_209s0002g05710	adenine nucleotide translocase	444.778	0.972374	0.163689	5.94036	2.84399e-09	8.04587e-07
VIT_201s0011g05210	phosphoglucomutase phosphomannomutase alpha beta alpha domain i	374.173	0.961132	0.145522	6.60473	3.98253e-11	1.78621e-08
VIT_217s0000g01400	nucleotide pyrophosphatase phosphodiesterase	73.7822	0.959327	0.184598	5.19686	2.02686e-07	3.03024e-05
VIT_211s0016g01300	tannin-related r2r3 myb transcription partial	110.997	0.957948	0.192912	4.96572	6.84464e-07	9.25487e-05
VIT_202s0012g01570	bifunctional dihydroflavonol 4-reductase flavanone 4-reductase-like	28.4752	0.947405	0.283717	3.33926	0.000840013	0.0347365
VIT_216s0050g01440	pentatricopeptide repeat-containing protein	86.1227	0.942624	0.178722	5.27423	1.33313e-07	2.26989e-05
VIT_219s0014g00080	NA	90.1944	0.935639	0.218382	4.28441	1.83225e-05	0.00159684
VIT_202s0087g00340	major facilitator protein	32.2574	0.927955	0.261099	3.55404	0.000379369	0.0192049
VIT_215s0046g01010	dead-box atp-dependent rna helicase 31-like	81.4784	0.926893	0.238343	3.8889	0.000100698	0.00663702
VIT_203s0038g03970	uncharacterized protein	165.607	0.919289	0.172908	5.31663	1.05708e-07	1.86911e-05
VIT_218s0001g06250	3-deoxy-d-arabino-heptulosonate 7-phosphate synthase	361.884	0.908845	0.150247	6.04901	1.45739e-09	4.46664e-07
VIT_203s0180g00200	limonoid udp-glucosyltransferase	351.224	0.897289	0.280265	3.20158	0.00136678	0.0503684
VIT_203s0063g02620	dna binding	2915.54	0.896111	0.159632	5.61361	1.9815e-08	4.2277e-06
VIT_204s0023g01110	membrane	25.7429	0.892639	0.277513	3.21657	0.00129733	0.0484889
VIT_203s0063g02680	NA	3943.68	0.887559	0.153406	5.78568	7.22203e-09	1.89723e-06
VIT_219s0085g00370	phosphoglycerate kinase	490.793	0.886034	0.170186	5.20626	1.92683e-07	2.97751e-05
VIT_219s0177g00140	thiamin biosynthetic enzyme	3987.68	0.884389	0.137738	6.4208	1.35563e-10	5.30398e-08
VIT_200s0181g00130	riboflavin kinase	83.5201	0.87603	0.177879	4.92486	8.44227e-07	0.000110103
VIT_208s0040g02470	soluble inorganic pyrophosphatase	468.758	0.866836	0.16673	5.19904	2.00325e-07	3.03024e-05
VIT_205s0094g00220	class iv chitinase	57.0363	0.866101	0.230769	3.75311	0.000174651	0.0105995
VIT_206s0009g02846	flavonoid 3 -hydroxylase	263.674	0.864786	0.153176	5.6457	1.6451e-08	3.64479e-06
VIT_217s0000g07450	glycerophosphoryl diester phosphodiesterase	270.235	0.86313	0.163581	5.27645	1.31708e-07	2.26354e-05
VIT_208s0032g00280	ankyrin repeat and regulator of chromosome condensation domain-containing protein	48.3687	0.860286	0.236268	3.64115	0.000271428	0.0146803
VIT_217s0000g01410	nucleotide pyrophosphatase phosphodiesterase	57.9146	0.846889	0.199551	4.24397	2.19602e-05	0.00188434
VIT_213s0019g01070	radical sam domain-containing protein	54.6379	0.842669	0.232046	3.63148	0.000281799	0.0151079
VIT_201s0010g02580	acid phosphatase vanadium-dependent haloperoxidase-related protein	40.6491	0.841125	0.224704	3.74325	0.000181654	0.0108809
VIT_205s0020g00230	NA	40.5408	0.837774	0.242053	3.46112	0.000537936	0.0244387
VIT_206s0004g08150	cinnamate-4-hydroxylase	409.96	0.835019	0.168859	4.94505	7.61229e-07	0.000101427
VIT_208s0040g00440	dihydrofolate reductase	54.7397	0.834828	0.202809	4.11633	3.84949e-05	0.00298685
VIT_203s0038g01930	cyclophilin	378.998	0.83327	0.248842	3.34859	0.000812244	0.0337164
VIT_201s0011g00470	probable inactive purple acid phosphatase 1-like	38.9249	0.830174	0.222682	3.72807	0.000192954	0.0113726
VIT_208s0056g01150	nadh-cytochrome b5 reductase	184.167	0.82997	0.151318	5.48493	4.13635e-08	8.09184e-06
VIT_216s0098g01710	uncharacterized protein	50.0201	0.824967	0.220319	3.74442	0.000180809	0.0108657
VIT_218s0001g14840	urease accessory protein	119.229	0.823361	0.155823	5.28396	1.2642e-07	2.19315e-05
VIT_204s0008g07230	aspartic proteinase nepenthesin-2-like	172.296	0.821591	0.186892	4.39606	1.10231e-05	0.00101861
VIT_201s0011g05370	phosphoglucomutase	377.508	0.81747	0.17473	4.67848	2.8901e-06	0.00032605
VIT_208s0007g05490	pyruvate kinase	23.7709	0.816209	0.264058	3.09102	0.00199472	0.0666926
VIT_206s0009g02873	flavonoid 3 -hydroxylase 2-like	161.946	0.811236	0.176682	4.5915	4.40079e-06	0.000465093
VIT_218s0122g00510	pyrophosphate--fructose 6-phosphate 1-phosphotransferase subunit alpha-like	155.898	0.803455	0.164719	4.87775	1.07304e-06	0.000134232
VIT_213s0067g01470	udp-glucose pyrophosphorylase 3	95.3767	0.80049	0.249272	3.21131	0.00132132	0.0492855
VIT_203s0038g03990	cmp-sialic acid	37.9656	0.800237	0.229421	3.48807	0.000486522	0.0227969
VIT_201s0010g00680	chaperone protein htpg family protein	308.911	0.798769	0.162274	4.92234	8.55138e-07	0.00011074
VIT_215s0048g00350	5-enolpyruvylshikimate-3-phosphate synthase	161.33	0.796186	0.134667	5.91226	3.37447e-09	9.26167e-07
VIT_208s0007g05010	uncharacterized protein	174.079	0.791676	0.151163	5.23724	1.62994e-07	2.60634e-05
VIT_218s0001g09890	d-3-phosphoglycerate chloroplastic-like	31.7068	0.791477	0.26421	2.99564	0.0027387	0.0853591
VIT_206s0004g06110	beta-d-glucan exohydrolase-like protein	41.2126	0.787834	0.245544	3.20852	0.00133419	0.0494338
VIT_208s0007g03960	enolase	493.31	0.787445	0.13606	5.78749	7.14474e-09	1.89723e-06
VIT_204s0008g07170	aspartic proteinase nepenthesin-2-like	136.485	0.785735	0.212195	3.70289	0.000213157	0.0124042
VIT_218s0001g08030	phosphoglycerate mutase-like protein	127.866	0.783545	0.156382	5.01047	5.42987e-07	7.5075e-05
VIT_214s0081g00720	transcription factor bhlh104	33.7734	0.782636	0.232362	3.36818	0.000756668	0.0319137
VIT_215s0046g02390	probable anion transporter chloroplastic-like	373.182	0.782176	0.149641	5.22702	1.7226e-07	2.71144e-05
VIT_206s0004g05150	protein toc75	109.719	0.781288	0.195975	3.98668	6.70033e-05	0.00470277
VIT_212s0059g01400	tyrosine specific protein phosphatase family protein	90.6779	0.780536	0.231425	3.37274	0.00074425	0.0317541
VIT_202s0025g02790	granule-bound starch synthase i	438.569	0.779243	0.16704	4.66501	3.08609e-06	0.000341962
VIT_203s0038g00230	purple acid phosphatase	105.623	0.778181	0.252174	3.08589	0.00202944	0.0673304
VIT_200s2579g00010	phosphoserine aminotransferase	71.2886	0.775808	0.227002	3.41763	0.000631688	0.0281944
VIT_219s0090g01730	c2h2 zinc finger protein	33.552	0.774703	0.245852	3.15109	0.00162662	0.0577452
VIT_218s0001g11060	calcineurin-like phosphoesterase domain-containing protein	125.649	0.773047	0.176355	4.38348	1.16801e-05	0.00107393
VIT_206s0009g02830	flavonoid 3 -hydroxylase 2	445.738	0.771073	0.157509	4.89543	9.80935e-07	0.000124079
VIT_219s0090g00120	kua-ubiquitin conjugating enzyme hybrid localisation domain-containing protein	137.785	0.764061	0.187079	4.08416	4.42369e-05	0.00333364
VIT_205s0020g02210	histidine-containing phosphotransfer	156.324	0.76121	0.175746	4.33131	1.48222e-05	0.00131904
VIT_218s0001g01640	udp-sugar pyrophosphorylase	64.7345	0.757386	0.209389	3.61713	0.000297893	0.0157412
VIT_201s0137g00580	protein kinase	50.1532	0.757354	0.20495	3.69531	0.000219619	0.0126076
VIT_206s0004g01540	uncharacterized protein ymr315w-like	33.6637	0.740643	0.252863	2.92903	0.00340018	0.0997223
VIT_206s0009g02805	flavonoid 3 -hydroxylase	390.612	0.736786	0.179413	4.10666	4.01427e-05	0.00306301
VIT_204s0044g01490	2-oxoisovalerate dehydrogenase alpha mitochondrial expressed	65.4797	0.735145	0.206285	3.56373	0.000365622	0.0187282
VIT_203s0063g02670	NA	87.3985	0.73117	0.172596	4.2363	2.2723e-05	0.00191676
VIT_207s0104g00240	uncharacterized protein	107.733	0.727571	0.204281	3.56161	0.000368583	0.0187924
VIT_211s0016g00600	beta-ketoacyl-acp synthase ii	55.0208	0.726077	0.205069	3.54065	0.000399149	0.0197675
VIT_206s0009g02810	flavonoid 3 -hydroxylase 2-like	520.959	0.723926	0.118217	6.12368	9.14357e-10	2.89899e-07
VIT_214s0068g01440	acyltransferase-like protein chloroplastic-like	32.3105	0.723485	0.230102	3.14419	0.00166547	0.0587458
VIT_200s0670g00020	n-acetyl-l-glutamate synthase 2	65.7182	0.722544	0.225781	3.2002	0.00137334	0.0505085
VIT_217s0000g03030	probable atp-dependent rna helicase dhx36-like	48.0924	0.719426	0.239072	3.00925	0.00261894	0.0826065
VIT_212s0028g00960	phytoene synthase 2a	444.534	0.719365	0.170532	4.21835	2.46094e-05	0.00206641
VIT_216s0022g00670	vacuolar invertase	47.6015	0.716216	0.215939	3.31675	0.000910709	0.037051
VIT_201s0011g04350	fructose-bisphosphate aldolase	201.779	0.716158	0.162196	4.4154	1.00825e-05	0.000950808
VIT_215s0048g01750	fasciclin-like arabinogalactan protein	215.008	0.715058	0.216232	3.3069	0.00094335	0.0381258
VIT_206s0061g00730	tonoplast intrinsic	2176.01	0.712853	0.15598	4.57015	4.87383e-06	0.000499414
VIT_218s0001g12290	uncharacterized protein	316.125	0.709541	0.17422	4.07268	4.64747e-05	0.00346001
VIT_201s0011g06270	hydroxyproline-rich glyco protein	37.5635	0.704003	0.237761	2.96096	0.00306679	0.0930911
VIT_201s0010g01810	NA	92.0482	0.701879	0.187642	3.74053	0.000183634	0.0109283
VIT_208s0105g00430	omega-3 fatty acid desaturase	316.86	0.700036	0.143022	4.89459	9.85128e-07	0.000124079
VIT_214s0030g01590	rubredoxin family protein	731.795	0.698585	0.203463	3.43348	0.00059589	0.0266614
VIT_212s0028g02180	phosphoenolpyruvate carboxylase	103.5	0.696872	0.213697	3.26102	0.00111011	0.0433415
VIT_206s0004g01310	enoyl-acp reductase	55.9647	0.696686	0.213609	3.2615	0.00110823	0.0433415
VIT_206s0009g02840	flavonoid 3 -hydroxylase 2	803.14	0.696267	0.141781	4.91088	9.06689e-07	0.000116347
VIT_204s0008g07140	aspartic proteinase nepenthesin-2-like	372.448	0.695384	0.133307	5.2164	1.82436e-07	2.84307e-05
VIT_204s0008g07190	NA	388.274	0.692556	0.168034	4.12153	3.76359e-05	0.00293257
VIT_219s0085g00360	NA	184.674	0.686544	0.187249	3.66648	0.000245916	0.0137145
VIT_214s0083g00320	bifunctional dihydroflavonol 4-reductase flavanone 4-reductase-like	38.1865	0.682774	0.231516	2.94914	0.00318656	0.0959044
VIT_210s0003g02050	cyclic phosphodiesterase	109.099	0.682427	0.178076	3.83221	0.000126995	0.00810873
VIT_212s0035g01080	prolycopene chloroplastic-like	98.1933	0.681245	0.198369	3.43423	0.000594236	0.0266522
VIT_204s0008g07130	aspartic proteinase nepenthesin-2-like	139.303	0.680856	0.209117	3.25587	0.00113046	0.0439105
VIT_201s0011g03820	zinc finger protein	48.119	0.680345	0.217788	3.12389	0.00178478	0.0615766
VIT_207s0005g00590	photolyase blue-light receptor 2	664.648	0.678392	0.183428	3.69841	0.000216952	0.0125457
VIT_200s0227g00140	mlo-like protein	53.8616	0.677176	0.193968	3.49117	0.000480907	0.0227337
VIT_212s0059g01150	lycopene beta epsilon cyclase protein	89.5421	0.670213	0.220525	3.03917	0.00237234	0.0762673
VIT_208s0040g00670	4-alpha-glucanotransferase	117.43	0.668632	0.190215	3.51513	0.000439536	0.0210912
VIT_206s0009g02970	flavonoid 3 -hydroxylase 2-like	261.49	0.664762	0.18696	3.55564	0.000377055	0.0191537
VIT_201s0011g00730	alpha- glucan phosphorylase l-2 chloroplastic amyloplastic-like	163.797	0.662995	0.184502	3.59342	0.000326362	0.0170496
VIT_213s0064g01430	rna recognition motif-containing protein	294.381	0.660302	0.163856	4.02976	5.5833e-05	0.00404218
VIT_217s0000g08560	phosphate phosphoenolpyruvate translocator precursor	139.549	0.659645	0.152072	4.33772	1.43967e-05	0.00129142
VIT_206s0004g06130	thiamine biosynthesis protein	158.148	0.656533	0.201534	3.25767	0.0011233	0.0437634
VIT_219s0014g01390	phosphoenolpyruvate carboxylase	89.9178	0.652681	0.207543	3.1448	0.00166202	0.0587458
VIT_215s0021g01330	nucleoside diphosphate kinase	381.428	0.650848	0.165528	3.93196	8.42562e-05	0.00573847
VIT_217s0000g07260	plasmodesmata callose-binding protein 3	223.326	0.650417	0.179552	3.62244	0.000291836	0.0155553
VIT_206s0004g02120	2-oxoglutarate malate translocator	391.627	0.649796	0.186446	3.48517	0.000491826	0.0229548
VIT_207s0129g00620	natural resistance-associated macrophage protein	82.8849	0.641099	0.165466	3.8745	0.000106844	0.0069672
VIT_213s0067g03470	protein in2-1 homolog b-like	169.817	0.639066	0.153577	4.1612	3.16586e-05	0.00254223
VIT_205s0049g02035	NA	102.4	0.635309	0.186957	3.39815	0.000678431	0.0299176
VIT_209s0054g00430	NA	553.358	0.634939	0.174772	3.63296	0.000280188	0.0150654
VIT_205s0051g00340	chaperonin cpn60- mitochondrial-like isoform 1	74.9924	0.634803	0.18279	3.47285	0.000514967	0.0237337
VIT_209s0002g03930	tcp-1 cpn60 chaperonin family protein	81.3156	0.632712	0.203661	3.1067	0.0018919	0.0643071
VIT_214s0006g01790	beta-glucosidase 44-like	50.2749	0.618921	0.20942	2.95541	0.00312252	0.0944408
VIT_204s0023g02010	alpha beta fold family protein	293.984	0.617262	0.13055	4.72818	2.26537e-06	0.000260362
VIT_206s0004g01270	callose synthase	103.013	0.615394	0.161302	3.81516	0.000136094	0.0084835
VIT_218s0001g00470	l-ascorbate oxidase homolog	186.962	0.614868	0.13787	4.45975	8.20543e-06	0.000794156
VIT_206s0061g00270	rubisco subunit binding-protein alpha subunit	642.411	0.614444	0.151756	4.04889	5.14601e-05	0.0037852
VIT_208s0056g00200	#NAME?	277.26	0.613077	0.107131	5.72268	1.04856e-08	2.47204e-06
VIT_218s0001g12160	probable protein phosphatase 2c 55-like	53.6449	0.611594	0.201575	3.03408	0.00241267	0.0770254
VIT_206s0004g00240	tcp-1 cpn60 chaperonin family protein	739.186	0.609953	0.164803	3.7011	0.000214671	0.0124529
VIT_204s0044g00710	udp-glucose pyrophosphorylase	176.104	0.609205	0.19962	3.05182	0.00227457	0.0737691
VIT_213s0019g00330	tonoplast intrinsic	662.614	0.608008	0.174613	3.48202	0.000497643	0.0231675
VIT_207s0005g01460	probable glutamyl chloroplastic-like	92.2204	0.606446	0.152625	3.97344	7.08409e-05	0.00488402
VIT_216s0050g01450	pentatricopeptide repeat-containing protein at4g21190-like	229.438	0.605517	0.193056	3.13649	0.00170985	0.0598902
VIT_217s0000g03310	chloroplast heat shock protein 70-1	755.785	0.603974	0.181991	3.3187	0.00090436	0.0368742
VIT_209s0002g00100	phytoene desaturase	117.335	0.598767	0.156465	3.82684	0.000129799	0.00823059
VIT_206s0009g02920	flavonoid 3 -hydroxylase 2-like	505.102	0.598622	0.148468	4.03199	5.53068e-05	0.00401991
VIT_203s0088g00300	NA	68.1185	0.598236	0.176359	3.39216	0.000693443	0.0302778
VIT_217s0000g03620	chaperonin 20	82.4874	0.595775	0.200014	2.97866	0.0028951	0.0890269
VIT_216s0039g01770	norcoclaurine synthase	111.37	0.591946	0.170447	3.4729	0.000514876	0.0237337
VIT_206s0009g02880	flavonoid 3 -hydroxylase 2-like	352.267	0.588921	0.16573	3.55349	0.000380151	0.0192049
VIT_218s0001g14010	sulfate adenylyltransferase	226.733	0.588656	0.151255	3.89181	9.94977e-05	0.00662922
VIT_202s0033g01160	uncharacterized protein	114.663	0.587967	0.168583	3.4877	0.000487203	0.0227969
VIT_214s0068g01640	60s ribosomal protein l7a	131.429	0.587884	0.165741	3.54701	0.000389629	0.0193842
VIT_201s0146g00310	pyruvate dehydrogenase e1 component subunit beta	193.664	0.585905	0.139088	4.21247	2.52596e-05	0.0021018
VIT_204s0023g02700	thioredoxin h	1901.48	0.584094	0.142016	4.11286	3.9078e-05	0.00299419
VIT_218s0001g06810	uncharacterized protein	179.687	0.580203	0.172304	3.36732	0.000759019	0.0319396
VIT_208s0007g05970	probable inactive purple acid phosphatase 16-like	158.71	0.5756	0.136908	4.20429	2.619e-05	0.00216941
VIT_206s0061g01230	glucomannan 4-beta-mannosyltransferase 2	218.741	0.572838	0.159397	3.59378	0.000325909	0.0170496
VIT_210s0003g05380	fatty acid 2-hydroxylase-like	91.9866	0.572147	0.195136	2.93204	0.00336739	0.0992355
VIT_217s0000g07640	adp-glucose pyrophosphorylase-like protein	394.795	0.563421	0.111216	5.06602	4.06225e-07	5.74621e-05
VIT_219s0085g00880	succinate semialdehyde dehydrogenase	215.506	0.56134	0.166634	3.36869	0.000755253	0.0319137
VIT_213s0019g04460	phenylalanine ammonia-lyase	151.67	0.560832	0.178255	3.14623	0.0016539	0.0586002
VIT_208s0056g00190	pyruvate kinase	93.554	0.559656	0.175257	3.19334	0.00140639	0.0516209
VIT_204s0008g03890	gtp-binding protein	174.837	0.559169	0.159099	3.51459	0.000440427	0.0210912
VIT_212s0057g01020	fasciclin-like arabinogalactan protein	647.107	0.553206	0.162604	3.40217	0.000668518	0.0295514
VIT_214s0066g00250	alpha-l-fucosidase 2	108.695	0.552741	0.186173	2.96896	0.00298813	0.0912768
VIT_209s0002g06970	palmitoyl-monogalactosyldiacylglycerol delta-7 desaturase	132.955	0.550886	0.164047	3.3581	0.000784815	0.0328746
VIT_218s0041g01260	protein phosphatase 1 regulatory subunit inhibitor-3	102.137	0.550217	0.180435	3.04938	0.00229313	0.0741096
VIT_203s0017g02330	coproporphyrinogen iii oxidase	272.841	0.547701	0.144192	3.79842	0.000145623	0.00898612
VIT_207s0031g02480	beta-galactosidase 3-like	100.075	0.547363	0.164076	3.33605	0.00084979	0.0350376
VIT_209s0002g06980	post-illumination chlorophyll fluorescence increase protein	506.432	0.547199	0.176171	3.10607	0.00189593	0.0643252
VIT_214s0171g00430	prohibitin	121.032	0.543841	0.150122	3.62265	0.000291596	0.0155553
VIT_206s0004g01460	linoleate 13s-lipoxygenase 2- chloroplastic-like	174.174	0.543782	0.161302	3.37122	0.000748373	0.0318561
VIT_206s0009g03430	zinc finger family protein	75.1723	0.54361	0.178261	3.04953	0.00229204	0.0741096
VIT_211s0016g00650	chaperonin 20	299.943	0.542655	0.179654	3.02056	0.00252308	0.0799947
VIT_200s0341g00050	uncharacterized protein	121.728	0.540057	0.159594	3.38394	0.000714531	0.0308318
VIT_206s0009g02790	dihydropyrimidinase	163.827	0.539853	0.166304	3.24619	0.00116961	0.0450651
VIT_214s0060g00060	dead-box atp-dependent rna helicase chloroplastic-like	830.642	0.536429	0.166496	3.22187	0.00127357	0.0477954
VIT_214s0108g01330	chorismate mutase	131.579	0.535766	0.144563	3.70611	0.00021047	0.0122868
VIT_208s0056g01170	zinc finger protein chloroplastic-like	137.533	0.532462	0.171615	3.10265	0.00191796	0.0648334
VIT_201s0127g00300	crs2-associated factor 2	181.539	0.529445	0.179701	2.94625	0.0032165	0.0963326
VIT_206s0004g01450	linoleate 13s-lipoxygenase 2- chloroplastic-like	438.469	0.52493	0.137337	3.8222	0.000132264	0.00835809
VIT_218s0001g09170	interferon-related developmental regulator domain-containing protein	103.715	0.522696	0.175334	2.98113	0.00287183	0.088459
VIT_218s0001g12780	ornithine carbamoyltransferase	88.8638	0.520474	0.16656	3.12484	0.00177905	0.0614941
VIT_209s0002g00130	autoinhibited h atpase	131.15	0.520218	0.164575	3.16097	0.00157242	0.0562555
VIT_208s0007g00530	nad-dependent epimerase dehydratase	185.259	0.517272	0.149458	3.46098	0.000538208	0.0244387
VIT_214s0030g02180	gdp-mannose 3 -epimerase	654.581	0.517259	0.175647	2.94487	0.00323093	0.0966074
VIT_203s0063g01780	NA	480.271	0.513887	0.146761	3.50153	0.000462598	0.0220381
VIT_214s0030g01900	ribose-5-phosphate isomerase	862.878	0.512373	0.157386	3.25552	0.00113185	0.0439105
VIT_201s0026g01460	thioredoxin h2	192.537	0.511745	0.135447	3.77819	0.000157975	0.00965118
VIT_207s0104g00520	ran gtpase activating protein 2	243.092	0.507984	0.164416	3.08962	0.0020041	0.0667633
VIT_208s0007g05980	protein iq-domain 14-like	94.2851	0.505424	0.158406	3.19069	0.00141935	0.0518896
VIT_203s0038g00740	epimerase family protein slr1223-like	148.999	0.504354	0.149025	3.38435	0.000713474	0.0308318
VIT_204s0008g06920	mgdg synthase type a	86.7821	0.498005	0.16818	2.96115	0.0030649	0.0930911
VIT_208s0058g01350	non-green plastid inner envelope membrane protein	116.844	0.49279	0.157588	3.12709	0.00176548	0.0611975
VIT_210s0116g00360	pyrophosphate--fructose 6-phosphate 1-phosphotransferase subunit beta-like	276.785	0.491252	0.144149	3.40794	0.00065455	0.0290737
VIT_204s0008g06040	aspartate aminotransferase	258.923	0.489208	0.133649	3.66039	0.000251834	0.0139739
VIT_200s1286g00020	translation elongation factor ef-g	197.331	0.488985	0.152418	3.20818	0.00133576	0.0494338
VIT_212s0028g03790	NA	527.585	0.488912	0.139622	3.50168	0.000462333	0.0220381
VIT_214s0060g01290	calreticulin	500.07	0.486937	0.138157	3.52453	0.000424235	0.0206578
VIT_207s0104g00510	mrna-binding protein	947.225	0.484295	0.16111	3.00599	0.00264721	0.0833513
VIT_215s0046g03380	k() efflux antiporter chloroplastic-like	165.17	0.480835	0.154092	3.12044	0.00180579	0.0619528
VIT_201s0146g00110	peptidyl-prolyl cis-trans isomerase cyp20- chloroplastic-like	271.647	0.478743	0.1577	3.03577	0.0023992	0.0768622
VIT_206s0004g05070	zinc transporter	142.749	0.477091	0.156693	3.04476	0.00232864	0.0749938
VIT_215s0021g01130	rac-like gtp-binding protein arac3	113.709	0.465184	0.150934	3.08204	0.0020559	0.0678743
VIT_207s0005g03350	malate dehydrogenase	838.486	0.460161	0.125904	3.65485	0.000257335	0.0142106
VIT_208s0056g01000	multidrug resistance	106.747	0.459961	0.155693	2.95429	0.00313394	0.0946306
VIT_218s0001g04980	acetyl- carboxylase	123.761	0.457628	0.141155	3.24202	0.00118685	0.0455637
VIT_210s0003g01640	rossmann-fold nad -binding domain-containing protein	385.959	0.456896	0.13099	3.48803	0.000486595	0.0227969
VIT_219s0085g00680	uncharacterized protein	238.284	0.449146	0.112951	3.97645	6.99518e-05	0.00487251
VIT_208s0007g01270	dynein light chain flagellar outer arm	274.34	0.447787	0.138658	3.22944	0.00124031	0.046738
VIT_210s0003g01000	mitochondrial nad-dependent malate dehydrogenase	487.688	0.441589	0.142547	3.09786	0.00194926	0.0655301
VIT_202s0025g03600	glutathione peroxidase	667.759	0.435466	0.1358	3.20667	0.0013428	0.0495837
VIT_209s0002g02340	oxidoreductase glyr1-like	229.647	0.435341	0.138901	3.13418	0.00172335	0.0602483
VIT_216s0100g00650	60s ribosomal protein l24	240.538	0.425062	0.144498	2.94164	0.0032648	0.0972027
VIT_219s0014g04710	dag protein	272.174	0.420433	0.134732	3.12052	0.00180533	0.0619528
VIT_208s0007g04170	pyruvate kinase	435.535	0.403081	0.127085	3.17174	0.00151527	0.0545464
VIT_211s0052g00290	60s ribosomal protein l7-4	448.6	0.396896	0.132317	2.99958	0.00270352	0.0846935
VIT_202s0025g02430	2-keto-3-deoxy-l-rhamnonate aldolase-like	177.185	0.383235	0.12377	3.09634	0.00195928	0.0657466
VIT_200s0391g00020	protein chromosomal-like	162.139	0.383147	0.13028	2.94096	0.003272	0.0972033
VIT_200s0179g00300	mpbq msbq methyltransferase 2	284.451	0.377254	0.121708	3.09966	0.0019374	0.0652507
VIT_208s0056g01570	vitamin-b12 independent methionine 5-methyltetrahydropteroyltriglutamate-homocysteine	263.163	0.374356	0.123244	3.03751	0.0023854	0.0765536
VIT_201s0026g02480	calvin cycle protein cp12-like	7055.37	-0.279549	0.0748174	-3.73642	0.000186656	0.0110723
VIT_201s0146g00280	nac domain ipr003441	504.317	-0.346843	0.114304	-3.03438	0.00241029	0.0770254
VIT_211s0037g01130	senescence-associated protein	1056.26	-0.368413	0.125402	-2.93785	0.00330494	0.0980236
VIT_213s0067g02130	NA	631.453	-0.378898	0.119935	-3.15919	0.00158209	0.056382
VIT_206s0004g03550	ascorbate peroxidase	1724.61	-0.383821	0.118222	-3.24661	0.00116789	0.0450651
VIT_202s0025g01050	NA	238.618	-0.409027	0.11998	-3.40913	0.0006517	0.0290172
VIT_202s0154g00050	hydrolyzing o-glycosyl	248.674	-0.42683	0.142017	-3.00548	0.00265161	0.0833513
VIT_218s0001g10630	NA	1342.92	-0.438591	0.146911	-2.98543	0.00283181	0.0876125
VIT_208s0058g00200	sequence-specific dna binding transcription factor	206.903	-0.438745	0.138027	-3.17869	0.00147941	0.0537647
VIT_208s0007g08050	peptidase s41 family protein	282.868	-0.441876	0.122102	-3.6189	0.000295855	0.0157239
VIT_209s0002g02400	pra1 family protein f2	215.093	-0.447449	0.144315	-3.10051	0.0019319	0.065185
VIT_208s0007g04230	sulfite exporter family protein	107.535	-0.456212	0.141077	-3.23378	0.00122163	0.0462368
VIT_201s0010g03320	f-box family protein	119.441	-0.457912	0.152612	-3.00051	0.0026953	0.0845798
VIT_203s0091g00230	uncharacterized protein	221.038	-0.458514	0.147032	-3.11847	0.00181792	0.0622526
VIT_205s0020g04210	atp sulfurylase	105.388	-0.47506	0.1618	-2.93609	0.00332375	0.0982645
VIT_218s0001g08110	glutamyl-trna reductase	366.185	-0.478177	0.148992	-3.20942	0.00133005	0.0494338
VIT_217s0000g03910	cytochrome p450 71a1-like	100.088	-0.48169	0.156114	-3.0855	0.00203211	0.0673304
VIT_213s0047g00250	ethylene insensitive 3 class transcription factor	193.167	-0.484273	0.133876	-3.61733	0.000297662	0.0157412
VIT_219s0014g04780	NA	109.996	-0.486399	0.154815	-3.14182	0.00167901	0.0590351
VIT_218s0001g10610	NA	2530.38	-0.493624	0.135541	-3.64188	0.000270652	0.0146803
VIT_214s0066g01000	phosphate phosphoenolpyruvate translocator	90.8489	-0.50154	0.147783	-3.39377	0.000689386	0.0302557
VIT_201s0011g04000	NA	76.6484	-0.511063	0.173339	-2.94834	0.00319481	0.0959956
VIT_201s0137g00790	NA	354.251	-0.521928	0.171315	-3.0466	0.00231449	0.0746685
VIT_201s0011g05090	mlp-like protein 34	112.268	-0.524026	0.17082	-3.06771	0.00215705	0.0705801
VIT_218s0001g10620	NA	1150.73	-0.530591	0.131791	-4.02601	5.67306e-05	0.00405971
VIT_212s0028g01370	trichome birefringence-like 43 protein	95.7657	-0.532889	0.181854	-2.93031	0.0033862	0.0996302
VIT_211s0052g01800	constans-like zinc finger protein	1019.84	-0.533091	0.1604	-3.32351	0.000888915	0.0364059
VIT_201s0010g03980	NA	82.1251	-0.53769	0.165285	-3.25311	0.00114148	0.0441908
VIT_213s0019g01100	uncharacterized protein	210.364	-0.543227	0.139657	-3.88972	0.000100361	0.00663702
VIT_213s0067g01840	ferritin- chloroplastic	984.291	-0.545927	0.168197	-3.24575	0.00117141	0.0450651
VIT_210s0092g00370	cytochrome p450	169.001	-0.553741	0.168627	-3.28382	0.00102411	0.0404998
VIT_206s0004g08200	ubiquitin carrier protein	310.163	-0.560051	0.136893	-4.09115	4.29241e-05	0.00324827
VIT_206s0009g03260	phospholipase a2 family protein	164.558	-0.561836	0.15816	-3.55233	0.000381829	0.0192369
VIT_207s0005g00290	universal stress protein	565.033	-0.561903	0.136606	-4.11332	3.90003e-05	0.00299419
VIT_205s0051g00590	pectate lyase	130.657	-0.562294	0.16175	-3.47631	0.000508357	0.0236065
VIT_206s0004g08190	ap2 erf domain-containing transcription factor	68.1383	-0.563776	0.177968	-3.16785	0.00153573	0.0551574
VIT_215s0046g00980	cyclic nucleotide-gated ion channel 1-like	182.681	-0.565491	0.187825	-3.01073	0.00260616	0.0823449
VIT_209s0002g05180	NA	4520.76	-0.570555	0.120325	-4.74177	2.11856e-06	0.000246571
VIT_216s0050g01250	metal ion binding	255.962	-0.572411	0.18714	-3.05874	0.00222274	0.0723431
VIT_213s0019g00350	probable adp-ribosylation factor gtpase-activating protein agd11-like	82.7362	-0.575775	0.174759	-3.29467	0.000985367	0.0392837
VIT_218s0001g03910	nitrate reductase	148.655	-0.576494	0.144825	-3.98062	6.87367e-05	0.00480608
VIT_214s0068g01870	nodulin-like protein	56.071	-0.576639	0.186719	-3.08827	0.00201328	0.0669479
VIT_200s0264g00030	aconitate hydratase 1	79.5077	-0.582261	0.186216	-3.12681	0.00176714	0.0611975
VIT_204s0008g02000	uncharacterized protein	65.5405	-0.583691	0.16904	-3.45297	0.000554452	0.0251128
VIT_219s0014g02720	uncharacterized protein loc100260596	82.9384	-0.585036	0.184458	-3.17165	0.00151575	0.0545464
VIT_201s0011g03070	ap2 domain-containing transcription factor	157.813	-0.597702	0.130802	-4.56952	4.8885e-06	0.000499414
VIT_200s0684g00030	senescence-associated protein	770.214	-0.599862	0.202223	-2.96634	0.00301363	0.0919033
VIT_206s0004g08230	root phototropism protein 2	96.4492	-0.600638	0.150076	-4.00222	6.27513e-05	0.0044212
VIT_217s0000g09230	leucine-rich repeat-containing	60.5553	-0.600651	0.177086	-3.39186	0.000694206	0.0302778
VIT_206s0004g04950	gras family transcription factor	68.8032	-0.601167	0.2013	-2.98642	0.00282267	0.0876125
VIT_211s0149g00060	NA	389.516	-0.603081	0.15654	-3.85257	0.000116883	0.00751527
VIT_202s0012g01380	NA	74.0722	-0.604773	0.189472	-3.19189	0.00141347	0.0517774
VIT_204s0008g06210	flotillin-like protein	60.7109	-0.60498	0.203604	-2.97136	0.00296482	0.0907156
VIT_215s0048g01710	quinone oxidoreductase-like protein	93.5242	-0.605881	0.187136	-3.23766	0.00120516	0.0458834
VIT_212s0057g00220	NA	268.633	-0.623286	0.186665	-3.33907	0.000840598	0.0347365
VIT_201s0010g00600	phosphatidylinositol 3-and 4-kinase family protein	49.287	-0.625656	0.196463	-3.1846	0.00144956	0.0527842
VIT_215s0046g01140	wrky transcription	103.617	-0.627723	0.186287	-3.36966	0.000752611	0.0319137
VIT_203s0038g03530	lysine histidine transporter	40.4818	-0.63066	0.212045	-2.97418	0.00293773	0.0901869
VIT_218s0001g11580	cytochrome p450 82a3-like	205.874	-0.631555	0.202895	-3.11271	0.00185376	0.0632446
VIT_214s0128g00120	e3 ubiquitin-protein ligase atl6-like	102.887	-0.641326	0.211906	-3.02646	0.00247433	0.0785846
VIT_217s0000g09790	speckle-type poz protein	93.5224	-0.642911	0.190161	-3.38087	0.000722554	0.0310445
VIT_204s0008g02840	aig2-like family protein	51.9495	-0.645446	0.205742	-3.13717	0.00170589	0.0598657
VIT_205s0051g00720	3-ketoacyl- thiolase	97.2885	-0.646361	0.190873	-3.38635	0.000708297	0.030719
VIT_200s0194g00180	NA	119.387	-0.653906	0.184802	-3.53842	0.000402529	0.0198448
VIT_219s0014g03470	at4g27390 m4i22_200	46.5214	-0.661087	0.213964	-3.08971	0.00200349	0.0667633
VIT_202s0025g01090	NA	1312.9	-0.671889	0.169105	-3.9732	7.09138e-05	0.00488402
VIT_208s0007g05350	haloacid dehalogenase-like hydrolase domain-containing protein 3-like	171.491	-0.672953	0.173339	-3.8823	0.000103474	0.00679564
VIT_200s0761g00005	ankyrin repeat-containing protein at3g12360-like	52.7067	-0.675283	0.218965	-3.08397	0.00204255	0.0675549
VIT_218s0041g00930	udp-glycosyltransferase 88a1-like	35.7189	-0.675569	0.228166	-2.96086	0.00306777	0.0930911
VIT_206s0004g00940	at3g32930-like protein	131.36	-0.675624	0.167816	-4.02598	5.67375e-05	0.00405971
VIT_214s0083g00650	NA	54.7546	-0.675733	0.206143	-3.27798	0.00104554	0.0411702
VIT_201s0244g00160	uncharacterized protein	721.284	-0.684753	0.211496	-3.23766	0.00120513	0.0458834
VIT_204s0023g03430	transcription factor bhlh121-like	49.7996	-0.687034	0.195441	-3.51531	0.000439244	0.0210912
VIT_213s0067g02930	expansin	1195.39	-0.689079	0.20554	-3.35252	0.000800788	0.0333916
VIT_205s0020g02770	aluminum-induced protein	372.621	-0.695085	0.180127	-3.85886	0.000113917	0.00737615
VIT_200s2814g00010	NA	187.382	-0.698235	0.212835	-3.28064	0.00103571	0.0408704
VIT_212s0134g00630	quercetin 3-o-glucoside-6 -o-malonyltransferase	43.7866	-0.700389	0.217636	-3.21816	0.00129016	0.0483191
VIT_207s0005g02100	glycogen synthase kinase-3	29.6903	-0.700882	0.237857	-2.94665	0.00321233	0.0963326
VIT_205s0020g00830	cbl-interacting serine threonine-protein kinase 1-like	192.447	-0.701187	0.181357	-3.86633	0.000110483	0.00717908
VIT_200s0194g00330	proline-rich protein	51.3768	-0.707938	0.239888	-2.95112	0.00316629	0.0954506
VIT_210s0071g00250	strictosidine synthase 1-like	129.26	-0.709291	0.156934	-4.51967	6.19357e-06	0.00061564
VIT_212s0028g02000	feruloyl esterase a	499.947	-0.719787	0.226748	-3.17439	0.0015015	0.0542456
VIT_216s0013g01080	NA	205.976	-0.723458	0.218853	-3.30568	0.00094746	0.038208
VIT_203s0038g01510	NA	1503.08	-0.724429	0.153964	-4.70518	2.53645e-06	0.000287919
VIT_219s0177g00270	3fe-4s ferredoxin	133.919	-0.724761	0.243912	-2.9714	0.00296441	0.0907156
VIT_208s0058g00450	mitochondrial substrate carrier family protein	102.89	-0.727834	0.205101	-3.54866	0.000387192	0.0193842
VIT_201s0244g00170	light-regulated protein	2564.71	-0.733121	0.218112	-3.36122	0.000775993	0.0325793
VIT_208s0007g07140	sigma factor sigb regulation protein	75.6226	-0.73721	0.20177	-3.65371	0.000258475	0.0142308
VIT_201s0011g04980	probable sulfate transporter -like	74.3373	-0.744877	0.226744	-3.2851	0.00101945	0.0404023
VIT_207s0005g02210	transducin wd40 domain-containing protein	732.013	-0.749992	0.245085	-3.06013	0.00221242	0.0721717
VIT_214s0083g00640	constans 1	74.5357	-0.754679	0.211353	-3.5707	0.000356031	0.0183906
VIT_206s0061g00100	beta- -glucanase	52.8495	-0.76148	0.230686	-3.30094	0.000963626	0.0386059
VIT_201s0137g00810	beta- -mannosyl-glycoprotein 4-beta-n-acetylglucosaminyltransferase-like	229.052	-0.762008	0.200124	-3.80769	0.000140274	0.00871382
VIT_210s0003g00380	NA	29.183	-0.764596	0.244177	-3.13132	0.00174022	0.0607226
VIT_207s0129g00330	lob domain-containing protein	141.646	-0.771555	0.211371	-3.65024	0.000261997	0.0143817
VIT_205s0077g02020	epoxide hydrolase 2	311.054	-0.771652	0.165257	-4.66941	3.02073e-06	0.000338708
VIT_214s0068g00840	retinoblastoma-related protein	27.6453	-0.781098	0.241009	-3.24094	0.00119134	0.0456067
VIT_200s0407g00010	domain containing expressed	38.0151	-0.783554	0.241795	-3.24056	0.00119293	0.0456067
VIT_214s0006g00300	nudix hydrolase	36.5952	-0.791352	0.228036	-3.47029	0.000519897	0.0239009
VIT_201s0026g01590	protein twin lov 1	42.0062	-0.791397	0.240238	-3.29422	0.000986953	0.0392837
VIT_204s0008g05770	calcineurin b-like protein-interacting protein kinase	78.9725	-0.794897	0.193179	-4.11482	3.87479e-05	0.00299384
VIT_217s0000g06210	gibberellin-regulated protein	321.723	-0.796386	0.185735	-4.28775	1.80489e-05	0.00158049
VIT_200s0194g00300	uncharacterized protein loc100260893	99.5047	-0.803536	0.248727	-3.2306	0.00123533	0.0466456
VIT_206s0004g05650	uncharacterized protein	42.3028	-0.808157	0.255785	-3.15952	0.00158028	0.056382
VIT_218s0001g12440	NA	23.3735	-0.817521	0.279065	-2.92949	0.00339514	0.0997223
VIT_218s0001g12430	erythronate-4-phosphate dehydrogenase family protein	59.1826	-0.826604	0.215893	-3.82876	0.00012879	0.00819488
VIT_217s0000g06370	thioredoxin-like 1-1	26.5605	-0.827078	0.259418	-3.18821	0.00143158	0.0522327
VIT_213s0067g01070	NA	103.587	-0.827306	0.249835	-3.3114	0.000928298	0.0376002
VIT_204s0023g00640	receptor-like protein kinase 5-like	24.8255	-0.837985	0.276742	-3.02804	0.00246146	0.0783111
VIT_208s0007g01040	nad -linked oxidoreductase-like protein	142.336	-0.841137	0.203428	-4.13481	3.55243e-05	0.00280367
VIT_217s0000g09810	pectate lyase	140.231	-0.842111	0.244859	-3.43917	0.000583506	0.0262349
VIT_200s0698g00010	catalase	1072.42	-0.846232	0.206666	-4.09469	4.22727e-05	0.0032122
VIT_201s0010g03880	NA	71.0533	-0.84847	0.22678	-3.74139	0.000183009	0.0109264
VIT_200s0228g00005	ankyrin repeat-containing protein at3g12360-like	31.6907	-0.855788	0.242826	-3.52428	0.000424637	0.0206578
VIT_217s0000g09800	NA	124.972	-0.86426	0.209582	-4.12373	3.72793e-05	0.00291714
VIT_207s0005g02220	chlorophyll a b binding protein	616.972	-0.888207	0.247333	-3.59113	0.000329244	0.0171515
VIT_204s0044g00020	catalase	1193.3	-0.889366	0.177112	-5.02149	5.12716e-07	7.14267e-05
VIT_209s0054g00530	NA	33.537	-0.906121	0.256619	-3.531	0.000413997	0.0203013
VIT_214s0006g02145	udp-glucoronosyl udp-glucosyl transferase family protein	32.0859	-0.906631	0.235136	-3.85577	0.000115366	0.00744373
VIT_208s0007g02560	NA	48.4288	-0.911868	0.268911	-3.39096	0.000696476	0.0302778
VIT_216s0098g00990	NA	36.4311	-0.935494	0.297566	-3.14382	0.00166759	0.0587458
VIT_218s0001g10605	NA	1095.22	-0.944088	0.143068	-6.59887	4.14302e-11	1.81395e-08
VIT_214s0060g01720	auxin-repressed kda protein	809.933	-0.961064	0.137699	-6.97945	2.96342e-12	1.81648e-09
VIT_210s0003g00090	dormancy-associated 1	145.263	-0.965941	0.167491	-5.76711	8.06438e-09	2.05967e-06
VIT_214s0060g01730	NA	560.261	-0.968011	0.158773	-6.09682	1.08198e-09	3.37229e-07
VIT_213s0019g02050	ribulose bisphosphate carboxylase oxygenase activase chloroplast	180.502	-0.981725	0.276614	-3.54908	0.000386575	0.0193842
VIT_208s0007g00710	NA	1081.96	-0.984847	0.185992	-5.29511	1.18944e-07	2.08311e-05
VIT_200s0269g00180	ankyrin repeat-containing protein at3g12360-like	25.3562	-0.986706	0.281892	-3.5003	0.000464729	0.0220824
VIT_200s0174g00070	ankyrin repeat-containing protein at3g12360-like	34.3189	-0.989506	0.271524	-3.64426	0.000268159	0.0146761
VIT_200s0317g00020	uncharacterized protein	45.1418	-0.991671	0.324432	-3.05663	0.00223837	0.0727233
VIT_205s0020g01830	integral membrane family protein	175.581	-0.993812	0.185763	-5.34988	8.80118e-08	1.58671e-05
VIT_214s0068g01790	NA	125.262	-1.00661	0.282647	-3.56137	0.00036892	0.0187924
VIT_213s0067g00260	nematode-resistance protein	48.7477	-1.04412	0.212656	-4.90993	9.11086e-07	0.000116347
VIT_202s0012g01590	tetratricopeptide repeat domain-containing protein	33.3321	-1.0467	0.250468	-4.17895	2.92854e-05	0.00236197
VIT_209s0002g03340	NA	66.6485	-1.05086	0.247916	-4.23878	2.24737e-05	0.00191033
VIT_208s0058g00410	ferritin- chloroplastic	64.8327	-1.05666	0.312761	-3.3785	0.000728836	0.0311688
VIT_207s0151g00800	NA	28.546	-1.06533	0.244833	-4.35126	1.35356e-05	0.00122012
VIT_203s0038g02110	chaperone protein dnaj chloroplastic-like	313.284	-1.0807	0.268785	-4.02068	5.8031e-05	0.00413617
VIT_219s0014g03130	stem-specific protein	34.5915	-1.16319	0.234228	-4.96609	6.83174e-07	9.25487e-05
VIT_208s0058g00440	ferritin- chloroplastic	50.6842	-1.1775	0.30118	-3.90963	9.24371e-05	0.00624936
VIT_207s0104g01400	glutaredoxin	24.8319	-1.18103	0.306711	-3.85064	0.00011781	0.00754844
VIT_216s0098g01000	NA	90.3395	-1.18881	0.176781	-6.72477	1.75867e-11	8.974e-09
VIT_212s0059g00440	NA	63.2957	-1.20119	0.19426	-6.18343	6.27221e-10	2.13592e-07
VIT_204s0023g03470	chaperone protein dnaj chloroplastic-like	305.814	-1.20537	0.130721	-9.2209	2.94615e-20	1.08354e-16
VIT_206s0061g00710	zinc finger	29.069	-1.215	0.270658	-4.48905	7.15401e-06	0.000703503
VIT_206s0080g01090	probable ccr4-associated factor 1 homolog 11-like	99.2555	-1.2534	0.287647	-4.35744	1.31592e-05	0.00119204
VIT_209s0002g02120	beta-galactosidase 1-like	262.801	-1.25626	0.239791	-5.23897	1.61476e-07	2.60634e-05
VIT_204s0079g00810	NA	54.0293	-1.26014	0.282641	-4.45844	8.25588e-06	0.000794855
VIT_205s0077g01920	NA	128.188	-1.28668	0.190577	-6.7515	1.46321e-11	7.91382e-09
VIT_218s0001g14440	NA	146.08	-1.36094	0.309087	-4.40311	1.06708e-05	0.00099104
VIT_219s0014g02900	e3 ubiquitin-protein ligase rma1h1-like	36.0572	-1.36878	0.260192	-5.26066	1.43538e-07	2.39956e-05
VIT_208s0058g00430	ferritin- chloroplastic	39.2388	-1.38676	0.30327	-4.57269	4.815e-06	0.000497433
VIT_204s0008g00610	ccch-type zinc finger protein	53.4192	-1.39103	0.219153	-6.34727	2.19174e-10	8.2253e-08
VIT_210s0003g00390	glutaredoxin c9	41.5625	-1.40964	0.238704	-5.9054	3.51799e-09	9.51357e-07
VIT_211s0016g01810	NA	35.2728	-1.58831	0.343538	-4.6234	3.77494e-06	0.000410754

## Sheet: 101.14_own-rooted_roots_T3
Gene ID	Protein description	baseMean	log2FoldChange	lfcSE	stat	pvalue	padj
VIT_208s0007g02080	NA	504.091	4.14663	0.225345	18.4012	1.28382e-75	5.41984e-72
VIT_206s0004g07750	peroxidase	538.584	3.78563	0.187888	20.1483	2.78328e-90	2.11501e-86
VIT_209s0002g08510	beta expansin precursor	516.39	3.71544	0.223901	16.5941	7.68657e-62	1.53711e-58
VIT_213s0067g01940	abscisic acid receptor pyl4	192.71	3.43259	0.251699	13.6377	2.39024e-42	1.65122e-39
VIT_207s0005g02310	alpha-expansin 8	161.634	3.19604	0.271926	11.7533	6.78825e-32	2.18576e-29
VIT_214s0006g02360	germin-like protein 2-1-like	144.295	3.12388	0.267643	11.6718	1.7757e-31	5.44095e-29
VIT_204s0008g04120	dehydration-responsive protein rd22	394.304	3.09771	0.181059	17.1088	1.27617e-65	3.23253e-62
VIT_214s0006g02380	germin-like protein 2-1-like	77.9948	3.04458	0.308606	9.86556	5.87056e-23	9.6143e-21
VIT_204s0008g04090	burp domain-containing protein 3	845.711	3.01285	0.156676	19.2298	2.08261e-82	1.31882e-78
VIT_206s0009g03110	flavonoid 3 -hydroxylase 2	231.184	2.98632	0.273194	10.9311	8.1821e-28	1.919e-25
VIT_206s0004g02020	NA	459.061	2.97029	0.272319	10.9074	1.0622e-27	2.47598e-25
VIT_201s0026g02620	expansin	48.4796	2.94777	0.303444	9.71438	2.61846e-22	4.09417e-20
VIT_204s0023g01910	NA	113.611	2.9211	0.275558	10.6007	2.95806e-26	6.24397e-24
VIT_202s0154g00320	14 kda proline-rich protein	473.414	2.84617	0.223592	12.7293	4.06424e-37	2.08677e-34
VIT_214s0006g02390	germin-like protein 2-1-like	71.5448	2.83269	0.304124	9.31425	1.22814e-20	1.69684e-18
VIT_213s0019g00740	act domain-containing protein	264.405	2.69137	0.178891	15.0447	3.73754e-51	3.73705e-48
VIT_216s0039g01770	norcoclaurine synthase	1234.99	2.68242	0.251987	10.6451	1.8377e-26	3.90074e-24
VIT_214s0006g02370	germin-like protein 2-1-like	77.3769	2.66787	0.292753	9.11306	8.00906e-20	1.00763e-17
VIT_218s0001g13830	cytochrome p450	50.0461	2.65137	0.285249	9.29491	1.47327e-20	2.02083e-18
VIT_216s0098g00480	gdsl esterase lipase at4g10955	28.8302	2.62955	0.380704	6.90708	4.94732e-12	2.60712e-10
VIT_207s0031g00900	NA	31.7636	2.61467	0.325587	8.03065	9.69553e-16	8.25967e-14
VIT_207s0031g00886	NA	21.4031	2.59855	0.328774	7.90376	2.70617e-15	2.16465e-13
VIT_216s0098g00820	peroxidase 5- partial	334.429	2.59079	0.260571	9.94272	2.71305e-23	4.60188e-21
VIT_214s0006g02440	germin-like protein 2-1-like	108.205	2.58796	0.242556	10.6695	1.41353e-26	3.03429e-24
VIT_219s0090g01470	bifunctional inhibitor lipid-transfer protein seed storage 2s albumin-like protein	367.597	2.57025	0.157371	16.3324	5.8031e-60	9.18703e-57
VIT_214s0006g02915	lipid-transfer protein dir1-like	1070.52	2.5547	0.104636	24.4151	1.18291e-131	2.24723e-127
VIT_207s0031g02930	ammonium transporter amt2	136.5	2.54242	0.234514	10.8412	2.19533e-27	4.99471e-25
VIT_202s0154g00310	proline-rich cell wall protein	214.281	2.54104	0.2349	10.8175	2.8435e-27	6.39284e-25
VIT_205s0049g02070	NA	20.5614	2.52583	0.352127	7.17306	7.33391e-13	4.38132e-11
VIT_215s0021g02700	expansin b protein	21.6988	2.51984	0.344435	7.31586	2.55733e-13	1.6303e-11
VIT_214s0006g02430	germin-like protein 2-1-like	46.007	2.4604	0.322079	7.63912	2.18703e-14	1.59801e-12
VIT_207s0031g03070	phenylcoumaran benzylic ether reductase -like protein	1210.19	2.45779	0.114243	21.5137	1.15778e-102	1.09975e-98
VIT_217s0000g02930	probable glutathione s-transferase	468.242	2.45446	0.153617	15.9777	1.82622e-57	2.66874e-54
VIT_204s0008g03380	dioxygenase ramosus1	432.564	2.44418	0.188857	12.942	2.60845e-38	1.43635e-35
VIT_214s0108g01020	expansin protein	31.7675	2.44376	0.355303	6.87796	6.07151e-12	3.15146e-10
VIT_213s0067g00780	disease resistance protein	36.5734	2.43963	0.34088	7.15688	8.25354e-13	4.84972e-11
VIT_207s0005g03150	hyoscyamine 6-dioxygenase-like	114.95	2.4298	0.209949	11.5733	5.62567e-31	1.69641e-28
VIT_216s0050g00990	NA	409.806	2.4151	0.188216	12.8315	1.09174e-37	5.84235e-35
VIT_218s0001g09910	probable isoaspartyl peptidase l-asparaginase 2-like	428.755	2.4055	0.188516	12.7602	2.73631e-37	1.42419e-34
VIT_218s0001g13820	cytochrome p450	46.3804	2.39549	0.274219	8.73571	2.42135e-18	2.65128e-16
VIT_214s0081g00550	metal ion binding	78.0257	2.39521	0.269589	8.88466	6.41166e-19	7.42717e-17
VIT_215s0048g00700	NA	152.149	2.38394	0.304203	7.83666	4.62679e-15	3.62463e-13
VIT_205s0124g00460	ankyrin repeat-containing protein at3g12360-like	191.155	2.38223	0.208263	11.4386	2.68271e-30	7.60667e-28
VIT_210s0042g01100	zinc iron	263.125	2.37919	0.278558	8.54108	1.32968e-17	1.36176e-15
VIT_214s0006g02330	germin-like protein 2-1-like	116.261	2.35593	0.233198	10.1027	5.3728e-24	9.40735e-22
VIT_203s0017g02260	NA	200.757	2.3357	0.338647	6.89715	5.30566e-12	2.78437e-10
VIT_208s0040g02595	NA	108.452	2.33183	0.257376	9.06001	1.30444e-19	1.61968e-17
VIT_207s0129g00580	snakin-1	560.176	2.31932	0.138273	16.7735	3.81663e-63	8.05626e-60
VIT_213s0067g00490	NA	100.757	2.31929	0.259437	8.93969	3.90267e-19	4.61938e-17
VIT_218s0001g07340	aspartyl protease	628.77	2.30354	0.13912	16.5579	1.40382e-61	2.53991e-58
VIT_207s0141g00870	cysteine-rich repeat secretory protein 55-like	259.795	2.30046	0.187914	12.2421	1.85155e-34	7.73075e-32
VIT_211s0016g05550	blue copper	268.619	2.28565	0.291897	7.83031	4.86687e-15	3.79706e-13
VIT_207s0151g01040	copalyl diphosphate synthase	127.629	2.2773	0.233957	9.73383	2.16301e-22	3.39601e-20
VIT_202s0236g00010	uncharacterized protein loc100256037	91.2773	2.26496	0.232512	9.74125	2.01074e-22	3.18325e-20
VIT_211s0016g05230	alcohol dehydrogenase superfamily protein	212.579	2.26441	0.208617	10.8544	1.90135e-27	4.3783e-25
VIT_205s0020g01310	protein srg1-like	967.773	2.25799	0.178645	12.6395	1.27838e-36	6.14837e-34
VIT_206s0004g01240	peroxidase n-like	1002.34	2.23622	0.208672	10.7164	8.52496e-27	1.85089e-24
VIT_206s0004g05370	tropinone reductase homolog at1g07440	20.3589	2.228	0.368055	6.05344	1.41785e-09	5.21e-08
VIT_200s0555g00020	cytochrome p450	303.488	2.19651	0.158218	13.8828	8.05389e-44	6.37516e-41
VIT_214s0006g02410	germin-like protein 2-1-like	36.9185	2.195	0.351399	6.24647	4.19837e-10	1.6756e-08
VIT_204s0023g02338	NA	26.3797	2.19421	0.337603	6.49938	8.06507e-11	3.59241e-09
VIT_217s0000g02470	thaumatin-like protein	314.613	2.19282	0.142863	15.3491	3.58923e-53	4.13251e-50
VIT_214s0068g00920	chalcone synthase	1448.58	2.18955	0.240918	9.08836	1.00548e-19	1.25669e-17
VIT_204s0044g01100	c vif2	63.0112	2.17133	0.234014	9.27863	1.71672e-20	2.33788e-18
VIT_213s0064g00800	NA	367.09	2.16069	0.156608	13.7968	2.66436e-43	1.98495e-40
VIT_209s0018g01670	aspartic proteinase nepenthesin-1-like	77.796	2.15228	0.241597	8.90853	5.17153e-19	6.02737e-17
VIT_217s0053g00990	alpha-expansin 6	55.5139	2.14079	0.276045	7.75519	8.82097e-15	6.62357e-13
VIT_211s0016g05430	tetratricopeptide repeat domain-containing protein	14.1313	2.14022	0.357779	5.98195	2.20485e-09	7.89569e-08
VIT_204s0043g00370	ammonium transporter	484.671	2.13998	0.140369	15.2455	1.76509e-52	1.97248e-49
VIT_218s0001g06881	NA	674.823	2.13689	0.270735	7.89292	2.95202e-15	2.35141e-13
VIT_203s0091g00040	limonoid udp-glucosyltransferase	298.093	2.13389	0.301084	7.08736	1.36698e-12	7.79855e-11
VIT_214s0081g00746	NA	20.9173	2.11491	0.387335	5.46015	4.75737e-08	1.33301e-06
VIT_203s0063g01040	peroxidase 10-like	163.288	2.10346	0.211731	9.93458	2.94404e-23	4.97151e-21
VIT_218s0086g00510	NA	21.016	2.09999	0.35986	5.83557	5.36065e-09	1.80087e-07
VIT_218s0122g00980	glucan endo- -beta-glucosidase	75.9032	2.09678	0.289223	7.24968	4.17757e-13	2.59782e-11
VIT_218s0001g06650	transcription factor bhlh96-like	51.8271	2.08466	0.276932	7.52768	5.16489e-14	3.60736e-12
VIT_204s0008g03980	dehydration-responsive protein rd22	97.9719	2.07753	0.355844	5.83833	5.27282e-09	1.7745e-07
VIT_208s0007g02630	short chain alcohol	273.838	2.07249	0.163104	12.7066	5.43766e-37	2.68317e-34
VIT_207s0031g02950	ammonium transporter amt2	49.3504	2.05437	0.272116	7.54963	4.36496e-14	3.07693e-12
VIT_208s0007g02640	short chain alcohol	495.495	2.05149	0.173451	11.8274	2.81577e-32	9.6383e-30
VIT_206s0004g00820	phytoene synthase	270.812	2.04882	0.231972	8.83216	1.02674e-18	1.16799e-16
VIT_200s0527g00030	proline-rich glycoprotein	1484.08	2.03873	0.226596	8.99722	2.3151e-19	2.79245e-17
VIT_204s0008g01100	thromboxane-a synthase-like	365.507	2.01609	0.168327	11.9773	4.6743e-33	1.70769e-30
VIT_212s0057g00060	NA	52.2499	2.01232	0.279565	7.19804	6.10846e-13	3.70161e-11
VIT_200s2526g00010	endo- -beta-glucanase	108.216	2.01194	0.213022	9.44474	3.56273e-21	5.10815e-19
VIT_211s0016g02730	carotenoid (9 )-cleavage dioxygenase 1-like	14.2388	2.00754	0.367396	5.46424	4.64899e-08	1.3065e-06
VIT_208s0007g02085	NA	42.1256	2.00687	0.346576	5.79055	7.01546e-09	2.32188e-07
VIT_206s0061g01380	stress responsive a b barrel domain family protein	47.0495	2.00188	0.249629	8.01939	1.06271e-15	8.99284e-14
VIT_219s0015g02090	secologanin synthase-like	241.211	1.98223	0.196747	10.075	7.12657e-24	1.23641e-21
VIT_218s0001g09400	cytochrome b5	1061.32	1.98212	0.244318	8.11286	4.9443e-16	4.35867e-14
VIT_202s0025g04720	anthocyanidin synthase	901.468	1.97475	0.223392	8.83983	9.58613e-19	1.09377e-16
VIT_215s0048g00370	transketolase	328.058	1.9729	0.164466	11.9958	3.73988e-33	1.39646e-30
VIT_201s0011g00960	disease resistance protein rpm1-like	25.5076	1.96885	0.34787	5.65975	1.51595e-08	4.66384e-07
VIT_208s0040g02500	auxin-induced protein 5ng4-like	72.3993	1.963	0.273252	7.18383	6.77846e-13	4.08158e-11
VIT_215s0021g00330	nitrate transporter -like	22.9096	1.96207	0.326253	6.01394	1.81066e-09	6.57079e-08
VIT_217s0000g02950	probable glutathione s-transferase	705.727	1.96018	0.166234	11.7917	4.30573e-32	1.39826e-29
VIT_202s0025g02570	cytochrome p450	41.738	1.95624	0.300184	6.51679	7.18297e-11	3.20702e-09
VIT_215s0046g01670	acidic endochitinase	12.7874	1.94964	0.406044	4.80156	1.57438e-06	3.22297e-05
VIT_218s0001g05020	uncharacterized protein	220.009	1.94672	0.171599	11.3446	7.88709e-30	2.11035e-27
VIT_200s0179g00330	NA	305.922	1.93841	0.277325	6.98967	2.75536e-12	1.50201e-10
VIT_214s0060g01190	nicotianamine synthase	222.264	1.9374	0.206974	9.36063	7.92599e-21	1.11536e-18
VIT_208s0007g02690	short chain alcohol	53.7881	1.91981	0.292163	6.57103	4.99686e-11	2.30128e-09
VIT_214s0060g00615	atp-binding cassette superfamily	8.81971	1.91936	0.397242	4.83171	1.35364e-06	2.81663e-05
VIT_212s0028g01710	NA	25.7841	1.91929	0.323617	5.93075	3.01563e-09	1.04926e-07
VIT_201s0026g01340	glutathione s-transferase u17	32.2869	1.91595	0.328535	5.8318	5.48341e-09	1.83723e-07
VIT_212s0057g01430	atfp4-like protein	174.18	1.91588	0.340195	5.63171	1.78431e-08	5.4106e-07
VIT_206s0004g01935	NA	2400.04	1.91299	0.19482	9.81927	9.30137e-23	1.49748e-20
VIT_212s0028g02700	8-hydroxyquercetin 8-o-methyltransferase	293.466	1.90458	0.223715	8.51342	1.68872e-17	1.71558e-15
VIT_215s0021g01260	NA	184.536	1.90121	0.223556	8.50442	1.82501e-17	1.84419e-15
VIT_206s0009g03000	flavonoid 3 -hydroxylase 2	44.1281	1.89929	0.351167	5.4085	6.35532e-08	1.74096e-06
VIT_204s0023g02332	metal ion binding	16.1038	1.89536	0.390349	4.85554	1.20058e-06	2.52721e-05
VIT_204s0008g03370	upf0082 protein at2g25830-like isoform 1	43.9528	1.88959	0.289619	6.52439	6.82774e-11	3.06281e-09
VIT_214s0128g00920	germin-like protein subfamily 1 member 14	891.154	1.88078	0.404337	4.65151	3.29514e-06	6.235e-05
VIT_206s0004g05290	NA	14.2927	1.87902	0.382206	4.91625	8.82183e-07	1.89907e-05
VIT_214s0030g00150	disease resistance protein at4g27190-like	48.2255	1.87658	0.272093	6.89684	5.31719e-12	2.78658e-10
VIT_208s0058g00470	abscisic acid receptor pyl4	285.054	1.86957	0.15647	11.9484	6.6169e-33	2.39437e-30
VIT_203s0017g02310	auxin-induced protein	100.351	1.86494	0.236664	7.88015	3.26987e-15	2.59913e-13
VIT_211s0016g05840	bifunctional inhibitor lipid-transfer protein seed storage 2s albumin-like protein	917.795	1.86409	0.151295	12.3209	6.99372e-35	2.98569e-32
VIT_206s0004g05360	tropinone reductase homolog at1g07440	18.8239	1.85918	0.357168	5.20535	1.93635e-07	4.8149e-06
VIT_206s0004g02620	phenylalanine ammonia-lyase	611.556	1.85825	0.232903	7.97864	1.47959e-15	1.23554e-13
VIT_202s0025g01380	endo- -beta-glucanase	345.511	1.85791	0.156583	11.8653	1.79308e-32	6.2503e-30
VIT_211s0016g01530	ankyrin repeat-containing protein at2g01680-like	193.137	1.85681	0.333824	5.56224	2.6633e-08	7.86263e-07
VIT_206s0061g00305	high affinity nitrate transporter	679.116	1.85583	0.200881	9.23847	2.50047e-20	3.34526e-18
VIT_204s0008g04040	low quality protein: burp domain-containing protein 3-like	97.7606	1.85353	0.414895	4.46747	7.91487e-06	0.000135829
VIT_212s0028g02740	8-hydroxyquercetin 8-o-methyltransferase	273.2	1.85244	0.253181	7.31669	2.54169e-13	1.62305e-11
VIT_219s0015g02140	secologanin synthase-like	102.06	1.84747	0.217627	8.48916	2.08145e-17	2.08118e-15
VIT_202s0012g01270	abscisic acid receptor pyr1	232.3	1.84638	0.155369	11.8839	1.43598e-32	5.09906e-30
VIT_206s0061g00550	probable xyloglucan endotransglucosylase hydrolase protein 32	328.72	1.84546	0.197623	9.33829	9.79038e-21	1.36258e-18
VIT_217s0000g07110	udp-glycosyltransferase 83a1	59.2709	1.84365	0.231953	7.9484	1.88931e-15	1.55714e-13
VIT_202s0154g00290	14 kda proline-rich protein	2695	1.84341	0.131561	14.0119	1.3186e-44	1.08913e-41
VIT_218s0001g11280	nitrate transporter -like	228.343	1.83664	0.190408	9.64581	5.12038e-22	7.78195e-20
VIT_213s0064g00460	uncharacterized protein	119.566	1.83153	0.23587	7.76498	8.16609e-15	6.19302e-13
VIT_208s0007g06620	cysteine histidine-rich c1 domain-containing protein	27.93	1.83092	0.360843	5.07401	3.89515e-07	9.0851e-06
VIT_218s0122g01250	NA	25.8822	1.82827	0.318166	5.74628	9.12264e-09	2.9399e-07
VIT_205s0136g00260	chalcone synthase	1598.93	1.82817	0.23992	7.61992	2.53838e-14	1.84057e-12
VIT_214s0030g00140	disease resistance protein at4g27190-like	38.0381	1.82662	0.303454	6.01942	1.75041e-09	6.36429e-08
VIT_219s0014g01180	pathogen-related protein	531.626	1.8259	0.226195	8.07221	6.90368e-16	5.96148e-14
VIT_200s0187g00105	atfp4-like protein	10.7933	1.81281	0.436356	4.15443	3.26105e-05	0.000471475
VIT_203s0038g03080	flavonoid o-methyltransferase protein	206.697	1.81226	0.198383	9.13514	6.5324e-20	8.27328e-18
VIT_202s0012g00320	s-norcoclaurine synthase 1-like	104.429	1.80844	0.279635	6.46715	9.98699e-11	4.36156e-09
VIT_201s0011g00950	disease resistance protein rpm1-like	35.5036	1.80765	0.31937	5.66006	1.51318e-08	4.65911e-07
VIT_200s0340g00050	endo- -beta-glucanase	178.321	1.80565	0.153032	11.7992	3.94206e-32	1.29119e-29
VIT_218s0001g03310	gras family protein	89.9806	1.80379	0.250781	7.19267	6.35377e-13	3.83802e-11
VIT_202s0025g00260	probable polygalacturonase-like	142.923	1.80315	0.184273	9.78522	1.30315e-22	2.08917e-20
VIT_208s0007g07690	polygalacturonase-inhibiting protein	235.833	1.8031	0.182354	9.8879	4.69773e-23	7.76045e-21
VIT_219s0014g03410	structural constituent of cell	92.0873	1.79731	0.239692	7.49841	6.45982e-14	4.47069e-12
VIT_201s0011g05100	major latex	216.527	1.79671	0.155845	11.5288	9.44063e-31	2.75921e-28
VIT_212s0055g00800	extensin-like protein	446.178	1.79663	0.227395	7.90094	2.76804e-15	2.20949e-13
VIT_205s0049g02035	NA	24.4078	1.79518	0.359921	4.98769	6.11056e-07	1.3746e-05
VIT_219s0027g01120	lob domain-containing protein 4-like	85.4864	1.79351	0.302622	5.92656	3.09349e-09	1.07536e-07
VIT_216s0039g02040	4-coumarate: ligase	177.954	1.79063	0.215196	8.32092	8.72813e-17	8.26996e-15
VIT_207s0031g00902	NA	20.7657	1.78666	0.313041	5.70744	1.1469e-08	3.63137e-07
VIT_218s0041g01773	src2-like protein	14.5274	1.78604	0.397653	4.49146	7.07371e-06	0.000122724
VIT_213s0064g00810	carotenoid cleavage dioxygenase 1	1140.26	1.78458	0.109075	16.361	3.629e-60	5.99495e-57
VIT_214s0068g00210	abc transporter family protein	122.37	1.78183	0.182346	9.77174	1.48879e-22	2.37674e-20
VIT_208s0105g00530	cyclin d3-2	10.7131	1.77739	0.408081	4.35548	1.32777e-05	0.000212684
VIT_206s0061g00310	high-affinity nitrate transporter	1249.64	1.77685	0.16245	10.9378	7.59972e-28	1.8047e-25
VIT_214s0006g02400	germin-like protein 2-1-like	27.3937	1.76606	0.345647	5.10942	3.23156e-07	7.65958e-06
VIT_217s0000g03990	aspartyl protease family protein	174.518	1.764	0.153886	11.4631	2.02209e-30	5.8204e-28
VIT_211s0052g00790	serine carboxypeptidase-like 18-like	122.038	1.76149	0.305052	5.77438	7.72372e-09	2.5255e-07
VIT_215s0046g00170	NA	481.625	1.75996	0.207603	8.47753	2.3002e-17	2.28786e-15
VIT_200s0340g00060	endo- -beta-glucanase	113.17	1.75976	0.204412	8.60888	7.37789e-18	7.70118e-16
VIT_212s0059g00825	NA	88.7328	1.75864	0.240107	7.32441	2.39946e-13	1.53481e-11
VIT_211s0016g01220	germin-like protein	31.8397	1.75044	0.335257	5.22118	1.77783e-07	4.44399e-06
VIT_208s0007g02670	short chain alcohol	117.66	1.74636	0.250368	6.97517	3.05492e-12	1.6558e-10
VIT_206s0009g03050	flavonoid 3 -hydroxylase 2	179.2	1.7436	0.235697	7.39763	1.3864e-13	9.14518e-12
VIT_216s0039g00820	cytochrome p450 89a2-like	24.8144	1.74308	0.339636	5.13221	2.86361e-07	6.87756e-06
VIT_205s0051g00310	NA	120.391	1.74057	0.171581	10.1443	3.51275e-24	6.26606e-22
VIT_214s0066g01790	at5g14920 f2g14_40	369.484	1.73968	0.132344	13.1451	1.81638e-39	1.09545e-36
VIT_214s0128g01000	germin-like protein subfamily 1 member 14	1039.09	1.73697	0.409634	4.24031	2.23211e-05	0.000337885
VIT_208s0007g07000	NA	676.362	1.73363	0.151524	11.4413	2.60021e-30	7.42821e-28
VIT_206s0004g00910	lipid binding	87.7332	1.73071	0.223061	7.75891	8.56601e-15	6.45765e-13
VIT_205s0020g03910	NA	48.5339	1.73038	0.305865	5.65734	1.53739e-08	4.71455e-07
VIT_217s0000g07100	udp-glycosyltransferase 83a1	46.3626	1.71429	0.387356	4.42561	9.61686e-06	0.000160832
VIT_216s0050g01620	abc transporter family protein	71.9405	1.71414	0.219616	7.80516	5.94281e-15	4.58006e-13
VIT_205s0062g00240	brassinosteroid-regulated protein bru1	200.878	1.71385	0.206541	8.29784	1.06019e-16	9.9955e-15
VIT_218s0076g00200	gras family transcription factor	33.9649	1.71369	0.30085	5.69616	1.22537e-08	3.85094e-07
VIT_212s0059g00820	NA	115.234	1.70677	0.206576	8.26221	1.43e-16	1.34488e-14
VIT_207s0130g00030	defensin-like protein 6-like	719.108	1.70652	0.153161	11.142	7.83342e-29	1.9453e-26
VIT_207s0005g02030	gdsl esterase lipase at1g09390-like	51.1601	1.70249	0.254388	6.6925	2.19395e-11	1.05541e-09
VIT_212s0028g02920	8-hydroxyquercetin 8-o-methyltransferase	16.7094	1.70105	0.416824	4.08097	4.48479e-05	0.000622806
VIT_211s0016g01670	ankyrin repeat-containing protein at2g01680-like	127.257	1.69695	0.362284	4.68404	2.81277e-06	5.40026e-05
VIT_206s0004g03120	NA	40.8603	1.6942	0.350686	4.83109	1.3579e-06	2.82393e-05
VIT_218s0001g01840	1-aminocyclopropane-1-carboxylic acid oxidase	1290.55	1.6933	0.138422	12.2328	2.0754e-34	8.47901e-32
VIT_219s0090g00140	cytochrome p450	81.4499	1.69204	0.35895	4.71386	2.43068e-06	4.75315e-05
VIT_219s0014g00450	uncharacterized protein loc100253718	38.859	1.69062	0.289773	5.83431	5.40122e-09	1.81289e-07
VIT_202s0154g00300	14 kda proline-rich protein	2311.69	1.68888	0.221555	7.62285	2.48144e-14	1.80272e-12
VIT_217s0000g02430	phosphoethanolamine n-methyltransferase	160.015	1.6859	0.188669	8.93571	4.04562e-19	4.7737e-17
VIT_214s0006g02350	germin-like protein 2-1-like	18.6894	1.68389	0.387929	4.34072	1.42014e-05	0.000225767
VIT_205s0062g00610	brassinosteroid-regulated protein bru1	18.062	1.68278	0.385379	4.36656	1.26216e-05	0.000204066
VIT_218s0001g02390	low quality protein: laccase-14-like	118.852	1.68262	0.279061	6.02956	1.64411e-09	5.98927e-08
VIT_208s0007g04540	probable 2-oxoglutarate fe -dependent dioxygenase-like	43.9259	1.67473	0.319939	5.23452	1.65415e-07	4.15946e-06
VIT_207s0141g00930	cysteine-rich repeat secretory protein 55-like	124.098	1.66874	0.222913	7.48604	7.09806e-14	4.86806e-12
VIT_216s0022g00870	21 kda protein	54.06	1.66573	0.282866	5.88878	3.89046e-09	1.3353e-07
VIT_218s0001g12610	NA	9.62928	1.65775	0.407862	4.06449	4.81374e-05	0.000661954
VIT_211s0016g02800	myo-inositol oxygenase	1653.98	1.65591	0.203818	8.12448	4.49281e-16	3.96987e-14
VIT_203s0091g01290	serine carboxypeptidase-like 18-like	252.299	1.65285	0.258596	6.39164	1.64111e-10	6.94363e-09
VIT_208s0007g05666	NA	18.5313	1.65285	0.349596	4.72788	2.26877e-06	4.46179e-05
VIT_205s0020g00610	uncharacterized protein	21.9499	1.6493	0.340386	4.84539	1.26364e-06	2.64529e-05
VIT_207s0031g00540	pinus taeda anonymous locus umn_2818_01 genomic sequence	134.825	1.64424	0.203477	8.08071	6.43914e-16	5.58573e-14
VIT_210s0116g01450	NA	37.7598	1.64083	0.286691	5.72336	1.04436e-08	3.32891e-07
VIT_214s0068g00140	NA	82.2548	1.63976	0.271512	6.03937	1.54714e-09	5.66316e-08
VIT_215s0048g01750	fasciclin-like arabinogalactan protein	530.714	1.63598	0.12975	12.6086	1.89227e-36	8.98709e-34
VIT_206s0009g03040	flavonoid 3 -hydroxylase 2	53.639	1.63509	0.315979	5.17467	2.28312e-07	5.60019e-06
VIT_200s1216g00020	cytochrome p450 82c4	30.4343	1.63237	0.311163	5.24605	1.55398e-07	3.92838e-06
VIT_206s0061g00320	high affinity nitrate transporter	969.626	1.63226	0.201802	8.08842	6.04453e-16	5.25542e-14
VIT_204s0023g03370	flavanone 3-hydroxylase	1651.6	1.63034	0.230093	7.08555	1.38493e-12	7.88911e-11
VIT_212s0028g03640	pinus taeda anonymous locus cl3384contig1_03 genomic sequence	173.875	1.62882	0.175844	9.26287	1.99014e-20	2.70055e-18
VIT_215s0021g02190	carotenoid cleavage dioxygenase 7	110.94	1.62656	0.197414	8.23935	1.73153e-16	1.61645e-14
VIT_214s0006g02950	lob domain-containing protein 41	81.8631	1.62528	0.291226	5.58083	2.3937e-08	7.14444e-07
VIT_213s0064g00840	carotenoid cleavage dioxygenase 1	434.429	1.62116	0.157287	10.307	6.54941e-25	1.24422e-22
VIT_202s0025g03770	NA	81.2249	1.6211	0.354473	4.57326	4.80197e-06	8.67988e-05
VIT_214s0030g00660	dehydroquinate dehydratase shikimate dehydrogenase	135.024	1.61882	0.287525	5.63019	1.80014e-08	5.4499e-07
VIT_207s0005g02180	3-beta hydroxysteroid dehydrogenase	95.2298	1.61789	0.392247	4.12466	3.71286e-05	0.000529741
VIT_216s0100g00930	stilbene synthase	438.11	1.61678	0.286423	5.64472	1.65451e-08	5.04519e-07
VIT_200s1328g00020	phytosulfokines 3-like	68.9078	1.6156	0.291022	5.55146	2.83287e-08	8.32444e-07
VIT_206s0004g06730	NA	41.5704	1.61502	0.280604	5.75551	8.63812e-09	2.79562e-07
VIT_200s2620g00010	endo- -beta-glucanase	87.7574	1.61466	0.224083	7.20561	5.77861e-13	3.50732e-11
VIT_214s0066g00275	abscisic acid receptor pyl4	25.203	1.61024	0.354148	4.54679	5.44693e-06	9.72239e-05
VIT_205s0062g00480	xyloglucan endotransglycosylase hydrolase xth-21	12.6434	1.59715	0.359459	4.44321	8.86264e-06	0.000149927
VIT_213s0019g01650	expansin	75.3974	1.59438	0.244463	6.52196	6.9396e-11	3.10565e-09
VIT_218s0001g14310	flavanone 3-hydroxylase	334.471	1.59235	0.279051	5.70631	1.1545e-08	3.65239e-07
VIT_217s0000g02440	integral membrane protein duf6 containing protein	35.8892	1.58794	0.280202	5.66712	1.45218e-08	4.49679e-07
VIT_215s0046g03230	NA	18.3492	1.58519	0.361047	4.39055	1.13067e-05	0.000185171
VIT_207s0031g00940	sulfate bicarbonate oxalate exchanger and transporter sat-1	131.374	1.58512	0.188055	8.42902	3.48561e-17	3.43098e-15
VIT_200s1216g00010	cytochrome p450 82c4-like	14.2223	1.58474	0.368708	4.29809	1.72275e-05	0.000269145
VIT_205s0029g01180	NA	28.3518	1.58469	0.275912	5.74344	9.27704e-09	2.9846e-07
VIT_200s0204g00030	cationic amino acid transporter	73.3894	1.58458	0.332948	4.75924	1.94327e-06	3.89013e-05
VIT_203s0091g01200	serine	38.4405	1.58428	0.386049	4.10383	4.06361e-05	0.000573752
VIT_204s0023g03810	jasmonate o-	217.157	1.58371	0.136897	11.5686	5.94314e-31	1.76414e-28
VIT_203s0017g02200	NA	37.5084	1.57976	0.409596	3.85689	0.000114839	0.00140647
VIT_213s0019g01380	casp-like protein rcom_1206790	255.589	1.57916	0.138654	11.3893	4.7295e-30	1.30215e-27
VIT_211s0016g02380	1-aminocyclopropane-1-carboxylate oxidase	53.6103	1.57843	0.292864	5.38964	7.06e-08	1.91467e-06
VIT_218s0001g02400	PREDICTED: putative laccase-9 [Vitis vinifera]	346.78	1.57632	0.286322	5.5054	3.68337e-08	1.05702e-06
VIT_214s0066g01060	polygalacturonase	95.5359	1.57595	0.347896	4.52994	5.90004e-06	0.000104509
VIT_209s0002g01410	transcription factor tt2	12.7434	1.57227	0.361794	4.34575	1.38799e-05	0.000221211
VIT_209s0002g04840	uncharacterized protein	55.4666	1.5713	0.2653	5.92271	3.16686e-09	1.09785e-07
VIT_216s0100g00950	stilbene synthase	423.077	1.57066	0.24495	6.41216	1.43472e-10	6.12495e-09
VIT_203s0038g00500	coniferylaldehyde 5- hydroxylase	51.8802	1.56402	0.255367	6.12462	9.09003e-10	3.44e-08
VIT_207s0031g00904	NA	14.3769	1.56246	0.367313	4.25376	2.10211e-05	0.000319863
VIT_214s0060g01040	NA	65.886	1.56199	0.252713	6.18088	6.37454e-10	2.47396e-08
VIT_207s0031g02340	amino acid permease	53.6299	1.56173	0.261765	5.96613	2.42947e-09	8.60277e-08
VIT_216s0100g00860	stilbene synthase 4-like	529.841	1.55608	0.29154	5.33747	9.42547e-08	2.48522e-06
VIT_209s0002g05290	gibberellin 20	278.874	1.5556	0.247683	6.28061	3.37253e-10	1.37194e-08
VIT_207s0104g00100	aluminum-activated malate transporter 12-like	27.5454	1.55237	0.353728	4.38859	1.14086e-05	0.000186599
VIT_212s0059g01320	glucan endo- -beta-glucosidase	91.0359	1.55185	0.196218	7.90878	2.59931e-15	2.09683e-13
VIT_211s0052g00270	disease resistance protein at4g27190-like	33.0905	1.5514	0.281023	5.52056	3.3793e-08	9.77887e-07
VIT_200s0361g00040	anthocyanidin reductase	437.998	1.55106	0.267858	5.79061	7.0131e-09	2.32188e-07
VIT_200s0226g00030	peroxidase	41.8574	1.55048	0.267232	5.80199	6.55327e-09	2.1765e-07
VIT_203s0038g03070	o-	126.183	1.54914	0.243691	6.357	2.0573e-10	8.6087e-09
VIT_218s0075g00780	laccase-14-like	112.47	1.54885	0.230666	6.71466	1.88508e-11	9.15905e-10
VIT_206s0004g03930	NA	8.69564	1.54824	0.417064	3.71224	0.000205435	0.00232376
VIT_206s0009g02880	flavonoid 3 -hydroxylase 2-like	64.3741	1.54324	0.300426	5.13684	2.79404e-07	6.73174e-06
VIT_212s0028g00960	phytoene synthase 2a	24.5866	1.5415	0.293654	5.24938	1.52613e-07	3.86732e-06
VIT_208s0056g01300	2-aminoethanethiol dioxygenase	56.4615	1.54037	0.259496	5.93602	2.92028e-09	1.02043e-07
VIT_207s0031g01460	heading date 5	23.2455	1.54031	0.40431	3.80972	0.000139125	0.00166072
VIT_205s0077g01820	probable protein phosphatase 2c 73-like	160.143	1.53896	0.216618	7.1045	1.20757e-12	6.96233e-11
VIT_216s0100g01010	stilbene synthase	276.783	1.53238	0.256883	5.96526	2.44246e-09	8.64072e-08
VIT_218s0001g02350	low quality protein: laccase-14-like	43.0274	1.53171	0.377546	4.05702	4.9703e-05	0.000680039
VIT_219s0014g03400	receptor-like protein kinase theseus 1-like	81.957	1.53097	0.229302	6.67665	2.44458e-11	1.16758e-09
VIT_211s0016g04920	early nodulin 93	26.0002	1.53013	0.388465	3.93891	8.18538e-05	0.00105211
VIT_208s0040g01140	serine carboxypeptidase-like 45-like	212.814	1.52972	0.146511	10.441	1.61075e-25	3.20421e-23
VIT_215s0048g01180	subtilisin-like protease-like	259.72	1.52255	0.324413	4.69324	2.68914e-06	5.1944e-05
VIT_216s0013g02110	aldo keto reductase family protein	335.093	1.51919	0.119763	12.6849	7.16645e-37	3.49089e-34
VIT_213s0064g00435	NA	102.382	1.51893	0.205449	7.39323	1.43305e-13	9.43655e-12
VIT_212s0028g02880	8-hydroxyquercetin 8-o-methyltransferase	20.9731	1.5147	0.408702	3.70612	0.000210455	0.00237559
VIT_200s0259g00120	oligopeptide transporter 3-like	87.3472	1.51402	0.229668	6.59222	4.33308e-11	2.02007e-09
VIT_201s0011g06310	type i inositol- -trisphosphate 5-phosphatase cvp2-like	37.0303	1.51354	0.295811	5.11659	3.11112e-07	7.40183e-06
VIT_217s0000g09810	pectate lyase	147.337	1.50984	0.280492	5.38284	7.33183e-08	1.9785e-06
VIT_205s0020g01350	nuclear transcription factor y subunit b-5-like	18.0606	1.50654	0.355645	4.23609	2.27448e-05	0.000343204
VIT_217s0000g02600	uncharacterized gpi-anchored protein at4g28100-like	114.427	1.50638	0.170261	8.84749	8.95115e-19	1.02439e-16
VIT_207s0104g01830	glutathione s-transferase	98.1582	1.50348	0.202087	7.43975	1.00875e-13	6.79566e-12
VIT_209s0002g00320	pectin methylesterase	361.514	1.50231	0.122937	12.2201	2.4268e-34	9.70592e-32
VIT_207s0104g01810	glutathione s-transferase-like partial	69.9073	1.50118	0.21747	6.90293	5.09416e-12	2.68078e-10
VIT_205s0051g00320	NA	82.933	1.50002	0.217515	6.89617	5.34227e-12	2.79586e-10
VIT_205s0077g02260	nodulin 3-like protein	491.519	1.49945	0.131535	11.3996	4.20037e-30	1.16491e-27
VIT_213s0019g04880	NA	66.7067	1.49652	0.254105	5.88937	3.87663e-09	1.33293e-07
VIT_208s0058g00990	cationic peroxidase 1-like	493.69	1.49347	0.200352	7.45422	9.04038e-14	6.1228e-12
VIT_206s0004g05760	copper transporter	213.051	1.49275	0.236344	6.31602	2.68387e-10	1.10481e-08
VIT_214s0128g00780	lipoxygenase	182.387	1.4922	0.182169	8.19132	2.58385e-16	2.34864e-14
VIT_217s0000g03960	plac8 family protein	28.9502	1.4892	0.357432	4.16638	3.09471e-05	0.000450339
VIT_212s0028g04020	ankyrin repeat-containing protein at3g12360-like	12.8303	1.4861	0.372456	3.99	6.60735e-05	0.000873509
VIT_203s0091g00160	NA	56.055	1.48237	0.324473	4.56855	4.91113e-06	8.86033e-05
VIT_207s0104g01270	kinase interacting (kip1-like) protein	62.2618	1.48003	0.258073	5.73491	9.75637e-09	3.12558e-07
VIT_206s0004g02590	bifunctional monodehydroascorbate reductase and carbonic anhydrase nectarin-3-like	176.036	1.47744	0.164323	8.99107	2.44832e-19	2.9438e-17
VIT_202s0236g00070	uncharacterized protein loc100853176	112.133	1.47653	0.224604	6.57393	4.90058e-11	2.26242e-09
VIT_209s0002g02780	leucine-rich repeat receptor-like protein kinase at2g19210-like	383.989	1.47649	0.160842	9.17974	4.32118e-20	5.58447e-18
VIT_207s0129g00240	zinc finger protein zat10-like	122.355	1.47128	0.258218	5.69783	1.21345e-08	3.81664e-07
VIT_211s0065g00720	serine carboxypeptidase-like 18-like	9.95595	1.47092	0.417601	3.52231	0.000427803	0.00437298
VIT_202s0025g02410	early nodulin-like protein 1-like	34.5185	1.47036	0.28679	5.12697	2.94438e-07	7.04482e-06
VIT_212s0059g00770	l-ascorbate oxidase homolog	37.425	1.47033	0.27502	5.34627	8.97838e-08	2.38222e-06
VIT_214s0006g02420	germin-like protein 2-1-like	16.7138	1.4695	0.381181	3.85511	0.000115676	0.00141412
VIT_214s0108g00740	gibberellin-regulated protein	486.697	1.46779	0.106412	13.7935	2.78865e-43	2.03759e-40
VIT_201s0011g04740	cupredoxin-like protein	156.937	1.46729	0.176175	8.32858	8.18212e-17	7.77199e-15
VIT_201s0011g04080	protein binding protein	65.8351	1.46584	0.21342	6.86832	6.49638e-12	3.36281e-10
VIT_213s0019g01340	protein binding	26.2137	1.46447	0.334091	4.38343	1.16824e-05	0.000190258
VIT_212s0057g01030	glucose-6-phosphate 1-	133.311	1.46359	0.259115	5.64842	1.61926e-08	4.94961e-07
VIT_218s0001g00470	l-ascorbate oxidase homolog	158.157	1.45979	0.206608	7.0655	1.60041e-12	9.04874e-11
VIT_218s0001g07700	serine threonine-protein kinase ctr1-like	171.464	1.45934	0.167815	8.69608	3.43535e-18	3.7001e-16
VIT_212s0059g00840	NA	52.8645	1.45911	0.289652	5.03748	4.71709e-07	1.08622e-05
VIT_217s0000g09800	NA	158.678	1.45837	0.332263	4.3892	1.13767e-05	0.000186157
VIT_211s0103g00190	phospholipase a2-like protein	388.42	1.45773	0.171236	8.51296	1.6955e-17	1.71788e-15
VIT_201s0010g01200	cell elongation protein diminuto	208.778	1.4568	0.165922	8.78003	1.63433e-18	1.81568e-16
VIT_206s0009g02840	flavonoid 3 -hydroxylase 2	138.045	1.45155	0.309259	4.69365	2.68368e-06	5.18913e-05
VIT_217s0000g07770	NA	54.3906	1.45096	0.313191	4.63284	3.60679e-06	6.73746e-05
VIT_208s0040g00440	dihydrofolate reductase	210.621	1.45072	0.226483	6.40542	1.4996e-10	6.3876e-09
VIT_200s0253g00090	polyneuridine-aldehyde esterase-like	41.6066	1.44956	0.285698	5.07375	3.9005e-07	9.09199e-06
VIT_205s0124g00720	ankyrin repeat-containing protein at3g12360-like	13.8193	1.4477	0.378364	3.82621	0.000130132	0.00156516
VIT_205s0094g01310	polygalacturonase	119.615	1.44745	0.176961	8.1795	2.85022e-16	2.57843e-14
VIT_200s0218g00110	1-deoxy-d-xylulose 5-phosphate synthase	219.967	1.44738	0.215388	6.71988	1.81878e-11	8.87084e-10
VIT_202s0236g00090	uncharacterized protein loc100853134	24.9055	1.44663	0.38466	3.7608	0.000169369	0.00197096
VIT_203s0038g00550	cytochrome p450 84a1-like	38.5196	1.44275	0.291131	4.95568	7.20777e-07	1.58851e-05
VIT_219s0015g00490	NA	273.658	1.44046	0.139359	10.3363	4.82724e-25	9.26317e-23
VIT_215s0048g00980	NA	109.774	1.44019	0.196999	7.31066	2.65834e-13	1.68989e-11
VIT_211s0016g00590	21 kda protein	49.9303	1.43847	0.225322	6.38405	1.72462e-10	7.26462e-09
VIT_214s0060g00680	gdsl esterase lipase at1g09390-like	46.5827	1.43782	0.236965	6.06767	1.29781e-09	4.81546e-08
VIT_209s0018g00520	lamin-like protein	194.867	1.43702	0.136017	10.5651	4.32689e-26	9.08288e-24
VIT_218s0001g04080	#NAME?	36.4354	1.43602	0.332302	4.32143	1.55023e-05	0.000244606
VIT_200s1918g00010	cationic amino acid transporter	46.6951	1.43499	0.352756	4.06794	4.74308e-05	0.000653509
VIT_204s0008g05120	acyl-protein thioesterase 2-like	23.9003	1.43169	0.338344	4.23148	2.32162e-05	0.000349346
VIT_208s0007g08020	NA	493.684	1.43116	0.206139	6.94269	3.84706e-12	2.05294e-10
VIT_218s0075g00270	NA	14.8592	1.43012	0.369712	3.86821	0.000109639	0.00135516
VIT_210s0116g00520	xyloglucan endotransglucosylase hydrolase protein a	71.3274	1.42888	0.212302	6.73043	1.69165e-11	8.32566e-10
VIT_205s0124g00345	ankyrin repeat-containing protein at3g12360-like	14.588	1.42785	0.381204	3.74564	0.000179933	0.0020742
VIT_200s0525g00020	squalene monooxygenase	23.5618	1.42692	0.314163	4.54197	5.57303e-06	9.91791e-05
VIT_205s0020g01900	NA	215.437	1.42471	0.298626	4.77087	1.83429e-06	3.70318e-05
VIT_211s0052g01065	transferring glycosyl groups	15.1017	1.42451	0.368668	3.86393	0.000111577	0.0013736
VIT_219s0015g01350	alkaline alpha galactosidase i	74.8708	1.42107	0.293556	4.84087	1.29269e-06	2.69718e-05
VIT_214s0128g00790	lipoxygenase	175.837	1.4209	0.173162	8.20562	2.29405e-16	2.1003e-14
VIT_214s0108g01320	lamin-like protein	259.133	1.42068	0.129908	10.936	7.75439e-28	1.82999e-25
VIT_206s0004g05870	tubulin beta-2 beta-3 chain	258.032	1.41759	0.137273	10.3268	5.32893e-25	1.01745e-22
VIT_218s0001g15550	serine carboxypeptidase-like 42	114.906	1.416	0.195088	7.25829	3.92023e-13	2.45386e-11
VIT_214s0006g00350	glutamine synthetase	3472.25	1.41573	0.0810473	17.468	2.51333e-68	6.821e-65
VIT_210s0003g05580	reticuline oxidase-like	10.7309	1.41517	0.392157	3.60868	0.00030776	0.0032939
VIT_213s0064g01560	low quality protein: beta-glucosidase 12-like	63.343	1.4146	0.272856	5.18441	2.16696e-07	5.34288e-06
VIT_205s0102g00710	fructokinase	1321.47	1.41437	0.078088	18.1125	2.53898e-73	8.76986e-70
VIT_201s0011g04720	cupredoxin-like protein	122.12	1.41432	0.197183	7.17262	7.35765e-13	4.3886e-11
VIT_216s0100g00920	stilbene synthase	200.119	1.4142	0.269408	5.2493	1.52677e-07	3.86732e-06
VIT_201s0010g01390	phototropic-responsive nph3 family protein	23.2152	1.41079	0.343319	4.10927	3.96906e-05	0.000562074
VIT_216s0100g00810	stilbene synthase	337.746	1.41069	0.283869	4.96951	6.71228e-07	1.49317e-05
VIT_216s0100g00940	stilbene synthase 4-like	333.495	1.4091	0.29352	4.80067	1.58132e-06	3.23545e-05
VIT_216s0039g00760	cytochrome p450 89a2-like	18.2644	1.40905	0.37314	3.7762	0.000159239	0.00187257
VIT_206s0004g03010	structural constituent of cell	123.951	1.40747	0.243367	5.78332	7.32413e-09	2.41234e-07
VIT_201s0010g02460	glyceraldehyde-3-phosphate dehydrogenase	314.448	1.40684	0.249653	5.63517	1.74884e-08	5.30729e-07
VIT_205s0049g01010	myb-related protein myb4	37.0569	1.40499	0.343643	4.08853	4.3412e-05	0.00060552
VIT_213s0019g00540	NA	50.3826	1.40499	0.262112	5.36027	8.30992e-08	2.22266e-06
VIT_219s0085g01050	kda class i heat shock protein	59.9719	1.40251	0.378087	3.70948	0.000207684	0.00234779
VIT_202s0025g01600	late embryogenesis abundant hydroxyproline-rich glycoprotein	42.6237	1.4004	0.242317	5.77919	7.506e-09	2.46066e-07
VIT_218s0001g13850	cytochrome p450	41.0163	1.39967	0.37237	3.75882	0.000170717	0.00198543
VIT_201s0011g00490	pentatricopeptide repeat-containing protein	29.0249	1.39942	0.288567	4.84956	1.23733e-06	2.59736e-05
VIT_214s0108g01220	ap2 erf domain-containing transcription factor	23.28	1.39915	0.434266	3.22187	0.00127356	0.0109527
VIT_209s0002g03780	uncharacterized protein	35.2135	1.39909	0.27023	5.17741	2.24992e-07	5.52947e-06
VIT_213s0067g02870	chalcone isomerase	629.521	1.39827	0.252242	5.54337	2.96704e-08	8.69179e-07
VIT_200s0253g00040	l-ascorbate oxidase homolog	101.739	1.39765	0.236733	5.90389	3.55025e-09	1.22295e-07
VIT_200s0731g00010	laccase-14-like	88.9462	1.39725	0.347857	4.01674	5.90093e-05	0.000791408
VIT_214s0006g02170	probable s-adenosylmethionine-dependent methyltransferase at5g37990	338.842	1.39705	0.170127	8.2118	2.17891e-16	2.00455e-14
VIT_211s0016g02410	transcription factor myb1r1	143.103	1.39579	0.154157	9.0543	1.37447e-19	1.69483e-17
VIT_218s0041g00605	probable peptide nitrate transporter at1g22540-like	15.5982	1.39564	0.368617	3.78615	0.000153	0.0018076
VIT_201s0011g00590	triose phosphate phosphate translocator	479.597	1.39474	0.192274	7.25393	4.04845e-13	2.52579e-11
VIT_214s0030g00130	disease resistance protein at4g27190-like	14.0107	1.39207	0.367639	3.78652	0.000152772	0.00180546
VIT_200s0253g00080	polyneuridine-aldehyde esterase-like	12.9009	1.39099	0.387735	3.58748	0.000333886	0.00352197
VIT_214s0081g00200	synovial sarcoma associated ss18	35.6621	1.39085	0.251494	5.53036	3.19567e-08	9.30418e-07
VIT_200s0199g00190	14-3-3-like protein gf14 lambda	57.8571	1.38828	0.235945	5.88392	4.00672e-09	1.36779e-07
VIT_211s0016g00870	adipocyte plasma membrane-associated protein	38.1739	1.38692	0.257096	5.39455	6.86962e-08	1.87239e-06
VIT_215s0046g01360	arabinogalactan protein 16	155.307	1.38652	0.18269	7.58947	3.21219e-14	2.29412e-12
VIT_210s0003g05450	reticuline oxidase-like	170.92	1.38529	0.228132	6.07232	1.26078e-09	4.68263e-08
VIT_214s0108g00700	aquaporin nip2-1	44.8367	1.38344	0.262053	5.27924	1.29717e-07	3.32341e-06
VIT_212s0059g01135	NA	17.3023	1.38158	0.378548	3.64968	0.000262571	0.00287256
VIT_212s0134g00160	xyloglucan endotransglycosylase hydrolase partial	201.328	1.38136	0.132254	10.4448	1.54819e-25	3.09596e-23
VIT_208s0007g04100	cytochrome p450	654.947	1.37918	0.114974	11.9956	3.74888e-33	1.39646e-30
VIT_217s0000g05900	transcription factor bhlh135-like	161.867	1.377	0.167406	8.22549	1.94392e-16	1.80145e-14
VIT_210s0003g02170	subtilase family protein	10.8817	1.37683	0.371118	3.70996	0.000207293	0.00234408
VIT_208s0056g01530	anthranilate phosphoribosyltransferase-like protein	38.4094	1.37581	0.253515	5.42691	5.73367e-08	1.58207e-06
VIT_213s0064g01720	beta-glucosidase d4	106.022	1.37577	0.224168	6.1372	8.39883e-10	3.19113e-08
VIT_217s0000g02110	pinus taeda anonymous locus 0_9306_01 genomic sequence	82.4037	1.37288	0.209455	6.55452	5.58194e-11	2.54911e-09
VIT_215s0046g01900	ferric-chelate reductase	12.1008	1.37217	0.412316	3.32795	0.000874875	0.00801178
VIT_200s0253g00160	polyneuridine-aldehyde esterase	90.4212	1.36936	0.444064	3.0837	0.00204446	0.0163261
VIT_204s0023g03320	transducin wd40 domain-containing protein	103.635	1.36913	0.182262	7.51188	5.82837e-14	4.04842e-12
VIT_218s0001g00340	laccase-14-like	59.6351	1.36839	0.32554	4.20345	2.62874e-05	0.000389543
VIT_207s0005g02060	boron transporter	177.791	1.36811	0.169463	8.07318	6.84905e-16	5.92779e-14
VIT_201s0011g03250	structural constituent of cell	50.2657	1.36653	0.269358	5.07329	3.90986e-07	9.10823e-06
VIT_203s0180g00200	limonoid udp-glucosyltransferase	442.717	1.36624	0.248502	5.4979	3.84351e-08	1.09883e-06
VIT_218s0001g02290	low quality protein: laccase-14-like	45.157	1.36541	0.368854	3.70175	0.000214117	0.00240952
VIT_212s0059g01900	uncharacterized protein	41.3445	1.36273	0.276807	4.92302	8.52205e-07	1.84499e-05
VIT_206s0009g02730	heat stress transcription factor b-4	13.8752	1.3602	0.353835	3.84416	0.000120967	0.00146795
VIT_210s0003g05480	sec14 cytosolic factor-like	188.439	1.35915	0.173014	7.85569	3.97584e-15	3.14712e-13
VIT_217s0000g09480	manganese-dependent adp-ribose cdp-alcohol diphosphatase-like	1268.64	1.35904	0.180708	7.52066	5.45004e-14	3.79953e-12
VIT_211s0016g01300	tannin-related r2r3 myb transcription partial	38.7886	1.35904	0.308158	4.41021	1.03269e-05	0.000170894
VIT_203s0017g02210	uncharacterized protein	42.4146	1.3565	0.263305	5.15183	2.57953e-07	6.27861e-06
VIT_207s0141g00840	cysteine-rich repeat secretory protein 55	95.0926	1.354	0.225625	6.0011	1.95987e-09	7.05831e-08
VIT_201s0010g03670	molybdenum cofactor sulfurase	224.8	1.35306	0.124748	10.8463	2.07576e-27	4.75112e-25
VIT_219s0090g00530	geranyl-diphosphate synthase	39.634	1.35093	0.289303	4.6696	3.0178e-06	5.76188e-05
VIT_208s0007g04120	cytochrome p450	405.258	1.35054	0.122025	11.0677	1.7989e-28	4.35344e-26
VIT_210s0116g01440	NA	32.5947	1.34901	0.291836	4.62249	3.79152e-06	7.03756e-05
VIT_204s0043g00470	uncharacterized protein	11.2472	1.34777	0.406999	3.31148	0.000928028	0.00841537
VIT_201s0011g05200	phosphoethanolamine n-methyltransferase	21.4226	1.34691	0.341116	3.94853	7.86332e-05	0.00101656
VIT_218s0001g13210	mannose-binding lectin-like protein	43.4979	1.34589	0.231705	5.80865	6.2977e-09	2.09528e-07
VIT_202s0025g03650	heavy metal p-type atpase	28.9396	1.34393	0.316877	4.24117	2.22356e-05	0.000336724
VIT_214s0108g00440	alpha tubulin 1	437.56	1.34302	0.140155	9.58233	9.48761e-22	1.41365e-19
VIT_205s0077g01460	NA	141.327	1.34265	0.164275	8.17314	3.00459e-16	2.71163e-14
VIT_214s0083g01210	receptor-like protein kinase feronia-like	9.13412	1.33957	0.39094	3.42654	0.000611319	0.00592225
VIT_217s0000g09470	nitrate transmembrane transporter	1691.36	1.33862	0.180689	7.40841	1.2782e-13	8.50532e-12
VIT_214s0066g02060	atp binding	42.2603	1.33789	0.276746	4.83435	1.3358e-06	2.78103e-05
VIT_219s0014g04660	quinone reductase family protein	625.241	1.33787	0.130625	10.2421	1.28465e-24	2.40444e-22
VIT_201s0137g00360	f-box and wd40 domain	65.5271	1.33758	0.316844	4.22157	2.42605e-05	0.000363478
VIT_207s0005g00820	ap2 erf domain-containing transcription factor	342.404	1.33757	0.255611	5.23283	1.66932e-07	4.19483e-06
VIT_212s0059g00670	nadp-dependent alkenal double bond reductase p1-like	131.907	1.33725	0.159547	8.38156	5.22314e-17	5.02413e-15
VIT_208s0007g02660	short chain alcohol	52.3734	1.33684	0.290175	4.60703	4.0847e-06	7.53024e-05
VIT_206s0004g04640	metallothionein-like protein type 2-like isoform 5	3696.11	1.3361	0.157119	8.50375	1.83565e-17	1.85002e-15
VIT_213s0019g04910	pectate lyase	46.5611	1.33594	0.272638	4.90005	9.58122e-07	2.04516e-05
VIT_213s0019g01310	NA	22.504	1.33566	0.347105	3.84801	0.000119082	0.00144831
VIT_217s0000g02640	uncharacterized protein at1g66480-like	20.3043	1.3355	0.375561	3.55602	0.000376514	0.00390865
VIT_205s0102g00050	ankyrin repeat-containing protein at3g12360-like	17.8461	1.33237	0.360951	3.69128	0.000223127	0.00249345
VIT_205s0049g01170	uncharacterized protein	12.0424	1.32716	0.376509	3.52491	0.000423625	0.00433445
VIT_214s0066g00620	acidic endochitinase-like	33.4349	1.32663	0.318031	4.17137	3.02769e-05	0.00044211
VIT_208s0007g02460	aspartic proteinase nepenthesin-2-like	9.86948	1.32662	0.382188	3.47111	0.000518315	0.00515668
VIT_212s0134g00560	uncharacterized gpi-anchored protein at4g28100-like	59.6399	1.3257	0.213705	6.20341	5.5254e-10	2.17102e-08
VIT_211s0016g01620	ankyrin repeat-containing protein at2g01680-like	75.8823	1.32561	0.379381	3.49413	0.000475607	0.00479583
VIT_208s0056g00630	syringolide-induced protein b15-3-5	77.9278	1.32457	0.321047	4.12576	3.69505e-05	0.000527398
VIT_211s0052g01550	mate efflux family protein dtx1-like	13.729	1.32455	0.365239	3.62652	0.000287266	0.00310428
VIT_200s0253g00050	l-ascorbate oxidase homolog	76.6293	1.32145	0.216196	6.1123	9.82049e-10	3.70168e-08
VIT_216s0100g00850	stilbene synthase	197.188	1.32107	0.309353	4.27044	1.95089e-05	0.000299976
VIT_207s0031g00905	NA	18.7572	1.32052	0.367677	3.59152	0.000328753	0.00347261
VIT_211s0052g00770	serine carboxypeptidase-like 18-like	24.5674	1.32013	0.362613	3.64061	0.000271996	0.00296032
VIT_205s0077g01600	major allergen pru ar 1	50.8361	1.31958	0.396117	3.33128	0.000864478	0.00793569
VIT_208s0007g04820	probable pectate lyase 12-like	60.2646	1.31911	0.263557	5.00503	5.58523e-07	1.27132e-05
VIT_213s0064g00430	sulfotransferase 17-like	11.9474	1.31842	0.37862	3.48217	0.000497375	0.00497571
VIT_211s0016g04220	chloroplast-targeted copper	52.2155	1.31748	0.256643	5.13351	2.84382e-07	6.83434e-06
VIT_201s0150g00060	heme-binding protein 2-like	21.9578	1.31698	0.318418	4.13602	3.53384e-05	0.0005061
VIT_202s0087g00370	hydroxycinnamoyl-coenzyme a shikimate quinate hydroxycinnamoyltransferase	21.3929	1.31623	0.312354	4.21389	2.51006e-05	0.000374734
VIT_205s0020g03650	NA	42.2286	1.31621	0.245438	5.3627	8.19887e-08	2.19687e-06
VIT_217s0000g02650	transcription repressor myb4	44.6114	1.31485	0.290991	4.51854	6.2268e-06	0.000109444
VIT_214s0030g00580	methionyl-trna synthetase	8.69075	1.31479	0.411439	3.19558	0.00139551	0.0118011
VIT_200s0444g00010	laccase-14-like	89.9681	1.31454	0.315066	4.17227	3.01574e-05	0.000440874
VIT_213s0064g00450	reduced lateral root formation protein	47.0477	1.31391	0.252408	5.2055	1.93479e-07	4.81418e-06
VIT_216s0013g01700	receptor-like protein 12-like	85.4326	1.31381	0.212103	6.19419	5.85837e-10	2.29095e-08
VIT_203s0088g00260	serine carboxypeptidase-like 18-like	143.561	1.31369	0.289415	4.53914	5.64854e-06	0.000100429
VIT_200s0261g00040	NA	59.2211	1.31316	0.296085	4.43507	9.2042e-06	0.000154749
VIT_211s0016g01320	tannin-related r2r3 myb transcription partial	46.3119	1.31215	0.328826	3.99042	6.59575e-05	0.000872581
VIT_206s0061g01230	glucomannan 4-beta-mannosyltransferase 2	572.723	1.31209	0.128841	10.1838	2.34254e-24	4.29975e-22
VIT_212s0057g01020	fasciclin-like arabinogalactan protein	1093.81	1.31182	0.124743	10.5162	7.27631e-26	1.50252e-23
VIT_217s0000g09450	NA	17.7755	1.3111	0.350674	3.73879	0.000184907	0.00212381
VIT_203s0091g00420	NA	1457.12	1.31102	0.146578	8.94417	3.74759e-19	4.44968e-17
VIT_219s0090g00510	NA	21.8699	1.30989	0.376748	3.47683	0.000507376	0.00506376
VIT_208s0007g07100	fatty acyl- reductase 2	55.7579	1.30985	0.335644	3.90249	9.52072e-05	0.00119702
VIT_208s0007g05300	transcription factor org2	53.8673	1.30876	0.366861	3.56744	0.000360486	0.00376489
VIT_218s0001g11950	uncharacterized protein	61.3454	1.30872	0.203796	6.42173	1.34737e-10	5.77802e-09
VIT_212s0057g00800	NA	41.0073	1.30627	0.284577	4.59021	4.42803e-06	8.07309e-05
VIT_204s0079g00260	uncharacterized protein	26.6716	1.30286	0.289303	4.50344	6.6861e-06	0.000116638
VIT_205s0049g00920	inorganic phosphate	179.923	1.30285	0.218189	5.97123	2.35473e-09	8.37714e-08
VIT_218s0001g06850	cationic peroxidase 1-like	18.5207	1.30284	0.400473	3.25326	0.00114088	0.010011
VIT_214s0083g00400	protein trichome birefringence-like 19	778.259	1.30175	0.140999	9.23236	2.64742e-20	3.52943e-18
VIT_213s0067g02850	cytochrome p450	8.68993	1.30136	0.44315	2.93662	0.0033181	0.0245036
VIT_200s0187g00020	NA	12.1484	1.2988	0.405776	3.20079	0.00137053	0.0116209
VIT_218s0001g02360	NA	15.0306	1.2978	0.410942	3.15811	0.00158793	0.0131761
VIT_216s0050g00830	bahd acyltransferase dcr-like	43.3425	1.29696	0.344255	3.76744	0.00016493	0.00192794
VIT_211s0016g05830	NA	321.256	1.29687	0.234003	5.54209	2.98875e-08	8.74867e-07
VIT_216s0100g01000	stilbene synthase 4-like	327.961	1.29684	0.276454	4.69099	2.71885e-06	5.23848e-05
VIT_201s0011g02930	NA	46.9392	1.29679	0.235894	5.49735	3.85543e-08	1.10141e-06
VIT_212s0057g00700	hydrolyzing o-glycosyl	15.1032	1.29667	0.357561	3.62643	0.000287372	0.00310454
VIT_201s0011g00350	cytochrome p450 78a3-like	33.4026	1.29614	0.303703	4.26779	1.97422e-05	0.000303318
VIT_201s0011g03180	lysine histidine transporter	36.7291	1.29598	0.27006	4.79885	1.59583e-06	3.25986e-05
VIT_201s0127g00850	probable polygalacturonase non-catalytic subunit jp650-like	77.6298	1.29402	0.234636	5.51501	3.48751e-08	1.00766e-06
VIT_203s0063g00550	NA	42.3142	1.29271	0.262895	4.9172	8.77891e-07	1.8909e-05
VIT_213s0067g02340	probable peptide nitrate transporter at2g40460-like	28.9191	1.28853	0.312059	4.12912	3.6415e-05	0.000520146
VIT_206s0004g01580	lipoxygenase	46.6339	1.28785	0.283876	4.53664	5.7157e-06	0.000101528
VIT_200s0184g00110	auxin-induced in root cultures protein 12	186.021	1.28761	0.237006	5.43279	5.54798e-08	1.53753e-06
VIT_211s0016g03020	probable pectinesterase 53-like	44.8407	1.28645	0.262643	4.8981	9.67681e-07	2.06325e-05
VIT_204s0069g00170	glutamate receptor -like	11.8874	1.28601	0.385849	3.33295	0.000859303	0.007892
VIT_200s0499g00020	NA	351.504	1.28479	0.179577	7.15453	8.39625e-13	4.91549e-11
VIT_208s0007g02620	40s ribosomal protein s17	121.4	1.28356	0.203076	6.32056	2.60619e-10	1.07516e-08
VIT_218s0001g10380	heat stress transcription factor b-4	31.5424	1.28244	0.273744	4.68483	2.80186e-06	5.38204e-05
VIT_204s0008g05150	NA	21.4941	1.28221	0.328309	3.9055	9.4031e-05	0.00118695
VIT_204s0008g03480	carotenoid (9 )-cleavage dioxygenase 1-like	57.1904	1.28208	0.230097	5.5719	2.51982e-08	7.49732e-07
VIT_215s0048g00510	pectinesterase 2-like	1126.75	1.28164	0.130223	9.84186	7.43263e-23	1.20685e-20
VIT_208s0007g04880	heparan-alpha-glucosaminide n-acetyltransferase-like	49.7549	1.28127	0.303732	4.21843	2.46012e-05	0.000368291
VIT_204s0008g06680	nuclear nucleic acid-binding protein c1d	89.6904	1.28081	0.20727	6.17945	6.43252e-10	2.49137e-08
VIT_216s0100g00990	stilbene synthase	195.245	1.28049	0.273315	4.68505	2.79888e-06	5.37904e-05
VIT_203s0063g01960	non-symbiotic hemoglobin	97.5306	1.28	0.279759	4.57538	4.75361e-06	8.61184e-05
VIT_216s0050g02310	arabinogalactan peptide 20	162.718	1.27885	0.14512	8.81237	1.22528e-18	1.37735e-16
VIT_200s0510g00030	peroxidase 64	58.6293	1.27873	0.243455	5.25241	1.50125e-07	3.81539e-06
VIT_218s0001g09920	cyclin d3-1	39.3644	1.27756	0.272827	4.68268	2.83152e-06	5.42803e-05
VIT_206s0009g00980	probable carboxylesterase 15	225.317	1.27656	0.176257	7.2426	4.4018e-13	2.72388e-11
VIT_217s0000g07420	enhanced disease susceptibility 1	235.19	1.27566	0.198175	6.43703	1.21837e-10	5.26644e-09
VIT_206s0009g02810	flavonoid 3 -hydroxylase 2-like	57.8402	1.27494	0.343325	3.71351	0.000204407	0.00231488
VIT_215s0046g00930	ring-h2 finger protein atl21a-like	28.0278	1.27302	0.293619	4.33561	1.45354e-05	0.000230787
VIT_219s0014g02390	uncharacterized protein loc100854133	234.528	1.27247	0.22428	5.67357	1.39852e-08	4.34478e-07
VIT_218s0041g00640	probable peptide nitrate transporter at1g22540-like	23.3134	1.27105	0.33423	3.80293	0.000142997	0.00170266
VIT_202s0025g02790	granule-bound starch synthase i	185.026	1.27004	0.206778	6.14204	8.14705e-10	3.10478e-08
VIT_200s0274g00090	flavoprotein wrba-like	212.699	1.27004	0.227438	5.58411	2.34904e-08	7.01664e-07
VIT_201s0244g00030	acyl carrier protein	101.518	1.26835	0.199908	6.34468	2.22892e-10	9.26563e-09
VIT_216s0039g01910	phosphorylase family protein	59.4007	1.26595	0.219257	5.77381	7.74984e-09	2.53186e-07
VIT_200s0532g00070	cysteine-rich receptor-like protein kinase 25-like isoform 2	43.6659	1.26426	0.279365	4.52549	6.02556e-06	0.000106435
VIT_201s0010g03293	lrr receptor-like serine threonine-protein kinase fls2-like	23.0274	1.26294	0.302778	4.17119	3.03015e-05	0.000442299
VIT_202s0154g00220	NA	42.3453	1.26225	0.261707	4.82314	1.41318e-06	2.92132e-05
VIT_204s0044g01110	alcohol dehydrogenase 1	522.829	1.26148	0.187427	6.73053	1.69047e-11	8.32566e-10
VIT_213s0074g00760	calmodulin binding	26.6957	1.26145	0.305177	4.13352	3.57256e-05	0.000510874
VIT_204s0044g00500	pinus taeda anonymous locus 0_17559_01 genomic sequence	15.8032	1.26051	0.351046	3.59073	0.000329751	0.00348218
VIT_218s0001g02120	metal transporter	1017.39	1.26014	0.159389	7.90605	2.65683e-15	2.13543e-13
VIT_214s0081g00190	NA	22.2967	1.26005	0.380378	3.31262	0.000924276	0.00838535
VIT_206s0061g00730	tonoplast intrinsic	79.8792	1.25804	0.209566	6.00306	1.93638e-09	6.98698e-08
VIT_211s0052g00750	serine carboxypeptidase-like 18-like	108.882	1.25628	0.291816	4.30506	1.66939e-05	0.000261776
VIT_206s0004g06110	beta-d-glucan exohydrolase-like protein	58.3282	1.25538	0.221556	5.66617	1.46027e-08	4.51327e-07
VIT_200s0992g00020	kda class v heat shock	26.9603	1.2544	0.324349	3.86742	0.000109992	0.00135819
VIT_209s0002g06010	acyl-protein thioesterase 2-like	31.9986	1.25439	0.290306	4.32092	1.55377e-05	0.000245062
VIT_211s0065g00050	lupeol synthase	13.2735	1.2541	0.385042	3.25705	0.00112578	0.0098968
VIT_207s0129g01100	d3-type cyclin	17.3773	1.25381	0.335499	3.73714	0.000186127	0.00213459
VIT_204s0044g01130	alcohol dehydrogenase 1	395.428	1.25139	0.183503	6.81945	9.13896e-12	4.64217e-10
VIT_207s0005g02040	gdsl esterase lipase at1g09390-like	18.7486	1.25131	0.326358	3.83415	0.000125998	0.00152026
VIT_216s0100g00840	stilbene synthase	496.864	1.25037	0.247401	5.054	4.32643e-07	1.00233e-05
VIT_208s0007g03570	solute carrier family 35 member f1-like	56.24	1.24998	0.220987	5.65636	1.54617e-08	4.73764e-07
VIT_207s0005g00590	photolyase blue-light receptor 2	643.71	1.24992	0.232848	5.36795	7.96372e-08	2.1399e-06
VIT_210s0003g05430	reticuline oxidase-like protein	122.259	1.24943	0.265893	4.69898	2.61463e-06	5.07111e-05
VIT_210s0003g03250	uncharacterized protein	45.3031	1.24896	0.237662	5.25519	1.47872e-07	3.76065e-06
VIT_206s0009g02805	flavonoid 3 -hydroxylase	55.7756	1.24886	0.346294	3.60636	0.000310526	0.00331572
VIT_214s0060g02750	germin-like protein subfamily 1 member 14	142.9	1.24859	0.371974	3.35666	0.000788892	0.00734116
VIT_207s0104g01800	glutathione s-transferase f13	465.95	1.24659	0.113697	10.9641	5.68433e-28	1.35834e-25
VIT_203s0038g04690	isoflavone reductase homolog	69.7036	1.24585	0.275474	4.52256	6.10955e-06	0.00010776
VIT_207s0005g03990	NA	40.7546	1.24576	0.265809	4.68665	2.77713e-06	5.33993e-05
VIT_203s0038g02170	thaumatin-like protein	128.55	1.24491	0.181711	6.851	7.33349e-12	3.77045e-10
VIT_210s0003g05310	rhicadhesin receptor	210.426	1.24482	0.244236	5.09679	3.45455e-07	8.13232e-06
VIT_204s0008g06670	early nodulin-like protein	165.456	1.24482	0.211372	5.88923	3.88004e-09	1.33293e-07
VIT_216s0098g01900	pectinesterase family protein	215.833	1.24287	0.159352	7.79954	6.21319e-15	4.75948e-13
VIT_207s0104g00270	adenylate isopentenyltransferase	13.2912	1.24245	0.413521	3.00456	0.00265965	0.0203655
VIT_201s0026g02400	glutathione s-transferase	1244.1	1.24132	0.115314	10.7647	5.05531e-27	1.11672e-24
VIT_202s0012g02180	abhydrolase domain-containing protein fam108c1-like	59.7012	1.2403	0.24096	5.14731	2.64253e-07	6.40734e-06
VIT_212s0059g01500	triacylglycerol lipase 2-like	24.5835	1.24022	0.309864	4.00247	6.26856e-05	0.000834235
VIT_215s0046g03240	upf0481 protein at3g47200-like	47.0587	1.24005	0.267428	4.63695	3.53587e-06	6.62452e-05
VIT_203s0038g00430	enhanced disease susceptibility	36.3226	1.23853	0.295956	4.18486	2.85347e-05	0.000420061
VIT_201s0127g00400	pectin lyase-like protein	43.5842	1.2377	0.360923	3.42925	0.000605246	0.0058739
VIT_206s0009g02920	flavonoid 3 -hydroxylase 2-like	84.2283	1.23724	0.324836	3.80882	0.000139629	0.00166621
VIT_218s0001g01460	NA	197.472	1.23664	0.192254	6.43231	1.2568e-10	5.42023e-09
VIT_204s0008g01110	heat stress transcription factor a-2	72.145	1.23651	0.276904	4.4655	7.9882e-06	0.000136902
VIT_206s0004g02010	NA	711.68	1.23561	0.395679	3.12276	0.00179163	0.0146048
VIT_204s0008g01090	cytochrome p450 monooxygenase	22.9759	1.23559	0.339847	3.63573	0.000277193	0.00300999
VIT_207s0005g01790	long chain acyl- synthetase 1	27.0164	1.23465	0.288235	4.28348	1.83993e-05	0.000284758
VIT_202s0109g00430	bifunctional nitrilase nitrile hydratase nit4b	494.852	1.23374	0.18569	6.64412	3.05042e-11	1.44335e-09
VIT_213s0067g02300	hypoxia induced protein conserved region containing expressed	23.1969	1.23327	0.410911	3.00131	0.00268821	0.0205552
VIT_216s0039g02430	uncharacterized protein	20.0072	1.23165	0.32583	3.78004	0.000156801	0.00184676
VIT_208s0007g05840	NA	40.1347	1.23127	0.313384	3.92896	8.53155e-05	0.00108997
VIT_212s0028g02240	tpr repeat-containing thioredoxin ttl1-like	50.2912	1.22951	0.250831	4.90174	9.49902e-07	2.02932e-05
VIT_219s0085g00740	zip transporter	283.421	1.2295	0.20803	5.91019	3.41724e-09	1.18034e-07
VIT_216s0022g02200	subtilisin-like protease	31.0192	1.22888	0.269519	4.55952	5.12697e-06	9.21908e-05
VIT_200s1349g00010	cellulose synthase-like protein e6-like	105.7	1.22867	0.182404	6.73599	1.62817e-11	8.03405e-10
VIT_211s0016g04150	sulfate transporter	19.0703	1.22855	0.343443	3.57716	0.000347344	0.00364241
VIT_217s0000g08920	rossmann-fold nad -binding domain-containing protein	10.7882	1.22827	0.378891	3.24175	0.00118797	0.010362
VIT_207s0031g01920	probable serine threonine-protein kinase at1g54610-like	94.8417	1.22713	0.196097	6.25778	3.90486e-10	1.56669e-08
VIT_218s0001g04050	#NAME?	38.0346	1.22525	0.318696	3.84458	0.000120758	0.00146634
VIT_204s0008g05010	uncharacterized protein	13.5724	1.22463	0.352023	3.47885	0.00050357	0.00502977
VIT_203s0038g03570	l-ascorbate oxidase homolog	49.2951	1.22439	0.310761	3.93996	8.14952e-05	0.00104856
VIT_208s0058g01380	NA	123.323	1.22174	0.196446	6.21923	4.99594e-10	1.97319e-08
VIT_219s0027g01110	2og-fe oxygenase family protein	147.316	1.22077	0.381702	3.19824	0.00138272	0.0117059
VIT_218s0122g00250	multicopper oxidase	57.203	1.22069	0.339466	3.5959	0.000323268	0.00342514
VIT_201s0146g00220	glutaredoxin	55.8128	1.22057	0.270716	4.50866	6.52384e-06	0.000114227
VIT_214s0128g00440	microtubule binding protein	24.8661	1.21971	0.301865	4.04058	5.33201e-05	0.000723535
VIT_200s2280g00010	low quality protein: laccase-14-like	63.114	1.21869	0.285709	4.26549	1.99462e-05	0.00030571
VIT_201s0127g00870	probable polygalacturonase non-catalytic subunit jp650-like	143.604	1.21813	0.193923	6.28152	3.35269e-10	1.36533e-08
VIT_202s0154g00350	l-lactate dehydrogenase	72.1378	1.21781	0.244176	4.98743	6.11876e-07	1.37564e-05
VIT_214s0081g00370	ankyrin repeat-containing	25.563	1.21654	0.315215	3.85941	0.000113663	0.00139535
VIT_203s0063g00560	NA	37.1837	1.21611	0.292882	4.15223	3.29258e-05	0.000475672
VIT_218s0001g14130	nucleic acid binding	314.147	1.21487	0.215284	5.6431	1.67016e-08	5.08883e-07
VIT_213s0064g00160	NA	50.1133	1.21481	0.266779	4.55362	5.27306e-06	9.46386e-05
VIT_214s0081g00400	ankyrin repeat-containing	102.558	1.21449	0.213438	5.69015	1.2693e-08	3.97586e-07
VIT_203s0017g01010	NA	31.5147	1.2143	0.274263	4.42752	9.53231e-06	0.000159691
VIT_217s0000g07260	plasmodesmata callose-binding protein 3	449.833	1.21153	0.15428	7.85279	4.06868e-15	3.20725e-13
VIT_202s0154g00080	monocopper oxidase-like protein sku5	465.469	1.20937	0.129456	9.34193	9.45962e-21	1.32139e-18
VIT_214s0060g00310	NA	38.7518	1.20567	0.246609	4.88899	1.01355e-06	2.15528e-05
VIT_202s0236g00060	uncharacterized protein loc100853134	138.984	1.20554	0.375211	3.21295	0.00131377	0.0112337
VIT_202s0033g00630	bifunctional nitrilase nitrile hydratase nit4b	46.9848	1.20525	0.352598	3.4182	0.000630358	0.0060711
VIT_201s0026g00550	auxin-induced protein 5ng4-like	9.78893	1.20503	0.421362	2.85983	0.00423867	0.0300071
VIT_208s0007g07710	cytochrome p450	183.567	1.20462	0.338965	3.55381	0.000379698	0.00393632
VIT_204s0008g05830	armadillo beta-catenin repeat family protein	47.0291	1.20362	0.252833	4.76053	1.93083e-06	3.8693e-05
VIT_201s0011g05500	glucan endo- -beta-glucosidase	20.6108	1.20344	0.324616	3.70728	0.000209501	0.00236623
VIT_218s0001g05570	sugar transport protein 5-like	226.413	1.20282	0.146573	8.20629	2.28121e-16	2.09359e-14
VIT_204s0008g01830	tannin-related r2r3 myb transcription partial	23.0834	1.20247	0.412623	2.9142	0.00356606	0.0259714
VIT_217s0000g02660	NA	44.0189	1.20173	0.312458	3.84603	0.000120045	0.00145909
VIT_204s0008g00100	amp dependent	177.375	1.2002	0.175385	6.84322	7.74314e-12	3.95431e-10
VIT_208s0007g02470	aspartic proteinase nepenthesin-2-like	226.527	1.19981	0.149765	8.01128	1.13523e-15	9.56385e-14
VIT_209s0002g00450	subtilisin-like protease-like	94.5012	1.19976	0.224674	5.33999	9.29515e-08	2.45427e-06
VIT_217s0000g05400	transcription factor-like protein	11.0268	1.19953	0.357626	3.35414	0.000796121	0.00739575
VIT_200s0357g00100	pollen-specific protein c13	1070.96	1.19928	0.12487	9.60415	7.67863e-22	1.15774e-19
VIT_217s0000g07370	enhanced disease susceptibility 1	198.361	1.1991	0.258215	4.6438	3.42061e-06	6.44035e-05
VIT_201s0146g00215	NA	94.9413	1.19906	0.216546	5.53719	3.07365e-08	8.96786e-07
VIT_204s0008g01530	kda class ii heat shock protein	25.838	1.19816	0.340846	3.51527	0.000439315	0.00447261
VIT_200s0337g00030	nodulin family protein	9.46583	1.19719	0.436045	2.74556	0.00604071	0.0401745
VIT_212s0059g00845	NA	15.7309	1.19554	0.396722	3.01354	0.00258221	0.0198686
VIT_218s0001g06360	alcohol dehydrogenase-like 1	39.3136	1.19509	0.27068	4.41513	1.00948e-05	0.00016775
VIT_205s0077g00756	NA	19.0363	1.19457	0.352933	3.3847	0.000712563	0.0067336
VIT_215s0046g01920	ferric reduction oxidase 2	14.4362	1.19377	0.423735	2.81725	0.00484367	0.0335158
VIT_204s0008g05640	14 kda proline-rich protein	177.555	1.19288	0.248758	4.79534	1.624e-06	3.31385e-05
VIT_205s0020g01080	hypothetical protein VITISV_026538 [Vitis vinifera]	60.7412	1.19271	0.226726	5.26057	1.43608e-07	3.66446e-06
VIT_216s0022g01430	at5g51550 k17n15_10	191.652	1.19193	0.224767	5.30293	1.13956e-07	2.96761e-06
VIT_216s0098g01290	major facilitator protein	104.448	1.19054	0.178143	6.68303	2.34048e-11	1.1216e-09
VIT_206s0009g00810	hydrolyzing o-glycosyl	10.5051	1.19045	0.384574	3.09549	0.00196487	0.0157867
VIT_209s0002g06110	zinc finger protein	82.2537	1.1903	0.231186	5.14869	2.62308e-07	6.37238e-06
VIT_204s0008g04790	atp-binding cassette	410.096	1.18984	0.187638	6.34114	2.28065e-10	9.45995e-09
VIT_204s0023g03360	chalcone-flavanone isomerase family protein	96.7065	1.18597	0.195128	6.07792	1.21749e-09	4.5396e-08
VIT_211s0052g01820	pti1-like tyrosine-protein kinase at3g15890-like	17.9843	1.18577	0.436273	2.71796	0.00656865	0.0430303
VIT_208s0007g00330	type 2 metallothionein	2287.28	1.18509	0.209155	5.66608	1.46098e-08	4.51327e-07
VIT_201s0010g03685	lipid transfer	64.8822	1.18436	0.217567	5.44368	5.21907e-08	1.4538e-06
VIT_202s0241g00050	uncharacterized protein	29.5736	1.18419	0.279033	4.24389	2.19674e-05	0.000333194
VIT_216s0100g00560	-n-methylcoclaurine 3 -hydroxylase	36.4494	1.18356	0.272191	4.34827	1.37215e-05	0.000219129
VIT_208s0040g02030	fasciclin-like arabinogalactan protein 11-like	15.0022	1.18187	0.344171	3.43396	0.000594835	0.00578765
VIT_213s0067g02420	NA	227.163	1.18166	0.178008	6.63828	3.17365e-11	1.49421e-09
VIT_206s0004g06290	tetratricopeptide repeat-containing protein	30.1854	1.18146	0.278864	4.2367	2.26828e-05	0.000342405
VIT_204s0044g01000	pectin methylesterase	121.521	1.18089	0.169634	6.96137	3.36978e-12	1.8084e-10
VIT_201s0150g00460	xyloglucan endotransglycosylase	181.761	1.18054	0.154036	7.664	1.80225e-14	1.3245e-12
VIT_200s1217g00020	uncharacterized protein	15.652	1.17966	0.358361	3.29183	0.000995378	0.00893864
VIT_208s0007g06060	beta- -glucanase	18.7877	1.17897	0.439095	2.685	0.00725291	0.0466604
VIT_211s0037g00570	hydroxycinnamoyl-coenzyme a shikimate quinate hydroxycinnamoyltransferase-like	18.9712	1.17644	0.387829	3.0334	0.00241815	0.0188312
VIT_203s0038g02140	auxin influx carrier component	44.6654	1.17551	0.266358	4.41328	1.01816e-05	0.000168782
VIT_207s0005g03700	gras family transcription factor	48.3591	1.1751	0.223575	5.25595	1.47259e-07	3.75006e-06
VIT_203s0017g02270	receptor-like protein kinase	18.2804	1.17459	0.323757	3.62799	0.000285631	0.00309013
VIT_210s0042g01120	zip transporter	26.9198	1.17257	0.398401	2.94318	0.00324859	0.0240792
VIT_203s0038g00930	saur family protein	22.4824	1.17238	0.333573	3.5146	0.000440409	0.00448014
VIT_202s0087g00400	protein notum homolog	398.107	1.17108	0.209882	5.57969	2.40947e-08	7.18587e-07
VIT_205s0020g03000	2-hydroxyisoflavanone dehydratase	49.5056	1.17097	0.269755	4.34088	1.41914e-05	0.000225702
VIT_200s0471g00020	NA	80.9814	1.17063	0.367418	3.18609	0.00144212	0.0121305
VIT_200s0131g00120	flavin-containing monooxygenase fmo gs-ox5	10.2459	1.17014	0.404695	2.8914	0.00383527	0.0276039
VIT_213s0064g00440	24-sterol c-methyltransferase	120.002	1.1696	0.164876	7.09385	1.30433e-12	7.48612e-11
VIT_206s0009g01740	geranylgeranyl reductase	182.011	1.16875	0.152535	7.66213	1.82869e-14	1.34133e-12
VIT_208s0007g07930	probably inactive leucine-rich repeat receptor-like protein kinase	32.3437	1.16832	0.267716	4.36402	1.27696e-05	0.000206109
VIT_200s0707g00010	kda class v heat shock	22.9039	1.16611	0.327993	3.55529	0.000377565	0.00391635
VIT_204s0008g03990	NA	300.639	1.16593	0.220227	5.29421	1.19533e-07	3.1001e-06
VIT_207s0191g00240	transcription factor bhlh96-like	34.0782	1.16546	0.263201	4.42804	9.5093e-06	0.000159376
VIT_211s0016g04620	protein argonaute pnh1-like	15.9289	1.16486	0.350868	3.31993	0.000900394	0.00820395
VIT_207s0104g01260	flavin-containing monooxygenase yucca10	465.777	1.16325	0.12985	8.95837	3.29506e-19	3.92464e-17
VIT_201s0127g00050	NA	14.7277	1.16223	0.378969	3.06683	0.00216343	0.0171285
VIT_215s0046g03010	NA	28.4113	1.16212	0.44399	2.61744	0.00885932	0.0547066
VIT_214s0066g01850	peroxidase 31	116.023	1.16198	0.188151	6.17577	6.58398e-10	2.54226e-08
VIT_207s0005g01030	cellulose synthase-like d3- glycosyltransferase family 2 protein	39.3449	1.16135	0.254071	4.57095	4.85517e-06	8.76768e-05
VIT_202s0025g04610	probable rhamnose biosynthetic enzyme 1-like	242.405	1.16004	0.139133	8.33761	7.58071e-17	7.21878e-15
VIT_207s0005g02090	polygalacturonase at1g48100-like	13.8724	1.15949	0.369542	3.13763	0.0017032	0.013983
VIT_210s0003g00960	gdsl esterase lipase	133.066	1.15937	0.230656	5.02638	4.99813e-07	1.14607e-05
VIT_200s0189g00110	cytochrome p450 82c4-like	24.6991	1.15862	0.318651	3.636	0.000276905	0.00300772
VIT_203s0180g00320	limonoid udp-glucosyltransferase	482.116	1.15739	0.220544	5.24789	1.53851e-07	3.89445e-06
VIT_216s0100g00960	stilbene synthase 4-like	53.431	1.15734	0.288161	4.0163	5.91195e-05	0.000792607
VIT_212s0035g00900	protein tify 3b	22.4842	1.15671	0.302466	3.82428	0.000131154	0.00157497
VIT_212s0028g02160	NA	49.4599	1.15649	0.274548	4.21236	2.52715e-05	0.000376644
VIT_204s0008g04200	uncharacterized protein	83.4471	1.1547	0.235315	4.90704	9.24632e-07	1.98035e-05
VIT_205s0062g01260	lipid binding	324.427	1.15445	0.409847	2.81677	0.00485087	0.0335494
VIT_203s0038g02190	NA	155.582	1.15432	0.172009	6.71077	1.93596e-11	9.39424e-10
VIT_211s0037g00910	NA	30.6072	1.15408	0.277782	4.15464	3.25802e-05	0.000471216
VIT_219s0015g02660	secologanin synthase	53.3744	1.1537	0.383171	3.01094	0.00260445	0.0200113
VIT_204s0008g00120	chitinase	112.466	1.15363	0.270365	4.26692	1.98186e-05	0.000303908
VIT_202s0033g01210	NA	86.758	1.15329	0.192746	5.98346	2.18445e-09	7.83743e-08
VIT_214s0068g00510	NA	20.9539	1.15272	0.355174	3.2455	0.00117245	0.0102526
VIT_207s0141g00740	fimbrin-like protein 2-like	23.8706	1.15177	0.318133	3.6204	0.000294151	0.0031625
VIT_201s0026g00500	auxin-induced protein 5ng4	64.5107	1.15168	0.230589	4.9945	5.89872e-07	1.33406e-05
VIT_209s0002g03220	stem 28 kda glycoprotein	24.8145	1.15082	0.323059	3.56226	0.000367672	0.00382671
VIT_218s0041g02070	12-oxophytodienoate reductase	30.9237	1.15069	0.365609	3.14731	0.00164777	0.0135837
VIT_205s0020g05030	NA	33.496	1.15044	0.442845	2.59784	0.00938112	0.0572495
VIT_217s0000g06210	gibberellin-regulated protein	51.6123	1.15036	0.276212	4.16478	3.11657e-05	0.000452826
VIT_209s0054g00725	NA	14.3174	1.14948	0.34406	3.34093	0.000834995	0.00770975
VIT_211s0016g04190	NA	467.033	1.14904	0.12505	9.18862	3.97895e-20	5.19519e-18
VIT_218s0001g01130	alpha-expansin precursor	167.876	1.14887	0.161362	7.11987	1.08032e-12	6.26667e-11
VIT_213s0064g01340	histone h3	299.065	1.14853	0.193376	5.93934	2.86174e-09	1.00121e-07
VIT_212s0057g00630	chlorophyll a b binding protein	41.4099	1.14838	0.3928	2.92357	0.00346037	0.0253337
VIT_219s0135g00030	caffeic acid methyltransferase	26.453	1.14782	0.325396	3.52746	0.000419573	0.00429811
VIT_200s1206g00010	aspartic proteinase nepenthesin-2	410.413	1.14693	0.221875	5.16927	2.35006e-07	5.75697e-06
VIT_211s0016g04330	dihydrofolate reductase	509.628	1.14663	0.176851	6.48358	8.95693e-11	3.9526e-09
VIT_217s0000g02920	probable glutathione s-transferase	22.4887	1.14657	0.330093	3.47349	0.000513728	0.00511641
VIT_212s0028g01150	transparent testa 12	109.973	1.14595	0.27813	4.12021	3.78531e-05	0.000537856
VIT_213s0067g02400	NA	49.6873	1.14595	0.29051	3.94461	7.99284e-05	0.00103085
VIT_205s0077g02000	epoxide hydrolase	55.5814	1.14544	0.227131	5.04309	4.58078e-07	1.05675e-05
VIT_218s0122g00920	zinc finger	146.14	1.14469	0.165435	6.91926	4.54024e-12	2.4026e-10
VIT_200s0324g00070	udp-glycosyltransferase 85a2	33.822	1.14437	0.282162	4.05573	4.99777e-05	0.000683059
VIT_200s0202g00040	ankyrin repeat-containing protein at3g12360-like	100.745	1.14369	0.172213	6.64112	3.11302e-11	1.4693e-09
VIT_200s0271g00110	flavoprotein wrba-like	126.193	1.14304	0.235182	4.86022	1.17255e-06	2.47232e-05
VIT_205s0049g00340	1-aminocyclopropane-1-carboxylate oxidase homolog 1	56.8464	1.14303	0.22152	5.15993	2.47044e-07	6.02854e-06
VIT_214s0068g00150	NA	15.0466	1.14251	0.349599	3.26805	0.0010829	0.00958064
VIT_219s0085g00620	unnamed protein product [Vitis vinifera]	13.1433	1.14104	0.386272	2.95398	0.00313705	0.0234031
VIT_215s0048g02650	NA	67.8089	1.14083	0.222681	5.12315	3.00474e-07	7.18019e-06
VIT_214s0171g00300	4-coumarate-coa ligase	67.1989	1.14025	0.209112	5.45284	4.95707e-08	1.3859e-06
VIT_208s0105g00420	NA	9.29619	1.13993	0.386933	2.94606	0.00321851	0.0238702
VIT_212s0028g04015	ankyrin repeat-containing protein at3g12360-like	20.924	1.13992	0.32333	3.52557	0.000422575	0.00432653
VIT_216s0100g01040	stilbene synthase 4-like	57.2236	1.13859	0.298225	3.81789	0.000134597	0.00161122
VIT_202s0025g01330	glycoside hydrolase family 28 protein	55.4233	1.13732	0.228593	4.97532	6.51409e-07	1.45847e-05
VIT_206s0009g02610	arm repeat protein	17.0802	1.13703	0.35022	3.2466	0.00116791	0.0102176
VIT_206s0061g00070	ubiquitin-conjugating enzyme e2 19	80.7955	1.13696	0.241754	4.70297	2.56401e-06	4.9831e-05
VIT_213s0019g02010	protein srg1-like	23.5504	1.13692	0.442347	2.57019	0.0101642	0.0609132
VIT_203s0088g00150	serine carboxypeptidase-like 18-like	28.02	1.1369	0.340505	3.33885	0.00084125	0.00775055
VIT_218s0001g01010	laccase-14-like	117.795	1.13659	0.302092	3.76241	0.000168281	0.0019601
VIT_219s0090g00885	NA	69.4242	1.13617	0.203686	5.57807	2.43201e-08	7.24404e-07
VIT_219s0015g01480	copper transport protein	22.0962	1.13601	0.336709	3.37385	0.000741235	0.00696937
VIT_204s0044g00250	beta-cyanoalanine synthase	176.543	1.13514	0.255607	4.44096	8.95581e-06	0.000151234
VIT_207s0031g02440	amino acid transporter aap4	80.8287	1.13494	0.230076	4.93289	8.10216e-07	1.76175e-05
VIT_212s0059g01790	alkaloid o-methyltransferase related	238.015	1.13234	0.171165	6.6155	3.70288e-11	1.73478e-09
VIT_218s0001g13360	auxin-induced protein 5ng4-like	631.9	1.13196	0.160998	7.03088	2.05241e-12	1.14342e-10
VIT_206s0004g04120	mip tip subfamily	4287.16	1.1318	0.141191	8.0161	1.09156e-15	9.21638e-14
VIT_202s0033g01120	methyltransferase pmt20	190.202	1.13032	0.149116	7.58012	3.45227e-14	2.44718e-12
VIT_214s0108g00710	structural maintenance of chromosomes protein 4	23.9083	1.12972	0.325636	3.46927	0.00052188	0.00518944
VIT_219s0014g01060	(-)-germacrene d synthase	59.2341	1.12791	0.207821	5.42733	5.72046e-08	1.57957e-06
VIT_202s0025g00210	uncharacterized protein	48.2773	1.12753	0.25573	4.40904	1.03828e-05	0.000171683
VIT_214s0030g00240	erd6-like transporter	9.04751	1.12738	0.394115	2.86053	0.0042293	0.0299575
VIT_213s0156g00190	uncharacterized protein loc100259569	47.4562	1.12735	0.258184	4.36643	1.26291e-05	0.000204066
VIT_212s0055g01010	bacterial-induced peroxidase	26.0662	1.12622	0.348494	3.23167	0.00123069	0.0106539
VIT_201s0150g00210	obtusifoliol 14alpha-demethylase	94.9536	1.12594	0.189207	5.95083	2.66782e-09	9.39424e-08
VIT_205s0062g01360	phd finger	34.2642	1.12507	0.278079	4.04586	5.21304e-05	0.000709672
VIT_202s0236g00100	uncharacterized protein loc100853220	171.851	1.12464	0.280026	4.01621	5.91409e-05	0.000792613
VIT_215s0046g03303	NA	22.2136	1.12388	0.337692	3.32813	0.000874321	0.00800864
VIT_205s0020g02910	mitogen-activated protein kinase kinase kinase	24.7893	1.1238	0.287915	3.90324	9.49131e-05	0.00119372
VIT_217s0000g09050	NA	104.176	1.1234	0.215538	5.21205	1.86766e-07	4.65628e-06
VIT_205s0049g00370	1-aminocyclopropane-1-carboxylate oxidase homolog 1	368.724	1.12151	0.118195	9.48867	2.33992e-21	3.38043e-19
VIT_212s0035g00910	sodium-bile acid	30.8742	1.12136	0.297294	3.7719	0.000162006	0.00189939
VIT_212s0059g01480	triacylglycerol lipase 2-like	31.2494	1.12129	0.295628	3.79291	0.000148893	0.00176677
VIT_219s0015g00530	fasciclin-like arabinogalactan protein	41.7327	1.11952	0.239037	4.68349	2.82038e-06	5.41214e-05
VIT_205s0020g03520	NA	33.8062	1.11804	0.286051	3.90855	9.28509e-05	0.00117596
VIT_216s0013g01730	receptor-like protein 12-like	106.314	1.11734	0.219731	5.08503	3.67572e-07	8.5944e-06
VIT_200s0441g00020	squalene monooxygenase	17.5751	1.11585	0.337476	3.30646	0.000944813	0.00854515
VIT_219s0085g00795	zip transporter	312.11	1.1157	0.197767	5.64146	1.68614e-08	5.12929e-07
VIT_217s0000g02590	NA	122.549	1.11569	0.213494	5.22584	1.73363e-07	4.33921e-06
VIT_207s0031g01910	NA	82.0845	1.11561	0.206389	5.40539	6.46685e-08	1.76896e-06
VIT_206s0009g03470	NA	21.5902	1.11514	0.3768	2.9595	0.0030814	0.0230377
VIT_218s0122g00470	checkpoint serine threonine-protein kinase	22.307	1.114	0.31529	3.53326	0.000410471	0.00421509
VIT_218s0122g01240	protein kinase	31.0745	1.1138	0.286131	3.89263	9.91632e-05	0.00124224
VIT_207s0005g06460	basic blue	483.673	1.1136	0.117357	9.48898	2.33298e-21	3.38043e-19
VIT_218s0001g10900	patatin-like protein	23.1025	1.11325	0.328576	3.38811	0.000703758	0.00666815
VIT_211s0016g03640	rac gtp binding protein arac7	31.3869	1.11314	0.269167	4.1355	3.54186e-05	0.000506843
VIT_215s0046g03520	phosphomannomutase a1	230.798	1.11313	0.146138	7.61697	2.59703e-14	1.87593e-12
VIT_204s0008g06000	ap2 erf domain-containing transcription factor	42.6728	1.11261	0.24804	4.4856	7.27104e-06	0.00012586
VIT_201s0011g03450	alpha-xylosidase precursor	70.6998	1.11138	0.208478	5.33093	9.77089e-08	2.57095e-06
VIT_217s0000g02870	NA	21.8128	1.11057	0.343819	3.23011	0.00123743	0.0107074
VIT_214s0081g00360	ankyrin repeat-containing	102.559	1.11041	0.230455	4.81833	1.44763e-06	2.9828e-05
VIT_208s0007g03970	peroxiredoxin-like protein	482.146	1.1092	0.156042	7.10837	1.17422e-12	6.78033e-11
VIT_218s0001g08650	uncharacterized protein loc100260890	62.6606	1.10864	0.230852	4.80237	1.56801e-06	3.21168e-05
VIT_206s0080g00080	structural constituent of cell	16.0866	1.10834	0.344887	3.21363	0.00131068	0.011213
VIT_208s0007g02550	pinus taeda anonymous locus 0_11531_01 genomic sequence	12.4378	1.10811	0.374866	2.956	0.00311652	0.0232637
VIT_216s0039g01725	myb domain protein 51	25.5248	1.10793	0.318476	3.47885	0.000503573	0.00502977
VIT_218s0072g00270	NA	41.1165	1.10749	0.260587	4.24997	2.138e-05	0.000324933
VIT_205s0094g01030	udp-glycosyltransferase 74e2-like	25.7952	1.10724	0.299591	3.69584	0.000219163	0.00245493
VIT_210s0003g01000	mitochondrial nad-dependent malate dehydrogenase	774.294	1.10701	0.0968898	11.4255	3.11937e-30	8.77929e-28
VIT_206s0009g02970	flavonoid 3 -hydroxylase 2-like	50.7427	1.1059	0.327045	3.38149	0.000720932	0.00679697
VIT_217s0000g03690	ribulose bisphosphate carboxylase	224.564	1.10584	0.436564	2.53306	0.011307	0.066165
VIT_219s0014g00250	uncharacterized sodium-dependent transporter yocs-like	35.4119	1.1053	0.265168	4.1683	3.06887e-05	0.000447435
VIT_214s0066g01730	transferring glycosyl	8.925	1.10494	0.395282	2.79532	0.00518476	0.035501
VIT_218s0001g00040	NA	68.9945	1.10426	0.2112	5.2285	1.70891e-07	4.28016e-06
VIT_212s0057g00860	NA	92.0137	1.10348	0.209297	5.27231	1.34718e-07	3.44457e-06
VIT_215s0046g02030	protein kinase family protein	51.8886	1.10327	0.230499	4.78644	1.6977e-06	3.44941e-05
VIT_219s0014g00090	glucan endo- -beta-glucosidase 4 precursor	235.031	1.10196	0.174993	6.29719	3.03085e-10	1.24092e-08
VIT_200s0274g00080	flavoprotein wrba-like	119.415	1.10183	0.23737	4.64185	3.45297e-06	6.48519e-05
VIT_211s0065g00460	microtubule-associated protein spiral2-like	31.4001	1.10161	0.291337	3.78122	0.000156061	0.00183976
VIT_209s0002g04020	aquaporin tip2-1	7200.46	1.10143	0.123932	8.88733	6.25932e-19	7.27287e-17
VIT_215s0048g01390	probable carboxylesterase 8-like	154.657	1.1013	0.333392	3.30331	0.000955514	0.00862551
VIT_203s0091g00130	NA	43.2653	1.10091	0.335189	3.28446	0.0010218	0.00913916
VIT_206s0004g04400	p-hydroxybenzoic acid efflux pump subunit aaeb	55.1296	1.0998	0.348543	3.15541	0.00160271	0.0132674
VIT_204s0008g05550	probable lrr receptor-like serine threonine-protein kinase at1g56130-like	109.47	1.09967	0.184947	5.94587	2.74998e-09	9.64778e-08
VIT_212s0028g00530	cytochrome b561-related protein	34.1999	1.09856	0.299836	3.66386	0.000248444	0.0027385
VIT_207s0031g03220	sec14 cytosolic factor family protein	298.414	1.09837	0.151321	7.25854	3.91282e-13	2.45326e-11
VIT_202s0241g00100	NA	124.393	1.09823	0.294792	3.72544	0.000194978	0.00222397
VIT_212s0057g00150	NA	35.4808	1.09778	0.396005	2.77215	0.00556877	0.0375818
VIT_208s0007g05010	uncharacterized protein	54.7193	1.09755	0.252525	4.34631	1.38447e-05	0.000220743
VIT_203s0180g00040	d3-type cyclin	95.0695	1.09729	0.263623	4.16234	3.15001e-05	0.000457335
VIT_218s0001g00760	plastocyanin chloroplast	20.9734	1.09698	0.384882	2.85018	0.00436941	0.0308007
VIT_218s0041g00900	udp-glycosyltransferase 88a1-like	43.3902	1.09654	0.268158	4.08915	4.32964e-05	0.000604131
VIT_205s0102g00450	calmodulin-like protein 5	307.061	1.09599	0.315616	3.47253	0.000515569	0.0051334
VIT_203s0038g04450	ocs element-binding	225.159	1.09582	0.164863	6.64686	2.9941e-11	1.41846e-09
VIT_203s0038g03980	NA	144.171	1.09581	0.153015	7.16146	7.98199e-13	4.71657e-11
VIT_218s0001g04110	#NAME?	42.5025	1.09564	0.295636	3.70603	0.000210536	0.0023758
VIT_206s0004g01841	NA	262.045	1.0945	0.166825	6.56076	5.35335e-11	2.45356e-09
VIT_204s0008g02860	cation transport protein	86.4943	1.0942	0.197881	5.52957	3.2101e-08	9.33188e-07
VIT_214s0060g00520	peroxidase 5-like	13.2976	1.09337	0.405825	2.69419	0.00705603	0.0456097
VIT_208s0007g08420	disease resistance protein rga3-like	52.3981	1.09326	0.235369	4.64488	3.40272e-06	6.40983e-05
VIT_206s0004g07920	map kinase	164.979	1.09308	0.176509	6.19276	5.91185e-10	2.30617e-08
VIT_216s0050g00050	myb transcription factor	24.6445	1.09271	0.290419	3.76253	0.0001682	0.0019601
VIT_214s0060g02690	germin-like protein 2-1	37.7727	1.09268	0.283449	3.85495	0.000115754	0.00141417
VIT_207s0031g01520	NA	47.3162	1.09263	0.269092	4.06043	4.89821e-05	0.000671868
VIT_211s0052g00650	peroxidase 16	279.526	1.0924	0.173181	6.30786	2.82911e-10	1.16208e-08
VIT_215s0046g02300	beta-cyanoalanine synthase	147.244	1.09229	0.220976	4.94303	7.69177e-07	1.68637e-05
VIT_216s0100g01150	stilbene synthase	215.187	1.09192	0.306456	3.56305	0.000366565	0.00381893
VIT_200s1350g00030	low quality protein: laccase-14-like	24.0973	1.0919	0.381432	2.86265	0.00420117	0.0297916
VIT_201s0011g04990	10 kda chaperonin	180.433	1.09178	0.189466	5.76239	8.29303e-09	2.69992e-07
VIT_211s0016g01050	cytochrome p450	10.9737	1.09154	0.408748	2.67045	0.00757502	0.0482893
VIT_200s0340g00040	beta-hexosaminidase subunit b2-like	166.136	1.09149	0.166785	6.54427	5.97851e-11	2.70743e-09
VIT_201s0011g05220	phosphoethanolamine n-methyltransferase	23.6886	1.09141	0.301777	3.61662	0.000298474	0.00320354
VIT_210s0116g00340	peroxidase 27	511.973	1.09125	0.141472	7.71352	1.22397e-14	9.11861e-13
VIT_200s2508g00010	phenylalanine ammonia-lyase	62.2051	1.08994	0.344567	3.16322	0.00156033	0.0129782
VIT_217s0000g07375	enhanced disease susceptibility 1	380.769	1.0895	0.212376	5.13004	2.89681e-07	6.94851e-06
VIT_210s0003g03170	sterol 22-desaturase	41.2829	1.08914	0.248704	4.37928	1.19075e-05	0.000193426
VIT_204s0008g01560	kda class ii heat shock protein	14.0751	1.08914	0.404806	2.69052	0.00713402	0.0460121
VIT_209s0002g00330	pectinesterase 3-like	241.313	1.08872	0.200072	5.44163	5.27965e-08	1.4696e-06
VIT_205s0102g00830	NA	20.6376	1.0883	0.336048	3.23852	0.00120151	0.0104537
VIT_206s0004g06940	zip transporter	116.41	1.08781	0.253887	4.28461	1.83064e-05	0.000283783
VIT_209s0002g00410	late embryogenesis abundant protein	48.4518	1.08715	0.345011	3.15106	0.00162678	0.0134398
VIT_210s0092g00150	NA	103.96	1.08688	0.261516	4.15608	3.23754e-05	0.000468611
VIT_207s0151g01130	NA	69.1086	1.08663	0.236127	4.60188	4.18698e-06	7.68896e-05
VIT_206s0009g03013	flavonoid 3 -hydroxylase 2	49.8607	1.08609	0.308583	3.51961	0.000432189	0.00440596
VIT_202s0025g02490	NA	28.4765	1.08599	0.382969	2.83571	0.00457239	0.0319647
VIT_213s0064g01580	beta-glucosidase 12-like	295.979	1.08531	0.155004	7.0018	2.52687e-12	1.39143e-10
VIT_202s0154g00280	14 kda proline-rich protein	167.423	1.08442	0.263462	4.11604	3.85435e-05	0.000547053
VIT_204s0008g01080	calmodulin binding	18.5329	1.08438	0.327311	3.313	0.000923015	0.00837592
VIT_200s0615g00010	cinnamyl alcohol dehydrogenase-like protein	96.9718	1.08415	0.200462	5.40828	6.36346e-08	1.74193e-06
VIT_219s0027g01860	vacuolar amino acid transporter 1-like	19.8126	1.08408	0.355691	3.04781	0.00230519	0.0180959
VIT_218s0001g11320	ent-kaurene oxidase	324.982	1.08172	0.132518	8.1628	3.27337e-16	2.9472e-14
VIT_214s0066g00630	NA	34.0856	1.08115	0.322048	3.35709	0.000787661	0.0073315
VIT_218s0001g06510	flavoprotein wrba-like	383.473	1.08009	0.167485	6.44887	1.12689e-10	4.89328e-09
VIT_202s0012g01370	NA	161.504	1.07984	0.291297	3.70701	0.000209718	0.00236798
VIT_218s0001g11860	cazy family gt8	50.3131	1.07892	0.285061	3.78486	0.000153792	0.0018147
VIT_210s0003g01575	NA	26.0136	1.07881	0.295267	3.65368	0.000258508	0.002833
VIT_204s0008g04000	burp domain-containing protein 3	352.821	1.07857	0.19032	5.66714	1.45203e-08	4.49679e-07
VIT_207s0129g00260	acyl- n-acyltransferases-like protein	26.9564	1.07842	0.31689	3.40315	0.000666143	0.00636412
VIT_201s0011g00160	alpha- -glucan-protein synthase	286.351	1.07742	0.145047	7.42808	1.10189e-13	7.37082e-12
VIT_217s0000g07680	alpha-n-acetylglucosaminidase-like	152.271	1.07694	0.141971	7.58566	3.30789e-14	2.35804e-12
VIT_218s0041g02010	12-oxophytodienoate reductase	45.4108	1.0762	0.311542	3.45444	0.000551433	0.00542509
VIT_211s0037g00580	hydroxycinnamoyl-coenzyme a shikimate quinate hydroxycinnamoyltransferase-like	23.0602	1.07564	0.317769	3.38497	0.000711872	0.00672992
VIT_213s0156g00160	vq motif-containing protein	94.3861	1.07556	0.203714	5.27975	1.29363e-07	3.31658e-06
VIT_204s0008g01570	kda class ii heat shock protein	33.9895	1.07546	0.37186	2.89211	0.00382668	0.0275588
VIT_214s0068g01190	aspartate kinase	69.4859	1.07503	0.259106	4.149	3.33928e-05	0.000481138
VIT_201s0182g00150	pho1-like protein	48.1765	1.07442	0.334426	3.21273	0.00131481	0.0112337
VIT_200s1212g00020	low quality protein: laccase-14-like	89.83	1.0742	0.315363	3.40622	0.000658695	0.00630248
VIT_201s0010g03870	uncharacterized protein	350.362	1.07391	0.144026	7.45633	8.89652e-14	6.03613e-12
VIT_216s0039g01320	phenylalanine ammonia-lyase	44.263	1.07372	0.344221	3.11928	0.00181292	0.0147467
VIT_211s0052g01280	probable xyloglucan endotransglucosylase hydrolase protein 23	71.0029	1.07361	0.414702	2.58886	0.00962934	0.0583706
VIT_205s0020g02810	uncharacterized protein	26.3099	1.0727	0.328243	3.26803	0.00108301	0.00958064
VIT_202s0025g01220	NA	128.721	1.07025	0.163431	6.54865	5.80585e-11	2.63867e-09
VIT_217s0000g01120	NA	10.7941	1.06936	0.382534	2.79546	0.00518256	0.0354923
VIT_214s0083g01100	alpha- -glucan-protein synthase	62.4746	1.06933	0.215065	4.97214	6.62186e-07	1.47738e-05
VIT_218s0001g13960	saur family protein	34.047	1.06845	0.257151	4.15495	3.25364e-05	0.000470762
VIT_217s0000g07400	enhanced disease susceptibility 1	167.575	1.06803	0.251055	4.25418	2.09816e-05	0.000319418
VIT_219s0014g03090	NA	66.9181	1.06724	0.217225	4.91304	8.96729e-07	1.9282e-05
VIT_207s0141g00060	beta-ketoacyl-coa synthase family protein	25.2672	1.06681	0.420796	2.53523	0.0112374	0.0658389
VIT_206s0004g05065	NA	55.8371	1.06643	0.313567	3.40098	0.000671439	0.00640666
VIT_212s0059g01370	ring u-box domain-containing protein	13.8287	1.06616	0.350606	3.04091	0.00235861	0.0184506
VIT_205s0020g04570	cbl-interacting serine threonine-protein kinase 7	321.785	1.06598	0.165225	6.4517	1.10603e-10	4.80819e-09
VIT_205s0051g00540	lrr receptor-like serine threonine-protein kinase rch1-like	45.0688	1.06579	0.23902	4.45898	8.23513e-06	0.000140626
VIT_206s0009g02550	10 kda chaperonin	262.845	1.0656	0.147077	7.24521	4.31757e-13	2.67612e-11
VIT_212s0057g00820	NA	75.1954	1.0653	0.236289	4.50846	6.5299e-06	0.00011425
VIT_212s0028g00690	auxin-responsive family protein	166.504	1.06499	0.354755	3.00203	0.00268184	0.0205106
VIT_217s0000g02680	beta-glucosidase 44	32.6252	1.06442	0.280671	3.7924	0.000149197	0.00176927
VIT_201s0011g00530	ureide permease	69.7459	1.06402	0.206363	5.15606	2.52197e-07	6.15034e-06
VIT_217s0000g09760	multidrug pheromone mdr abc transporter family	16.9831	1.06345	0.383409	2.77366	0.00554299	0.0374277
VIT_206s0004g01260	ubox-like partial	18.2782	1.06273	0.365186	2.9101	0.00361309	0.0262535
VIT_207s0141g00070	beta-ketoacyl-coa synthase family protein	46.3662	1.05926	0.433998	2.44071	0.0146583	0.081329
VIT_217s0000g07200	flavonoid 3 -hydroxylase	311.62	1.05802	0.163465	6.47247	9.64119e-11	4.22024e-09
VIT_200s0429g00040	aspartic proteinase nepenthesin-2	286.136	1.05777	0.218172	4.84833	1.24503e-06	2.61064e-05
VIT_218s0001g02410	unnamed protein product [Vitis vinifera]	18.6664	1.05761	0.328974	3.21486	0.00130506	0.011173
VIT_219s0085g00550	octicosapeptide phox domain-containing protein kinase	52.4841	1.05757	0.222105	4.76157	1.92088e-06	3.8514e-05
VIT_213s0019g01331	protein binding	29.9606	1.05711	0.36216	2.9189	0.00351267	0.0256464
VIT_209s0002g09020	NA	157.039	1.05672	0.247208	4.27462	1.91464e-05	0.00029488
VIT_204s0008g02760	uncharacterized protein	112.425	1.05634	0.221991	4.75848	1.95054e-06	3.90263e-05
VIT_203s0063g00670	cyclin dependent kinase inhibitor	35.1802	1.05613	0.263225	4.01227	6.01382e-05	0.000803994
VIT_215s0021g00880	ferredoxin-like protein	22.8931	1.05572	0.308227	3.42514	0.000614474	0.00594826
VIT_208s0007g02920	NA	35.9351	1.05552	0.293982	3.59044	0.000330124	0.00348515
VIT_204s0008g04130	dehydration-responsive protein rd22	22.6129	1.05519	0.341672	3.08831	0.002013	0.0161019
VIT_218s0001g11390	aberrant testa shape protein transcription facto	45.7227	1.05495	0.237725	4.43769	9.09289e-06	0.000153344
VIT_211s0065g00350	trans-cinnamate 4-monooxygenase	60.3561	1.05479	0.305563	3.45197	0.000556505	0.0054665
VIT_204s0044g00600	NA	38.1299	1.05437	0.304298	3.46491	0.0005304	0.00525902
VIT_211s0016g01940	NA	65.2604	1.05415	0.206497	5.10492	3.30938e-07	7.82938e-06
VIT_204s0023g02260	low quality protein: salicylate o-methyltransferase-like	39.2221	1.05354	0.440438	2.39202	0.0167559	0.0905088
VIT_217s0000g03290	atp binding microtubule motor family protein	45.6603	1.05351	0.268128	3.92915	8.52474e-05	0.00108946
VIT_206s0009g02500	copper ion binding	251.491	1.05351	0.151423	6.95743	3.4653e-12	1.85442e-10
VIT_201s0010g03255	leucine-rich repeat receptor protein kinase exs-like	22.359	1.05239	0.317837	3.31109	0.000929325	0.00842512
VIT_202s0025g00420	wrky transcription factor 22	67.1453	1.05196	0.36243	2.90251	0.00370185	0.0267908
VIT_206s0004g04370	histone -like	623.462	1.05165	0.162155	6.48547	8.84549e-11	3.90796e-09
VIT_200s0259g00010	NA	23.2592	1.05151	0.294181	3.57436	0.000351084	0.0036768
VIT_213s0067g02030	receptor-like kinase	27.4322	1.05138	0.284254	3.69874	0.000216668	0.00243344
VIT_201s0026g01780	probable lrr receptor-like serine threonine-protein kinase at1g14390-like	46.4881	1.05114	0.256692	4.09496	4.22234e-05	0.00059257
VIT_208s0007g06500	NA	63.0811	1.05042	0.228839	4.59021	4.42797e-06	8.07309e-05
VIT_209s0002g05930	NA	217.709	1.0501	0.191803	5.47489	4.37789e-08	1.23396e-06
VIT_212s0028g02990	fasciclin-like arabinogalactan protein 13	360.877	1.04991	0.17109	6.13664	8.42854e-10	3.19603e-08
VIT_205s0020g01030	uncharacterized protein	23.2348	1.04974	0.321182	3.26837	0.0010817	0.00957573
VIT_206s0004g01080	dna (cytosine-5)-methyltransferase	33.6498	1.04946	0.272083	3.85713	0.000114725	0.00140612
VIT_211s0016g02740	low quality protein: carotenoid (9 )-cleavage dioxygenase-like	27.394	1.04934	0.326964	3.20933	0.00133044	0.0113494
VIT_202s0025g03640	heavy metal p-type atpase	67.5667	1.04889	0.249155	4.20978	2.55621e-05	0.00038013
VIT_205s0062g01070	probably inactive leucine-rich repeat receptor-like protein kinase at3g28040-like	66.1591	1.04874	0.19387	5.40952	6.31933e-08	1.73359e-06
VIT_206s0004g07740	cationic peroxidase 1-like	115.911	1.04777	0.198038	5.29074	1.21822e-07	3.1466e-06
VIT_200s2739g00010	transcription factor bhlh93-like	23.0868	1.04775	0.325545	3.21846	0.00128883	0.011059
VIT_211s0016g00290	pectin methylesterase	10.4628	1.0477	0.391607	2.6754	0.00746411	0.0477359
VIT_207s0005g06500	brassinosteroid insensitive 1-associated receptor kinase 1	64.256	1.04757	0.236444	4.43053	9.40009e-06	0.000157685
VIT_208s0032g00300	fiber annexin	121.609	1.04755	0.28548	3.66945	0.000243072	0.00268776
VIT_218s0001g10240	n-hydroxycinnamoyl benzoyltransferase	12.3247	1.04612	0.375202	2.78815	0.00530106	0.0361345
VIT_201s0026g02390	glutathione s-transferase	1388.71	1.04608	0.100829	10.3748	3.22746e-25	6.28857e-23
VIT_209s0018g01630	tubby-like protein 8	13.6078	1.04562	0.360129	2.90345	0.00369072	0.0267306
VIT_212s0059g00760	prh26 protein	13.6533	1.04497	0.364791	2.86457	0.00417572	0.0296388
VIT_200s0193g00080	ankyrin repeat-containing protein at3g12360-like	20.519	1.04491	0.31006	3.37002	0.000751635	0.00704797
VIT_207s0129g00560	NA	987.704	1.0448	0.112888	9.25514	2.13952e-20	2.88266e-18
VIT_204s0008g04060	low quality protein: burp domain-containing protein 3-like	69.0232	1.04449	0.407929	2.56047	0.0104531	0.0622031
VIT_200s0687g00020	1-aminocyclopropane-1-carboxylate oxidase	35.2554	1.04445	0.33555	3.11266	0.0018541	0.0150334
VIT_207s0005g01510	NA	61.2306	1.0439	0.227269	4.59324	4.36418e-06	7.97198e-05
VIT_204s0023g03720	tetratricopeptide repeat domain-containing protein	39.1202	1.04331	0.28421	3.67091	0.000241691	0.00267416
VIT_216s0039g01800	uncharacterized protein loc100242601	16.5063	1.04218	0.36436	2.86029	0.00423251	0.0299747
VIT_216s0013g00210	metacaspase 1	92.7084	1.042	0.177033	5.8859	3.95889e-09	1.35268e-07
VIT_205s0094g00220	class iv chitinase	44.9152	1.04121	0.287212	3.62523	0.000288707	0.00311454
VIT_210s0003g01550	leucine-rich repeat family protein	27.6366	1.04115	0.27484	3.7882	0.000151743	0.00179442
VIT_214s0068g00270	hydroxyproline-rich protein	33.49	1.04025	0.259103	4.01482	5.94903e-05	0.000796454
VIT_204s0023g01110	membrane	16.989	1.04005	0.40994	2.53709	0.0111778	0.0655807
VIT_209s0054g00680	NA	10.7859	1.03774	0.390963	2.65432	0.00794679	0.0501642
VIT_207s0104g01120	rac gtpase activating protein	18.5912	1.0376	0.319839	3.24413	0.0011781	0.0102878
VIT_205s0020g02480	glutamine synthetase	741.723	1.03745	0.178114	5.82463	5.72409e-09	1.9145e-07
VIT_207s0005g01500	gras family transcription factor	15.7038	1.03706	0.400209	2.59129	0.00956166	0.0580344
VIT_207s0104g01820	glutathione s-transferase	78.6095	1.03688	0.212723	4.87435	1.09165e-06	2.30943e-05
VIT_204s0023g02100	NA	311.393	1.03646	0.161277	6.42658	1.30506e-10	5.60289e-09
VIT_201s0011g06550	salt overly sensitive 1	80.2569	1.03641	0.20848	4.97126	6.65197e-07	1.48224e-05
VIT_203s0038g00140	uncharacterized protein	12.0688	1.03632	0.356069	2.91045	0.00360911	0.0262346
VIT_213s0106g00030	ankyrin repeat-containing	70.6391	1.03613	0.223128	4.64368	3.42259e-06	6.44088e-05
VIT_218s0001g04170	#NAME?	31.0457	1.03598	0.310525	3.33622	0.000849266	0.00780926
VIT_214s0128g00110	transcription factor bhlh96-like	52.5116	1.03562	0.237267	4.36478	1.27249e-05	0.000205475
VIT_204s0044g01120	alcohol dehydrogenase 1	206.492	1.03504	0.211451	4.89495	9.83326e-07	2.09543e-05
VIT_214s0066g02110	atp binding	56.1367	1.03497	0.251012	4.12318	3.73682e-05	0.000532161
VIT_214s0060g00230	protein notum homolog	197.432	1.03458	0.136178	7.59728	3.02425e-14	2.17626e-12
VIT_207s0031g02560	rcc1 and btb domain-containing protein	14.0711	1.03437	0.348279	2.96994	0.00297857	0.0224101
VIT_210s0003g04540	cationic amino acid transporter	43.4838	1.03403	0.363427	2.84521	0.00443822	0.0311932
VIT_209s0002g03420	cytochrome b5-like	50.4133	1.03341	0.216373	4.77607	1.78756e-06	3.62425e-05
VIT_212s0028g00040	basic secretory protein family protein	20.9263	1.03204	0.311874	3.30917	0.000935739	0.00847114
VIT_200s0371g00050	cinnamyl alcohol dehydrogenase-like protein	93.8407	1.03184	0.240432	4.29159	1.77398e-05	0.000276012
VIT_205s0020g02690	heavy metal transport detoxification domain-containing protein	116.567	1.03175	0.166222	6.20703	5.39943e-10	2.12372e-08
VIT_212s0057g00120	NA	37.9861	1.03028	0.412013	2.50059	0.0123987	0.0713248
VIT_217s0000g07640	adp-glucose pyrophosphorylase-like protein	412.821	1.0298	0.116829	8.81453	1.20193e-18	1.35511e-16
VIT_214s0068g01040	ethylene-responsive transcription factor erf114-like	42.7582	1.02905	0.297387	3.46031	0.000539561	0.00533177
VIT_218s0041g00710	udp-glycosyltransferase 88a1-like	21.292	1.02866	0.363075	2.8332	0.00460839	0.032169
VIT_214s0066g01550	aldehyde dehydrogenase family 2 member mitochondrial-like	146.708	1.02857	0.18623	5.52312	3.33031e-08	9.64444e-07
VIT_208s0056g00210	cyclin dependent kinase b	73.2773	1.02845	0.192933	5.33062	9.78803e-08	2.57368e-06
VIT_216s0050g02540	bidirectional sugar transporter sweet3-like	16.4176	1.02824	0.404263	2.54349	0.0109752	0.0646452
VIT_206s0009g00310	NA	186.843	1.02791	0.21864	4.70141	2.58377e-06	5.01887e-05
VIT_204s0023g01070	nod-factor receptor 5	23.8778	1.02783	0.318938	3.22265	0.0012701	0.0109318
VIT_208s0058g00640	sec14 cytosolic factor family protein	105.328	1.02731	0.214848	4.78157	1.73929e-06	3.53203e-05
VIT_207s0141g01050	NA	488.39	1.0269	0.144753	7.09417	1.30131e-12	7.4801e-11
VIT_200s0346g00110	cinnamyl alcohol dehydrogenase-like protein	105.472	1.02663	0.253067	4.05674	4.97617e-05	0.000680596
VIT_208s0058g01010	NA	50.6424	1.02648	0.21726	4.72468	2.30482e-06	4.53035e-05
VIT_211s0016g04670	NA	16.6274	1.02614	0.376347	2.72657	0.00639963	0.042123
VIT_215s0046g02000	probable polygalacturonase-like	116.79	1.02601	0.199089	5.15352	2.5564e-07	6.2263e-06
VIT_218s0001g10910	NA	53.1103	1.02592	0.309948	3.30996	0.000933077	0.00845179
VIT_214s0081g00540	NA	33.1701	1.02583	0.266909	3.84337	0.000121358	0.00147176
VIT_201s0146g00340	serine-threonine protein plant-	209.466	1.02481	0.168067	6.09764	1.07644e-09	4.03345e-08
VIT_212s0035g00270	ferredoxin i	52.3724	1.02394	0.280839	3.64601	0.000266343	0.00290963
VIT_218s0122g00120	cellulose synthase	141.769	1.02332	0.158096	6.47275	9.62347e-11	4.21734e-09
VIT_214s0030g01550	NA	421.946	1.02326	0.100464	10.1853	2.30617e-24	4.25354e-22
VIT_215s0024g01540	glutathione s-	26.5563	1.02292	0.354897	2.88231	0.00394777	0.0282637
VIT_201s0137g00470	sec14 cytosolic factor family protein	14.8293	1.0227	0.361056	2.83252	0.00461833	0.0322265
VIT_203s0063g00210	probable receptor-like protein kinase at1g49730-like	33.2715	1.02242	0.265921	3.84482	0.000120643	0.00146542
VIT_208s0032g00670	probable glutamate carboxypeptidase 2-like	77.5366	1.02224	0.224622	4.55093	5.34095e-06	9.56762e-05
VIT_212s0028g03120	NA	288.616	1.02102	0.19687	5.18625	2.1457e-07	5.29388e-06
VIT_200s0276g00085	NA	103.595	1.02075	0.183394	5.56588	2.60833e-08	7.71233e-07
VIT_200s0199g00140	14-3-3-like protein gf14 lambda	38.2436	1.02051	0.299167	3.41119	0.000646809	0.00620593
VIT_216s0050g01580	NA	50.9063	1.01979	0.214912	4.74517	2.08336e-06	4.12062e-05
VIT_201s0127g00750	polyamine oxidase	23.4454	1.01925	0.305129	3.34041	0.000836552	0.00772038
VIT_215s0107g00320	cell division cycle cofactor of apc complex	20.305	1.01909	0.349491	2.91593	0.00354627	0.025847
VIT_206s0009g00580	probable receptor protein kinase tmk1-like	34.069	1.01898	0.260972	3.90456	9.4396e-05	0.00119076
VIT_205s0062g01100	leucine-rich repeat receptor protein kinase exs-like	9.46662	1.0188	0.388406	2.62303	0.00871509	0.0540179
VIT_212s0059g02660	NA	34.0401	1.01861	0.255734	3.98307	6.80302e-05	0.000897017
VIT_204s0043g00560	carboxyl-terminal peptidase	19.8883	1.01737	0.314701	3.23282	0.00122576	0.0106258
VIT_204s0008g02920	desiccation-related protein pcc13-62-like	48.4089	1.01711	0.245695	4.13975	3.47688e-05	0.000498736
VIT_200s0521g00010	2og-fe oxygenase family protein	139.407	1.01683	0.230477	4.41184	1.02495e-05	0.00016976
VIT_216s0050g01850	atp binding	60.4895	1.01566	0.226506	4.48404	7.32426e-06	0.000126666
VIT_206s0004g02290	uncharacterized protein	26.9652	1.01557	0.326895	3.1067	0.00189186	0.0152806
VIT_206s0004g06240	zinc finger family protein	271.024	1.01545	0.141698	7.16632	7.70433e-13	4.55959e-11
VIT_206s0004g00720	glucan endo- -beta-glucosidase 4-like	24.0146	1.01449	0.30178	3.36168	0.000774691	0.00723026
VIT_218s0001g06150	NA	406.163	1.01411	0.415262	2.44211	0.0146017	0.0811884
VIT_218s0001g09970	protein binding	29.7752	1.0137	0.34209	2.96326	0.00304404	0.0228258
VIT_209s0002g07680	leucine-rich repeat receptor protein kinase exs-like	9.9819	1.01323	0.400267	2.53138	0.0113614	0.0664016
VIT_201s0011g06600	glutamate decarboxylase	137.611	1.01321	0.18453	5.49077	4.00179e-08	1.13808e-06
VIT_212s0034g01760	maternal effect embryo arrest 9 protein	258.454	1.01258	0.127338	7.95196	1.8358e-15	1.51633e-13
VIT_213s0019g04140	chlorophyll a b-binding protein	15.6201	1.01169	0.415308	2.436	0.0148505	0.0822038
VIT_208s0056g00290	calcium binding protein	176.171	1.01166	0.257042	3.93577	8.29311e-05	0.0010638
VIT_200s2086g00010	1-aminocyclopropane-1-carboxylate oxidase	150.457	1.01162	0.160007	6.32231	2.57674e-10	1.06532e-08
VIT_218s0001g05380	tpr repeat-containing thioredoxin ttl1-like	47.0275	1.01114	0.245392	4.12052	3.78022e-05	0.000537536
VIT_200s0207g00130	sts14 protein	25.4443	1.01038	0.312629	3.23188	0.0012298	0.0106487
VIT_215s0021g01280	cyclin-dependent protein	116.866	1.01021	0.183275	5.51198	3.54817e-08	1.02363e-06
VIT_206s0009g01620	late embryogenesis abundant hydroxyproline-rich glycoprotein	156.121	1.0099	0.318661	3.16919	0.00152865	0.0127426
VIT_206s0004g05200	unnamed protein product [Vitis vinifera]	8.8866	1.00967	0.384998	2.62254	0.0087278	0.054079
VIT_216s0100g00800	stilbene synthase	230.527	1.00907	0.289014	3.49141	0.000480477	0.00483211
VIT_205s0165g00160	ankyrin repeat-containing protein at3g12360-like	31.2255	1.00871	0.290162	3.47637	0.000508255	0.00506988
VIT_206s0004g01990	NA	1212.13	1.00859	0.398128	2.53333	0.0112986	0.066126
VIT_212s0057g01060	salicylate o-methyltransferase	41.6552	1.00845	0.223018	4.52184	6.13031e-06	0.000107984
VIT_219s0014g04540	g-type lectin s-receptor-like serine threonine-protein kinase at4g27290-like	13.8446	1.00782	0.386874	2.60503	0.00918658	0.0562678
VIT_207s0031g00020	phosphatidylinositol- -trisphosphate 3-phosphatase and dual-specificity protein phosphatase	22.9533	1.00748	0.304942	3.30384	0.000953707	0.00861329
VIT_200s1247g00020	50s ribosomal protein l25-like	10.2315	1.00735	0.382112	2.63627	0.00838222	0.0523562
VIT_207s0095g00760	methionyl-trna synthetase	47.7593	1.00671	0.226165	4.45123	8.53815e-06	0.000145214
VIT_201s0026g00520	auxin-induced protein 5ng4	39.5467	1.00615	0.257595	3.90593	9.38649e-05	0.00118582
VIT_208s0040g01110	serine carboxypeptidase-like 45-like	51.5249	1.00459	0.290756	3.45511	0.000550073	0.00541591
VIT_217s0053g00610	xyloglucan endotransglucosylase hydrolase protein 9	11.6995	1.00444	0.402048	2.49832	0.0124784	0.0717057
VIT_214s0006g02160	probable s-adenosylmethionine-dependent methyltransferase at5g37990	275.23	1.00384	0.105568	9.50896	1.9258e-21	2.80348e-19
VIT_208s0007g01630	tubulin beta-2 beta-3 chain	280.324	1.00342	0.115769	8.66748	4.4179e-18	4.70191e-16
VIT_219s0014g05180	disease resistance protein at4g27190-like	14.7021	1.00339	0.390416	2.57007	0.0101679	0.0609257
VIT_211s0103g00380	NA	242.368	1.00333	0.188466	5.32368	1.01689e-07	2.66829e-06
VIT_213s0019g04390	gata transcription factor	103.675	1.00278	0.28745	3.48854	0.000485661	0.00487779
VIT_219s0015g01800	nucleoside-triphosphatase nucleotide binding protein	37.4941	1.00266	0.259895	3.85793	0.000114351	0.00140199
VIT_210s0116g00760	glucose-6-phosphate phosphate translocator chloroplastic-like	336.705	1.0025	0.153787	6.51874	7.09024e-11	3.16934e-09
VIT_214s0083g00110	allene oxide cyclase	442.204	1.00082	0.113321	8.83172	1.03083e-18	1.16914e-16
VIT_200s0373g00010	alpha tubulin 1	149.813	1.00021	0.199904	5.00344	5.63169e-07	1.27747e-05
VIT_204s0008g01140	cell wall invertase	24.3924	0.999888	0.313105	3.19346	0.0014058	0.0118749
VIT_205s0077g02010	epoxide hydrolase 2	253.234	0.999636	0.186214	5.36821	7.95201e-08	2.13826e-06
VIT_209s0002g00260	uncharacterized protein loc100854504	14.8416	0.998703	0.3636	2.7467	0.00601975	0.0400772
VIT_212s0028g00510	gdsl esterase lipase at4g10955-like	54.7009	0.997425	0.221582	4.50138	6.75142e-06	0.000117454
VIT_202s0025g03680	beta tubulin	398.234	0.997124	0.133435	7.47274	7.85408e-14	5.35756e-12
VIT_201s0011g06510	probable nad h-dependent oxidoreductase 1	17.0052	0.997068	0.333164	2.99272	0.00276502	0.0210156
VIT_211s0016g01650	ankyrin repeat-containing protein at2g01680-like	74.827	0.996884	0.368113	2.70809	0.00676717	0.0441178
VIT_200s0556g00010	type i inositol- -trisphosphate 5-phosphatase cvp2-like	241.889	0.99615	0.208614	4.77509	1.79623e-06	3.63794e-05
VIT_209s0096g00620	hydroxycinnamoyl-coenzyme a shikimate quinate hydroxycinnamoyltransferase	11.1505	0.996045	0.41827	2.38134	0.0172496	0.0926359
VIT_214s0006g02690	delta-7-sterol-c5	86.6849	0.995416	0.175752	5.66376	1.48089e-08	4.57078e-07
VIT_209s0096g00270	low quality protein: hydroxycinnamoyl-coenzyme a shikimate quinate hydroxycinnamoyltransferase-like	9.6876	0.995338	0.400878	2.48289	0.0130321	0.0742247
VIT_214s0030g00650	bifunctional 3-dehydroquinate dehydratase shikimate chloroplastic-like	394.785	0.995106	0.200038	4.97459	6.53842e-07	1.46306e-05
VIT_210s0003g02480	probable xyloglucan endotransglucosylase hydrolase protein 23	122.346	0.994923	0.179115	5.55465	2.78164e-08	8.18656e-07
VIT_210s0071g01060	pyruvate kinase	72.9047	0.994092	0.222993	4.45796	8.27438e-06	0.00014117
VIT_214s0030g00280	erd6-like transporter	116.876	0.993255	0.20241	4.90714	9.24145e-07	1.98035e-05
VIT_215s0048g01365	probable carboxylesterase 8-like	23.8972	0.993181	0.339284	2.92728	0.00341936	0.0251026
VIT_206s0004g04860	expansin	386.981	0.991807	0.250593	3.95784	7.56314e-05	0.000983778
VIT_216s0100g00290	l-iditol 2-dehydrogenase	414.324	0.991576	0.131689	7.52967	5.08694e-14	3.55946e-12
VIT_204s0023g02170	salicylic acid methyl transferase-like protein	32.6993	0.990624	0.274744	3.60562	0.000311407	0.00332357
VIT_214s0060g00120	rhicadhesin receptor	758.912	0.990269	0.231423	4.27904	1.87702e-05	0.000289908
VIT_200s0187g00160	NA	3401.72	0.990262	0.18511	5.34959	8.81561e-08	2.34558e-06
VIT_203s0038g00150	beta-galactosidase 3-like	10.2409	0.990154	0.381457	2.59571	0.00943947	0.0575041
VIT_202s0025g04000	gras family transcription factor	25.3124	0.990047	0.30126	3.28635	0.00101494	0.00908675
VIT_208s0007g06270	squamosa promoter-binding-like protein 9-like	51.7301	0.989276	0.241301	4.09977	4.13568e-05	0.000581767
VIT_213s0047g00390	3-hydroxyisobutyryl- hydrolase 1-like	10.4175	0.989115	0.421161	2.34854	0.0188469	0.0994016
VIT_208s0056g00130	NA	187.363	0.98851	0.16895	5.85089	4.88936e-09	1.65277e-07
VIT_203s0063g01120	atp binding	25.9825	0.988184	0.285245	3.46434	0.000531536	0.00526616
VIT_208s0007g00210	NA	46.1562	0.987542	0.240754	4.10187	4.09829e-05	0.000577595
VIT_214s0060g00540	peroxidase 5-like	18.4527	0.987056	0.379138	2.60342	0.00922979	0.0564803
VIT_210s0003g01620	gtp-binding protein	148.959	0.986949	0.146865	6.72013	1.81562e-11	8.86688e-10
VIT_206s0004g04130	NA	381.838	0.986828	0.151243	6.52479	6.80972e-11	3.05834e-09
VIT_208s0007g01520	protein kinase-like protein	48.3947	0.985743	0.235865	4.17928	2.9244e-05	0.000429337
VIT_208s0056g01260	arm repeat protein	12.6859	0.985184	0.363421	2.71086	0.00671084	0.0438183
VIT_214s0108g00170	NA	98.2879	0.984751	0.182341	5.4006	6.64166e-08	1.81286e-06
VIT_216s0022g02440	carboxylesterase 1-like	108.798	0.984557	0.206953	4.75738	1.96119e-06	3.91775e-05
VIT_202s0154g00180	flavin-containing monooxygenase fmo gs-ox-like 3-like	83.9159	0.984198	0.192307	5.11785	3.09035e-07	7.36162e-06
VIT_207s0031g00700	probable calcium-binding protein cml20-like	101.478	0.983993	0.18351	5.36207	8.22746e-08	2.20298e-06
VIT_204s0023g00360	pinus taeda anonymous locus 0_12568_01 genomic sequence	47.2458	0.983892	0.237148	4.14886	3.34139e-05	0.000481258
VIT_210s0116g00780	beta-glucosidase 47	11.4591	0.983796	0.35843	2.74473	0.006056	0.040248
VIT_218s0001g11170	myb transcription factor	76.2751	0.983052	0.207065	4.74755	2.059e-06	4.08521e-05
VIT_204s0008g01910	uncharacterized protein loc100257849	112.864	0.982997	0.164617	5.97141	2.3521e-09	8.37564e-08
VIT_214s0006g00520	glucan endo- -beta-glucosidase	14.189	0.982428	0.355736	2.76167	0.00575059	0.0386081
VIT_211s0016g03030	iq domain-containing protein	10.0776	0.98212	0.398394	2.4652	0.0136938	0.0771951
VIT_213s0158g00080	serine carboxypeptidase-like 40-like isoform 1	388.004	0.98185	0.110685	8.87069	7.26931e-19	8.39506e-17
VIT_208s0007g03870	tpa_exp: phytosulfokine peptide precursor	19.1366	0.981582	0.350078	2.8039	0.00504887	0.0347648
VIT_211s0016g03580	bark storage protein a-like	9.92195	0.981025	0.390598	2.5116	0.0120185	0.0695466
VIT_217s0000g00640	NA	10.8882	0.980616	0.388003	2.52734	0.0114931	0.067085
VIT_201s0137g00480	sec14 cytosolic factor family protein	14.1372	0.980468	0.391718	2.50299	0.0123148	0.0709476
VIT_203s0038g03860	protein exordium like 5	166.03	0.979935	0.20296	4.82821	1.37767e-06	2.85568e-05
VIT_207s0005g06160	clavata3 esr -related protein tdif-like	82.7322	0.979629	0.25206	3.88649	0.000101704	0.00126905
VIT_210s0071g00320	NA	121.589	0.979536	0.231182	4.23708	2.26447e-05	0.000341966
VIT_210s0042g00870	stilbene synthase	50.1336	0.979415	0.366723	2.67072	0.00756894	0.0482763
VIT_219s0027g01850	uncharacterized protein	25.2837	0.97939	0.301155	3.25211	0.00114553	0.0100426
VIT_200s0779g00010	NA	148.11	0.979062	0.164636	5.94683	2.73389e-09	9.60019e-08
VIT_206s0009g01360	disease resistance protein rpm1-like	27.0622	0.978965	0.291409	3.35942	0.000781067	0.00727725
VIT_209s0002g08030	arogenate dehydrogenase	10.5828	0.978895	0.3709	2.63924	0.00830911	0.0519935
VIT_209s0002g07540	NA	22.0483	0.978726	0.316287	3.09442	0.00197196	0.0158336
VIT_216s0039g01420	nucleotide-diphospho-sugar transferases superfamily protein	17.4571	0.978179	0.326044	3.00015	0.00269847	0.0206253
VIT_207s0031g01050	l-ascorbate oxidase	16.8518	0.978174	0.334511	2.92419	0.00345353	0.0253021
VIT_201s0011g04270	rust resistance kinase lr10	24.4368	0.977859	0.307031	3.18489	0.0014481	0.0121646
VIT_205s0051g00590	pectate lyase	90.3999	0.97776	0.199311	4.9057	9.30963e-07	1.99054e-05
VIT_218s0001g01380	uncharacterized oxidoreductase at4g09670-like	91.5732	0.976998	0.268473	3.63909	0.000273602	0.0029761
VIT_218s0041g00800	udp-glycosyltransferase 88a1-like	48.3606	0.976837	0.245915	3.97226	7.11945e-05	0.000933415
VIT_200s0477g00060	uncharacterized protein	10.2096	0.976742	0.40602	2.40565	0.0161437	0.0878198
VIT_206s0009g00480	NA	11.6866	0.976658	0.365083	2.67517	0.00746921	0.0477524
VIT_218s0001g13020	NA	174.991	0.976009	0.170622	5.72029	1.06343e-08	3.38683e-07
VIT_204s0008g05310	wall-associated receptor kinase-like protein	13.2651	0.975802	0.379217	2.5732	0.0100762	0.0605196
VIT_205s0029g01430	ankyrin repeat-containing protein at3g12360-like	12.4729	0.975592	0.37916	2.57303	0.0100812	0.0605397
VIT_213s0019g05370	histone h2b	420.957	0.975386	0.18715	5.21178	1.87037e-07	4.65999e-06
VIT_219s0014g03240	beta-glucosidase 18-like	56.0195	0.975087	0.212199	4.59516	4.32415e-06	7.91027e-05
VIT_214s0066g02090	atp binding	17.3378	0.974843	0.352123	2.76847	0.00563201	0.0379412
VIT_207s0104g00500	uncharacterized protein	12.2837	0.974611	0.362984	2.685	0.00725297	0.0466604
VIT_200s0264g00090	phospholipase d delta-like	18.3364	0.973066	0.32174	3.02439	0.00249137	0.0192907
VIT_208s0007g02980	glucose-methanol-choline oxidoreductase	10.3256	0.972735	0.397822	2.44515	0.0144793	0.0806777
VIT_200s0193g00160	NA	68.6005	0.97256	0.22554	4.31215	1.61678e-05	0.000254261
VIT_200s0575g00005	glutaredoxin	34.4001	0.972385	0.281089	3.45935	0.00054148	0.00534794
VIT_201s0011g05870	rna-dependent rna polymerase	19.6317	0.972193	0.317249	3.06445	0.00218072	0.0172366
VIT_205s0049g01850	tld-domain containing nucleolar protein	17.0569	0.971812	0.336728	2.88605	0.00390114	0.0279985
VIT_212s0059g01050	NA	258.36	0.97178	0.150173	6.47106	9.73153e-11	4.25488e-09
VIT_218s0001g02610	caffeic acid methyltransferase	20.123	0.971413	0.313362	3.09997	0.00193542	0.0155763
VIT_210s0116g01600	l-ascorbate oxidase homolog	13.7191	0.971227	0.379058	2.56221	0.0104008	0.0620181
VIT_204s0023g00080	cytochrome p450	66.2837	0.971095	0.200444	4.84472	1.26788e-06	2.65125e-05
VIT_217s0119g00080	carbohydrate transporter sugar porter	119.595	0.971015	0.28056	3.461	0.000538182	0.00532229
VIT_200s0941g00020	potyvirus vpg interacting protein	43.2038	0.970792	0.406952	2.38552	0.0170551	0.0917622
VIT_206s0080g00810	lycopene beta-cyclase	219.647	0.970609	0.135288	7.17441	7.26177e-13	4.34505e-11
VIT_217s0000g08106	NA	32.6815	0.97052	0.300855	3.22588	0.00125587	0.0108349
VIT_200s0238g00080	tmv resistance protein n-like	20.5297	0.970416	0.353182	2.74764	0.00600258	0.0399839
VIT_218s0122g00330	uncharacterized protein	76.8361	0.970377	0.178754	5.42855	5.68133e-08	1.57105e-06
VIT_204s0008g01510	kda class ii heat shock protein	14.9986	0.96998	0.397311	2.44136	0.0146319	0.0812778
VIT_201s0011g02840	cytochrome b reductase	34.6187	0.969063	0.257368	3.76528	0.000166361	0.0019419
VIT_219s0014g04320	g-type lectin s-receptor-like serine threonine-protein kinase at4g27290-like	15.6324	0.968741	0.346688	2.79428	0.00520159	0.0355742
VIT_207s0005g00740	endo- -beta-glucanase	39.7035	0.968266	0.260148	3.72198	0.000197663	0.00224999
VIT_205s0020g00440	boron transporter	17.9315	0.968	0.336524	2.87647	0.00402151	0.0287159
VIT_217s0000g06780	flavin-containing monooxygenase-like protein	105.244	0.967312	0.201007	4.81234	1.49174e-06	3.06537e-05
VIT_204s0008g01150	beta- insoluble isoenzyme cwinv1-like	45.5604	0.967015	0.233689	4.13804	3.50292e-05	0.00050205
VIT_202s0025g03450	myc-like anthocyanin regulatory protein	61.4903	0.965219	0.236167	4.08702	4.36943e-05	0.000608788
VIT_212s0059g02040	NA	8.76802	0.964959	0.391781	2.463	0.0137778	0.0775652
VIT_204s0023g02130	mannan endo- -beta-mannosidase 7	56.8533	0.964581	0.240604	4.00899	6.09786e-05	0.000813798
VIT_208s0007g02720	momilactone a synthase-like	128.407	0.96385	0.197333	4.88438	1.03756e-06	2.20359e-05
VIT_218s0001g12860	NA	54.7453	0.962769	0.217203	4.43258	9.31102e-06	0.000156329
VIT_208s0007g08780	uncharacterized protein	167.139	0.962528	0.142052	6.7759	1.23632e-11	6.18895e-10
VIT_212s0055g00810	peroxidase 43-like	9.7088	0.962215	0.407558	2.36093	0.0182292	0.0969106
VIT_217s0000g05360	rhicadhesin receptor	33.2662	0.961996	0.304926	3.15485	0.0016058	0.0132866
VIT_218s0075g00250	NA	137.819	0.961628	0.140385	6.84992	7.38891e-12	3.79381e-10
VIT_218s0001g15650	NA	716.287	0.961278	0.100449	9.56982	1.07088e-21	1.5832e-19
VIT_215s0021g01130	rac-like gtp-binding protein arac3	67.9266	0.961243	0.208037	4.62054	3.82746e-06	7.09042e-05
VIT_219s0014g00460	protein trichome birefringence-like 41	20.3932	0.960126	0.337408	2.8456	0.00443284	0.0311726
VIT_207s0031g01430	NA	64.447	0.959559	0.239584	4.00511	6.1988e-05	0.000826398
VIT_215s0046g01170	anthocyanidin reductase-like	88.1328	0.958909	0.193526	4.95494	7.23514e-07	1.59362e-05
VIT_212s0059g01750	alkaloid o-methyltransferase related	437.688	0.958691	0.150412	6.37378	1.84424e-10	7.74275e-09
VIT_213s0067g02280	dna binding	12.5636	0.958208	0.378194	2.53364	0.0112883	0.0660863
VIT_205s0124g00240	transcription factor bhlh128	88.6294	0.957948	0.191658	4.99821	5.78652e-07	1.31024e-05
VIT_206s0004g04570	actin	22.5893	0.957229	0.293061	3.26631	0.00108958	0.00962979
VIT_215s0046g02410	aquaporin pip1-2	321.451	0.95696	0.173812	5.50571	3.67689e-08	1.05596e-06
VIT_218s0001g00400	laccase-14-like	88.1204	0.956714	0.287548	3.32715	0.000877404	0.00802914
VIT_217s0000g10370	NA	47.9778	0.956564	0.249636	3.83183	0.000127193	0.00153273
VIT_207s0151g00880	uncharacterized protein	13.7433	0.956292	0.35833	2.66875	0.00761349	0.048479
VIT_214s0036g00420	phosphoenolpyruvate carboxylase kinase	269.804	0.956161	0.205184	4.66002	3.16184e-06	6.01272e-05
VIT_210s0092g00360	vacuolar protein sorting-associated protein 2 homolog 2-like	90.1754	0.955406	0.184924	5.16648	2.38538e-07	5.83972e-06
VIT_209s0002g08960	pppde thiol peptidase family protein	40.1934	0.954549	0.241785	3.94792	7.88327e-05	0.00101845
VIT_200s0454g00010	NA	15.7464	0.95448	0.373489	2.55557	0.0106013	0.0629268
VIT_207s0031g02770	uncharacterized protein chloroplastic-like	15.7666	0.954308	0.337577	2.82693	0.0046996	0.0326777
VIT_210s0003g00990	pyruvate decarboxylase	282.668	0.954247	0.236433	4.03601	5.43684e-05	0.000735921
VIT_202s0025g03610	glutathione peroxidase	69.5939	0.953791	0.236551	4.03207	5.52866e-05	0.000747283
VIT_209s0002g01380	myb-like transcription factor 3	174.861	0.95332	0.151993	6.27213	3.56135e-10	1.44258e-08
VIT_216s0013g00890	ap2 erf domain-containing transcription factor	95.6848	0.95319	0.25434	3.7477	0.000178464	0.00205914
VIT_201s0026g01460	thioredoxin h2	225.069	0.953069	0.138785	6.86721	6.54681e-12	3.3843e-10
VIT_200s0253g00110	polyneuridine-aldehyde esterase-like	24.5047	0.951662	0.329266	2.89025	0.00384931	0.027684
VIT_210s0003g02890	light-harvesting complex ii protein lhcb1	42.0014	0.951635	0.395895	2.40376	0.0162276	0.0881818
VIT_212s0057g01070	benzoate carboxyl	73.2099	0.95049	0.205318	4.62935	3.66818e-06	6.8454e-05
VIT_207s0104g00470	NA	16.7133	0.950056	0.367378	2.58604	0.00970843	0.0587469
VIT_212s0028g03190	reticulon-like protein b17-like	20.0405	0.950012	0.32398	2.93232	0.00336443	0.0247687
VIT_213s0064g00560	dna topoisomerase 2	27.4025	0.949878	0.324277	2.92922	0.00339816	0.0249783
VIT_211s0118g00600	zinc-binding protein	29.8726	0.949593	0.299738	3.16808	0.00153451	0.0127859
VIT_208s0007g08460	uncharacterized protein	69.6878	0.94942	0.228685	4.15164	3.30099e-05	0.000476705
VIT_218s0001g12040	anthocyanidin 3-o-glucosyltransferase 5-like	20.2901	0.949261	0.349859	2.71327	0.00666225	0.0435459
VIT_208s0007g08470	24-sterol c-methyltransferase	79.5028	0.948489	0.178963	5.29992	1.15855e-07	3.00882e-06
VIT_211s0052g00440	auxin efflux carrier component	54.5771	0.948323	0.219184	4.32661	1.51422e-05	0.00023942
VIT_210s0003g01490	leucine-rich repeat transmembrane protein	60.9909	0.948174	0.236612	4.00729	6.14201e-05	0.000819402
VIT_203s0088g00160	serine carboxypeptidase-like 18-like	16.8771	0.947923	0.38092	2.48851	0.0128279	0.0732582
VIT_217s0000g05570	lrr receptor-like serine threonine-protein kinase fei 1-like	48.6279	0.947233	0.245591	3.85695	0.000114812	0.00140647
VIT_219s0015g01230	NA	75.5736	0.947185	0.225617	4.1982	2.69042e-05	0.000397753
VIT_210s0116g01610	l-ascorbate oxidase homolog	34.4018	0.946562	0.277187	3.41488	0.000638092	0.0061378
VIT_200s1877g00010	dopamine beta-	142.157	0.946515	0.158772	5.96147	2.49985e-09	8.83553e-08
VIT_219s0014g04620	g-type lectin s-receptor-like serine threonine-protein kinase at4g27290-like	27.1211	0.945783	0.286663	3.29928	0.000969317	0.00873765
VIT_214s0066g01140	uncharacterized protein	24.7989	0.945015	0.313199	3.0173	0.00255039	0.0196715
VIT_205s0165g00010	ankyrin repeat-containing protein at3g12360-like	22.948	0.944482	0.338083	2.79364	0.00521192	0.0356292
VIT_213s0019g01040	NA	15.7451	0.943993	0.328936	2.86984	0.00410684	0.0292263
VIT_209s0054g01690	uncharacterized protein	24.4199	0.943619	0.28916	3.26331	0.00110117	0.00971193
VIT_213s0064g01260	leucine-rich repeat receptor-like protein	100.288	0.943484	0.17781	5.30613	1.1198e-07	2.92216e-06
VIT_201s0011g02960	leucoanthocyanidin reductase	312.417	0.942136	0.243292	3.87246	0.000107744	0.00133608
VIT_206s0004g04150	uncharacterized protein	9.40408	0.942027	0.400781	2.35048	0.0187492	0.0990096
VIT_202s0012g01250	mitochondrial carnitine acylcarnitine carrier-like protein	120.38	0.941812	0.16622	5.66607	1.46107e-08	4.51327e-07
VIT_206s0004g03100	mlo-like protein 6-like	29.7517	0.940725	0.31959	2.94354	0.00324483	0.0240561
VIT_215s0021g01960	NA	13.1302	0.940655	0.371472	2.53224	0.0113337	0.0662806
VIT_218s0001g14040	endo- -beta-glucanase	99.189	0.940524	0.180608	5.20754	1.91364e-07	4.76465e-06
VIT_213s0019g02020	thaumatin-like protein	35.5872	0.939874	0.278604	3.37351	0.000742157	0.00697458
VIT_215s0046g01950	udp-glycosyltransferase 91a1-like	14.6385	0.939849	0.365142	2.57393	0.0100551	0.0604398
VIT_204s0008g01550	kda class ii heat shock protein	30.3787	0.939625	0.359279	2.61531	0.00891478	0.0549687
VIT_202s0087g00810	swib domain-containing protein	40.387	0.939538	0.257617	3.64704	0.00026528	0.00290052
VIT_205s0020g01270	NA	58.9982	0.939355	0.232354	4.04277	5.28225e-05	0.000717807
VIT_203s0063g02130	pppde thiol peptidase family protein	22.5145	0.938561	0.306432	3.06287	0.00219224	0.0173132
VIT_201s0010g03126	lrr receptor-like serine threonine-protein kinase fls2-like	9.86109	0.937895	0.384099	2.4418	0.0146142	0.0812266
VIT_209s0018g02110	o-fucosyltransferase family protein	472.861	0.93735	0.0902652	10.3844	2.91999e-25	5.71881e-23
VIT_218s0075g00700	laccase-14-like	179.642	0.93735	0.156984	5.97099	2.35821e-09	8.38167e-08
VIT_204s0023g01840	gata transcription factor	13.887	0.937296	0.363717	2.57699	0.00996644	0.0600024
VIT_201s0011g05480	dynein light chain type 1 family protein	95.3585	0.936845	0.201492	4.64955	3.32665e-06	6.27898e-05
VIT_201s0026g02500	vacuolar amino acid transporter 1-like	21.0618	0.93662	0.352787	2.65491	0.00793289	0.0500931
VIT_200s0281g00020	uncharacterized protein loc100854509	55.4126	0.93657	0.251689	3.72114	0.000198322	0.00225673
VIT_203s0038g01400	disease resistance protein	9.1611	0.936455	0.392777	2.38419	0.0171167	0.0920051
VIT_216s0050g02100	lrr receptor-like serine threonine-protein kinase gso2-like	13.288	0.936409	0.386426	2.42326	0.015382	0.0845178
VIT_201s0011g03210	aspartyl protease family protein	59.2187	0.936248	0.229078	4.08703	4.36933e-05	0.000608788
VIT_208s0007g04060	cytochrome	59.7477	0.935765	0.266772	3.50773	0.000451948	0.0045828
VIT_218s0001g14170	NA	32.1616	0.935643	0.276125	3.38847	0.000702836	0.00666274
VIT_214s0108g01630	tpx2 (targeting protein for xklp2) family protein	16.1298	0.934891	0.342886	2.72654	0.00640022	0.042123
VIT_218s0001g01730	shikimate kinase	97.1989	0.934635	0.18641	5.01386	5.33497e-07	1.2167e-05
VIT_208s0040g00920	glutathione s-	264.919	0.934029	0.356804	2.61777	0.00885076	0.0546627
VIT_201s0010g01660	receptor-kinase isolog	35.5382	0.93331	0.24886	3.75034	0.000176594	0.0020419
VIT_218s0072g00920	caffeic acid o-methyltransferase	140.589	0.933306	0.279174	3.34309	0.0008285	0.00766282
VIT_207s0141g00720	fimbrin-like protein 2-like	40.2348	0.932656	0.264593	3.52487	0.00042369	0.00433445
VIT_216s0100g00910	stilbene synthase	207.061	0.932607	0.289147	3.22537	0.0012581	0.0108492
VIT_216s0098g01580	luminal binding protein	219.15	0.932585	0.138088	6.75356	1.44265e-11	7.17452e-10
VIT_206s0004g04560	NA	31.6887	0.932244	0.277275	3.36216	0.000773362	0.0072214
VIT_209s0002g03560	atp-binding cassette	133.277	0.932065	0.156542	5.95407	2.61554e-09	9.22725e-08
VIT_206s0004g01910	adenine nucleotide translocator	553.713	0.931505	0.108163	8.61204	7.177e-18	7.51212e-16
VIT_206s0004g02120	2-oxoglutarate malate translocator	85.3139	0.931232	0.18283	5.09342	3.51654e-07	8.25777e-06
VIT_217s0053g00506	NA	13.4501	0.931188	0.37908	2.45644	0.0140321	0.0787634
VIT_206s0009g00820	kinesin-like protein	32.065	0.930951	0.272075	3.42167	0.000622379	0.00600489
VIT_204s0044g02010	1-aminocyclopropane-1-carboxylate oxidase	23.9511	0.930868	0.32842	2.83438	0.00459146	0.0320744
VIT_218s0001g06060	udp-glycosyltransferase 85a2	678.644	0.930849	0.089966	10.3467	4.33275e-25	8.35649e-23
VIT_202s0025g04600	NA	211.856	0.930332	0.14368	6.47502	9.47976e-11	4.15916e-09
VIT_209s0002g09090	probable receptor-like protein kinase at1g80640-like	60.3976	0.930122	0.195935	4.74709	2.06365e-06	4.09229e-05
VIT_205s0094g00920	formin-like protein 1-like	65.6819	0.929944	0.215698	4.31132	1.6228e-05	0.000255102
VIT_204s0023g03260	endo- -beta-glucanase	13.7597	0.92936	0.358539	2.59207	0.00954001	0.0579493
VIT_214s0030g01790	pollen-specific protein sf21	36.7124	0.929007	0.26378	3.5219	0.000428471	0.00437511
VIT_217s0000g04480	ethylene-responsive transcription factor	71.0508	0.928862	0.208795	4.44868	8.63988e-06	0.000146681
VIT_219s0014g04720	uncharacterized protein	774.767	0.92879	0.110292	8.42118	3.72705e-17	3.64973e-15
VIT_218s0072g01110	NA	10.7676	0.928633	0.389232	2.38581	0.0170415	0.0917258
VIT_200s0357g00090	NA	13.2371	0.928419	0.372404	2.49304	0.0126654	0.0724512
VIT_203s0063g00200	pi-plc x domain-containing protein at5g67130-like	12.6512	0.928298	0.365141	2.5423	0.0110125	0.0648254
VIT_218s0001g10330	subtilisin-like protease	13.0065	0.92796	0.381736	2.43089	0.0150617	0.0831059
VIT_218s0001g10870	NA	121.55	0.927356	0.279247	3.32092	0.00089722	0.00817699
VIT_201s0011g06580	uncharacterized protein	28.5474	0.927054	0.27391	3.38452	0.000713018	0.00673557
VIT_210s0003g02900	chlorophyll a b binding protein	46.3606	0.926897	0.385876	2.40206	0.0163032	0.0885294
VIT_211s0016g02970	mitogen-activated protein kinase kinase 6	21.3416	0.926783	0.323574	2.86421	0.00418056	0.0296621
VIT_208s0007g07390	methyltransferase-related protein	55.9706	0.92586	0.371139	2.49464	0.0126084	0.0722343
VIT_206s0009g02020	beta chain	528.572	0.925709	0.112702	8.21375	2.1439e-16	1.97713e-14
VIT_205s0102g00780	NA	16.4239	0.925161	0.381207	2.42692	0.0152275	0.0838872
VIT_212s0057g00780	receptor-like protein 12-like	34.1769	0.924941	0.272788	3.39069	0.000697173	0.00662227
VIT_213s0067g00750	disease resistance protein	19.4919	0.924503	0.345521	2.67568	0.00745777	0.0477194
VIT_201s0026g02370	glutathione s-transferase	795.648	0.924476	0.131631	7.02324	2.16784e-12	1.20244e-10
VIT_219s0014g02120	NA	71.9687	0.924389	0.388435	2.37978	0.0173231	0.0929125
VIT_213s0147g00230	NA	131.648	0.924281	0.31575	2.92725	0.00341969	0.0251026
VIT_216s0050g01310	uncharacterized protein loc100852496	198.217	0.923996	0.261996	3.52676	0.000420683	0.00430832
VIT_213s0064g01660	beta-glucosidase 13-like	35.4435	0.923817	0.286574	3.22366	0.00126561	0.0108993
VIT_209s0002g03430	NA	34.8327	0.92375	0.250643	3.68552	0.000228236	0.00254157
VIT_218s0001g13040	bzip transcription factor atb2	334.403	0.923186	0.115275	8.00852	1.16093e-15	9.75873e-14
VIT_206s0004g01550	anthranilate phosphoribosyltransferase-like protein	104.81	0.923058	0.184128	5.01313	5.35525e-07	1.22059e-05
VIT_210s0092g00480	cytochrome p450 71d10-like	120.164	0.921998	0.179658	5.13195	2.86755e-07	6.88267e-06
VIT_216s0050g01300	calcium-dependent lipid-binding domain-containing protein	176.948	0.92198	0.253063	3.64328	0.000269184	0.0029349
VIT_206s0004g01710	histone h3	329.012	0.92137	0.208704	4.41473	1.01137e-05	0.000167876
VIT_200s0203g00130	equilibrative nucleoside transporter	17.3374	0.921127	0.321656	2.86371	0.00418717	0.0297034
VIT_213s0067g03820	chalcone isomerase	1528.58	0.920447	0.161429	5.70187	1.18502e-08	3.73341e-07
VIT_205s0049g02080	NA	39.142	0.920209	0.239771	3.83786	0.00012411	0.00150034
VIT_219s0027g00230	nac domain protein	120.68	0.919725	0.202233	4.54784	5.41984e-06	9.68612e-05
VIT_212s0028g03330	targeting protein for xklp2	37.7095	0.919297	0.246767	3.72537	0.000195032	0.00222397
VIT_207s0031g01260	NA	116.557	0.919268	0.265858	3.45773	0.000544738	0.00537453
VIT_211s0016g02330	pra1 family protein f2	41.819	0.918824	0.239633	3.8343	0.000125924	0.00151985
VIT_205s0020g03640	c-8 sterol isomerase	20.7798	0.918679	0.314922	2.91716	0.00353232	0.0257602
VIT_200s0207g00300	NA	15.4471	0.918666	0.358056	2.56571	0.0102966	0.0615611
VIT_219s0027g01542	probable disease resistance protein at5g63020	12.1765	0.91841	0.384128	2.39089	0.0168074	0.0907232
VIT_208s0007g07790	uv-b-insensitive 4	14.2682	0.91789	0.356045	2.57802	0.00993687	0.0598338
VIT_217s0000g01700	probable inactive leucine-rich repeat receptor-like protein kinase at3g03770-like	22.6033	0.917809	0.324303	2.8301	0.00465339	0.0324354
VIT_217s0000g05070	protein cobra	198.502	0.917527	0.159197	5.76346	8.24071e-09	2.6853e-07
VIT_205s0165g00290	ankyrin repeat-containing protein at3g12360-like	14.4687	0.916571	0.360605	2.54176	0.0110297	0.064882
VIT_204s0008g02770	syntaxin-related protein knolle	16.3485	0.916229	0.333892	2.74409	0.00606792	0.0403201
VIT_213s0067g01820	40s ribosomal protein s4-like	140.033	0.91567	0.205191	4.46253	8.09992e-06	0.000138567
VIT_205s0020g03350	random slug protein	37.6334	0.915221	0.305162	2.99913	0.00270753	0.0206738
VIT_207s0031g00120	probable inactive receptor kinase at5g67200-like	30.5218	0.915038	0.274875	3.32892	0.00087182	0.00799344
VIT_214s0060g01620	single-stranded dna-binding protein	38.0265	0.914748	0.251217	3.64126	0.000271305	0.00295365
VIT_214s0030g01700	NA	64.1092	0.91462	0.208701	4.38244	1.17358e-05	0.000190964
VIT_216s0050g01900	lrr receptor-like serine threonine-protein kinase gso2-like	95.7381	0.914155	0.305432	2.99299	0.00276256	0.0210053
VIT_208s0040g02070	fasciclin-like arabinogalactan protein 11-like	36.6408	0.913701	0.29152	3.13427	0.00172281	0.0141226
VIT_214s0060g00610	nucleic acid binding zinc ion binding protein	16.3393	0.912742	0.333298	2.73852	0.00617167	0.0408097
VIT_205s0094g01040	udp-glycosyltransferase 74e2-like	12.6352	0.912514	0.359467	2.53852	0.0111323	0.0653437
VIT_200s0583g00030	sphingolipid delta -desaturase des1-like	114.09	0.912425	0.155777	5.85724	4.70615e-09	1.59756e-07
VIT_212s0134g00640	anthocyanin 5-aromatic acyltransferase	13.2576	0.912005	0.340748	2.67647	0.00744012	0.0476306
VIT_218s0001g02540	two-component response regulator arr9	13.912	0.911266	0.351208	2.59466	0.00946839	0.0576248
VIT_210s0116g01900	uncharacterized protein	62.6671	0.909734	0.274334	3.31615	0.000912677	0.00829597
VIT_213s0019g04280	mip pip subfamily	1320.03	0.909326	0.140414	6.47604	9.41633e-11	4.13611e-09
VIT_208s0032g00470	b- -glucanase	34.467	0.909189	0.290509	3.12964	0.00175022	0.0143164
VIT_200s0335g00020	tmv resistance protein n-like	32.2852	0.908242	0.295029	3.07849	0.00208055	0.016569
VIT_214s0066g02100	mitochondrial chaperone bcs1	233.708	0.907294	0.171762	5.28228	1.27587e-07	3.27766e-06
VIT_207s0031g00500	subtilisin-like protease	24.4636	0.906969	0.307719	2.94739	0.00320469	0.0237863
VIT_213s0067g02140	metal ion binding protein	18.9298	0.906961	0.333406	2.72029	0.00652257	0.0427727
VIT_213s0019g00760	histone -like	178.792	0.906345	0.170831	5.30552	1.12353e-07	2.92988e-06
VIT_214s0030g00430	NA	19.864	0.905496	0.323357	2.80029	0.00510563	0.0350856
VIT_207s0031g01330	alanine--glyoxylate aminotransferase 2 homolog mitochondrial-like	61.7729	0.904847	0.214384	4.22067	2.43575e-05	0.000364786
VIT_204s0008g01580	kda class ii heat shock protein	52.7907	0.90452	0.323289	2.79787	0.00514412	0.0352799
VIT_213s0084g00850	nadph:quinone oxidoreductase	100.443	0.904505	0.176884	5.11354	3.16181e-07	7.50832e-06
VIT_207s0031g01070	l-ascorbate oxidase	24.2384	0.903949	0.338803	2.66807	0.0076289	0.0485609
VIT_214s0060g01300	universal stress protein	60.5805	0.903693	0.231294	3.90712	9.34009e-05	0.00118135
VIT_202s0025g01780	cellulose synthase-like protein g3-like	21.5274	0.903395	0.317991	2.84094	0.00449805	0.031532
VIT_218s0001g14500	endoplasmin-like protein	827.85	0.903314	0.152265	5.93249	2.98366e-09	1.03909e-07
VIT_214s0030g00260	erd6-like transporter	51.0738	0.903132	0.299416	3.01631	0.0025587	0.0197277
VIT_214s0219g00210	ubiquitin family protein	134.961	0.902935	0.182989	4.93437	8.04088e-07	1.7518e-05
VIT_210s0116g01720	NA	17.5588	0.902602	0.341305	2.64456	0.00817967	0.0513191
VIT_206s0061g00890	serine carboxypeptidase-like 51-like	45.0436	0.901896	0.264168	3.41409	0.000639943	0.00615249
VIT_201s0127g00800	polyamine oxidase	115.894	0.901851	0.272304	3.31192	0.000926573	0.00840419
VIT_210s0071g00370	NA	20.8449	0.90178	0.333753	2.70194	0.00689361	0.0447808
VIT_213s0064g01550	low quality protein: beta-glucosidase 12-like	15.8107	0.901516	0.347296	2.59582	0.00943663	0.0574959
VIT_217s0000g00370	serine carboxypeptidase-like 45	60.3818	0.900984	0.227399	3.96212	7.42863e-05	0.000967938
VIT_201s0010g02345	anthranilate n-benzoyltransferase	14.4061	0.900976	0.352833	2.55355	0.0106631	0.0631955
VIT_205s0049g01020	myb-related transcription factor	68.6018	0.900824	0.323235	2.7869	0.00532151	0.0362335
VIT_215s0046g01680	delta-8 sphingolipid desaturase	141.553	0.90055	0.18698	4.81628	1.46259e-06	3.01036e-05
VIT_215s0048g01330	NA	96.1469	0.900184	0.220013	4.09151	4.28574e-05	0.000599988
VIT_209s0002g05280	2-oxoglutarate-dependent dioxygenase	975.395	0.900074	0.127619	7.05284	1.75308e-12	9.86787e-11
VIT_201s0026g00245	NA	88.6574	0.900048	0.193893	4.64198	3.45092e-06	6.48456e-05
VIT_212s0057g00660	NA	140.239	0.899819	0.24794	3.62918	0.000284324	0.00307828
VIT_214s0081g00420	ankyrin repeat-containing	77.42	0.899467	0.204514	4.39806	1.09223e-05	0.000179573
VIT_204s0043g00440	40s ribosomal protein s5	237.231	0.898934	0.15839	5.67545	1.38326e-08	4.30443e-07
VIT_213s0064g01750	beta-glucosidase 13-like	23.5668	0.897244	0.327996	2.73554	0.0062279	0.0411314
VIT_204s0044g01990	serine-threonine protein plant-	64.7483	0.896905	0.198006	4.5297	5.90688e-06	0.000104581
VIT_206s0061g00360	udp-glycosyltransferase 1	55.7944	0.896508	0.266581	3.36298	0.000771054	0.00720339
VIT_206s0004g04390	dtdp-glucose 4-6-	175.916	0.896227	0.136213	6.57959	4.71733e-11	2.18313e-09
VIT_208s0032g00930	fasciclin-like arabinogalactan protein 17	139.999	0.895609	0.142746	6.27415	3.51551e-10	1.42552e-08
VIT_200s0202g00025	ankyrin repeat-containing protein at3g12360-like	67.5337	0.89458	0.214957	4.16167	3.1593e-05	0.000458509
VIT_203s0038g03240	duf246 domain-containing protein at1g04910-like	91.7777	0.894544	0.198103	4.51556	6.31494e-06	0.000110854
VIT_201s0026g02030	transcription factor bhlh135-like	21.5983	0.894406	0.326007	2.74352	0.0060785	0.0403622
VIT_200s0269g00120	NA	21.766	0.894278	0.344997	2.59214	0.00953823	0.0579477
VIT_205s0165g00130	ankyrin repeat-containing protein at3g12360-like	19.6676	0.89405	0.347222	2.57486	0.0100279	0.0603145
VIT_216s0100g00780	stilbene synthase	361.26	0.892752	0.261618	3.41242	0.000643885	0.00618726
VIT_205s0020g02890	glycoprotein membrane precursor gpi-anchored protein	134.919	0.892712	0.160832	5.55058	2.8473e-08	8.36038e-07
VIT_204s0044g01740	3-hydroxy-3-methylglutaryl coenzyme a reductase	38.3328	0.892552	0.235047	3.79734	0.000146258	0.00173822
VIT_201s0010g00510	uncharacterized protein at5g01610-like	63.4707	0.892405	0.245907	3.62903	0.000284487	0.00307863
VIT_206s0004g06080	peptide transporter ptr1-like	29.7224	0.89195	0.286861	3.10935	0.00187502	0.0151674
VIT_217s0000g07210	flavonoid 3 -hydroxylase	437.029	0.89191	0.198205	4.49993	6.7975e-06	0.000118202
VIT_201s0010g03082	lrr receptor-like serine threonine-protein kinase fls2-like	23.1975	0.891879	0.300874	2.96429	0.0030338	0.022776
VIT_206s0004g07610	NA	22.8523	0.891629	0.306622	2.90791	0.00363858	0.0264033
VIT_203s0038g03160	probable flavin-containing monooxygenase 1-like	30.9366	0.891091	0.31133	2.86221	0.00420703	0.029822
VIT_219s0027g01070	disease resistance protein rga4-like	21.8259	0.890959	0.312496	2.85111	0.00435675	0.0307171
VIT_214s0108g00430	abc transporter b family member 19-like	115.996	0.890898	0.161789	5.50655	3.65928e-08	1.05409e-06
VIT_204s0008g01220	probable leucine-rich repeat receptor-like protein kinase at1g68400-like	11.6913	0.890842	0.360413	2.47172	0.0134463	0.0760358
VIT_214s0081g00390	ankyrin repeat-containing	79.5669	0.89028	0.225648	3.94543	7.96558e-05	0.00102803
VIT_214s0006g01790	beta-glucosidase 44-like	36.1407	0.889919	0.270896	3.28509	0.00101949	0.00912286
VIT_208s0007g07820	leucine-rich repeat-like protein	28.2773	0.889894	0.284087	3.13247	0.00173344	0.0142036
VIT_210s0116g00100	strubbelig-receptor family 8 protein	110.726	0.889698	0.157697	5.64184	1.68243e-08	5.12212e-07
VIT_218s0001g10360	uncharacterized protein	269.155	0.889461	0.126772	7.01624	2.27924e-12	1.26055e-10
VIT_216s0022g01810	dna binding	115.255	0.889407	0.201519	4.41351	1.01707e-05	0.000168676
VIT_204s0008g01820	transcription factor tt2-like	67.5141	0.88851	0.23181	3.83293	0.000126626	0.00152687
VIT_217s0000g09510	cytochrome	15.0602	0.88842	0.341003	2.60532	0.00917892	0.0562414
VIT_217s0000g03780	NA	28.4177	0.888265	0.350221	2.5363	0.011203	0.065678
VIT_209s0002g04480	kinesin-like protein kif2a-like	118.636	0.888185	0.154839	5.73617	9.68424e-09	3.10509e-07
VIT_205s0094g00260	class iv chitinase	20.2467	0.888115	0.356346	2.49228	0.0126925	0.0725768
VIT_205s0077g01270	amp dependent	116.6	0.888103	0.16746	5.30338	1.13676e-07	2.96236e-06
VIT_216s0039g01360	phenylalanine ammonia-lyase	73.3501	0.887425	0.332359	2.67008	0.00758338	0.0483197
VIT_207s0005g02080	NA	13.0493	0.88735	0.357823	2.47986	0.0131436	0.0747478
VIT_206s0004g05740	NA	22.2146	0.886716	0.301943	2.9367	0.00331723	0.0245019
VIT_218s0001g12090	pppde thiol peptidase family protein	23.9721	0.88656	0.306063	2.89666	0.00377161	0.0272231
VIT_201s0137g00700	alpha-l-fucosidase 2	23.7253	0.886519	0.302544	2.93022	0.00338725	0.0249174
VIT_214s0068g01200	inducer of cbf expression 1	19.2543	0.88566	0.357736	2.47573	0.0132962	0.075424
VIT_204s0008g01720	mechanosensitive ion channel domain-containing protein	199.873	0.885629	0.145967	6.0673	1.30077e-09	4.82173e-08
VIT_213s0074g00730	protein kinase g11a-like	16.2697	0.885309	0.350725	2.52423	0.0115952	0.0676225
VIT_200s0259g00140	oligopeptide transporter 3-like	113.117	0.885132	0.248208	3.56609	0.000362343	0.00378012
VIT_216s0050g01790	24 kda seed maturation protein	20.1855	0.884794	0.345161	2.56343	0.0103644	0.0618303
VIT_216s0100g01070	stilbene synthase	610.529	0.883976	0.187321	4.71905	2.36951e-06	4.64548e-05
VIT_207s0031g02550	white-brown-complex abc transporter family	60.548	0.883961	0.210945	4.19047	2.78372e-05	0.000410748
VIT_219s0014g00520	probable leucine-rich repeat receptor-like serine threonine-protein kinase at3g14840-like	398.01	0.883539	0.140506	6.28825	3.21059e-10	1.31168e-08
VIT_214s0128g00460	atp binding microtubule motor	15.0528	0.88288	0.338533	2.60796	0.00910841	0.0558905
VIT_208s0007g06520	actin	209.685	0.882553	0.133967	6.58785	4.46231e-11	2.07776e-09
VIT_212s0028g02540	glucan endo-1 3-beta-glucosidase	90.6966	0.880276	0.173045	5.08699	3.63787e-07	8.51114e-06
VIT_218s0001g02020	amino acid permease	51.2196	0.879522	0.248169	3.54404	0.000394038	0.00406665
VIT_210s0003g05380	fatty acid 2-hydroxylase-like	131.179	0.879274	0.150264	5.85153	4.87085e-09	1.64798e-07
VIT_216s0022g00700	pectinesterase 2-like	22.931	0.878994	0.33523	2.62206	0.00873996	0.0541202
VIT_206s0004g04270	histone h2a	720.715	0.878394	0.126756	6.92982	4.21362e-12	2.23911e-10
VIT_208s0007g07110	set domain protein 123	32.3581	0.878238	0.271262	3.2376	0.00120538	0.0104802
VIT_205s0020g03170	lipoxygenase	99.9403	0.878062	0.190753	4.60313	4.16181e-06	7.65104e-05
VIT_209s0054g00740	saur family protein	14.7886	0.878016	0.351818	2.49565	0.0125725	0.0720827
VIT_202s0025g02690	NA	26.584	0.877375	0.312584	2.80685	0.00500287	0.0344793
VIT_204s0023g03170	gdp-mannose -dehydratase	84.2286	0.877257	0.181393	4.83623	1.32322e-06	2.75785e-05
VIT_212s0057g00190	NA	19.2129	0.877004	0.344257	2.54752	0.010849	0.0640574
VIT_212s0055g01140	non-specific lipid-transfer protein	144.031	0.876948	0.178907	4.90169	9.50169e-07	2.02932e-05
VIT_218s0117g00390	transposon expressed	44.5462	0.876945	0.234957	3.73237	0.000189688	0.00217085
VIT_206s0080g01160	aspartic proteinase nepenthesin-2-like	45.3037	0.876441	0.235579	3.72037	0.000198931	0.00226231
VIT_203s0063g01900	NA	207.384	0.876155	0.133668	6.55471	5.5752e-11	2.54909e-09
VIT_219s0014g03780	NA	13.8193	0.875711	0.371985	2.35416	0.0185648	0.0983917
VIT_212s0028g03490	dihydroorotase	13.3978	0.875599	0.348749	2.51069	0.0120497	0.0696832
VIT_209s0002g03750	gata transcription factor	90.514	0.874953	0.202302	4.32499	1.52538e-05	0.000240984
VIT_200s1313g00010	1-aminocyclopropane-1-carboxylate oxidase homolog 1	60.5896	0.874247	0.224895	3.88735	0.000101344	0.0012658
VIT_218s0001g11610	NA	75.4451	0.874234	0.206699	4.22951	2.342e-05	0.000352135
VIT_204s0044g00190	cinnamyl-alcohol dehydrogenase	15.716	0.873597	0.34625	2.52302	0.011635	0.0678103
VIT_206s0080g00410	ferredoxin- chloroplast	929.724	0.873339	0.232763	3.75205	0.000175393	0.00202925
VIT_213s0067g01980	NA	68.4935	0.872143	0.225685	3.86443	0.000111351	0.0013714
VIT_200s0179g00340	histone h2a	163.946	0.87184	0.188972	4.61358	3.95783e-06	7.31341e-05
VIT_216s0100g01020	stilbene synthase 4-like	149.066	0.871437	0.311827	2.79461	0.00519617	0.0355599
VIT_213s0084g00690	nudix hydrolase mitochondrial-like	23.7785	0.871258	0.298064	2.92306	0.0034661	0.0253698
VIT_204s0044g00560	histone h3	157.41	0.870698	0.216972	4.01294	5.99664e-05	0.00080198
VIT_208s0007g07400	glutamate dehydrogenase 1	24.9544	0.870476	0.293334	2.96752	0.00300211	0.0225515
VIT_208s0007g08380	cellulose synthase catalytic subunit	56.0518	0.870032	0.204358	4.25739	2.06829e-05	0.000315631
VIT_218s0001g11760	protein transparent testa 12-like	187.601	0.869808	0.277825	3.13078	0.00174343	0.0142731
VIT_219s0014g02400	60s ribosomal protein l11	100.202	0.869703	0.219143	3.96866	7.22786e-05	0.000946322
VIT_211s0016g04065	NA	71.6806	0.869656	0.202349	4.29781	1.72494e-05	0.000269375
VIT_208s0040g03140	probable lrr receptor-like serine threonine-protein kinase at1g67720-like	49.8462	0.869403	0.231874	3.74947	0.000177209	0.00204839
VIT_204s0044g01410	photosystem i reaction center subunit n	19.1724	0.868917	0.36139	2.40437	0.0162003	0.0880711
VIT_219s0090g00500	NA	18.6352	0.868916	0.31574	2.752	0.00592327	0.0395875
VIT_218s0072g00800	histone h3	175.894	0.868624	0.200596	4.33023	1.48956e-05	0.000235914
VIT_210s0003g01460	nucleobase ascorbate transporter	26.3083	0.868407	0.29267	2.96719	0.00300537	0.0225714
VIT_206s0004g03810	p-loop containing nucleoside triphosphate hydrolase-like protein	17.9573	0.868165	0.31239	2.77911	0.00545089	0.0369437
VIT_218s0072g00480	cupredoxin-like protein	56.4098	0.868004	0.212906	4.07694	4.56331e-05	0.000632092
VIT_201s0011g04030	reticulon-like protein b9-like	52.2589	0.867778	0.264276	3.28361	0.00102487	0.00916234
VIT_203s0017g00680	udp-d-apiose udp-d-xylose synthase 1	164.85	0.86722	0.138788	6.24853	4.14343e-10	1.65541e-08
VIT_203s0038g04170	probable l-type lectin-domain containing receptor kinase -like	38.4441	0.867217	0.303099	2.86117	0.00422083	0.0299084
VIT_202s0025g03110	cinnamyl alcohol dehydrogenase	23.7315	0.866697	0.28537	3.03709	0.00238872	0.0186484
VIT_213s0019g03430	anthocyanin 5-aromatic	38.4593	0.866526	0.23121	3.74778	0.000178404	0.00205907
VIT_203s0038g02920	24-methylenesterol c-methyltransferase 2	110.039	0.866353	0.157651	5.49537	3.89889e-08	1.11298e-06
VIT_207s0255g00020	dof zinc finger protein	25.6505	0.865738	0.305568	2.83321	0.00460837	0.032169
VIT_211s0065g00130	cytochrome p450	42.3029	0.865469	0.341141	2.53698	0.0111813	0.0655849
VIT_207s0005g03060	NA	43.4763	0.865112	0.338141	2.55843	0.0105145	0.0624803
VIT_211s0103g00370	zn cd p -type atpase	162.118	0.864853	0.179179	4.82674	1.38785e-06	2.8752e-05
VIT_212s0028g01570	ring u-box domain-containing protein	18.848	0.863949	0.32305	2.67435	0.00748737	0.0478524
VIT_218s0001g12800	dihydroflavonol 4-reductase	1150.88	0.863501	0.238217	3.62485	0.000289134	0.00311827
VIT_218s0086g00490	NA	30.394	0.863015	0.277157	3.11381	0.00184688	0.0149813
VIT_207s0005g03530	uncharacterized protein	11.9631	0.86252	0.357936	2.40971	0.0159653	0.0869681
VIT_207s0005g00120	heat shock factor-binding protein 1	108.085	0.862106	0.159929	5.39056	7.02399e-08	1.90626e-06
VIT_205s0029g00390	transcription factor bhlh62-like	127.36	0.861733	0.153866	5.60054	2.13681e-08	6.41296e-07
VIT_210s0071g00860	serine-threonine protein plant-	15.3933	0.861722	0.329358	2.61637	0.00888714	0.0548322
VIT_207s0005g01290	dnaj heat shock n-terminal domain-containing protein	34.4596	0.860648	0.265279	3.24431	0.00117735	0.0102859
VIT_200s2434g00005	disease resistance rpp13-like protein 2-like	18.2638	0.86045	0.336741	2.55523	0.0106117	0.062979
VIT_200s2579g00010	phosphoserine aminotransferase	217.492	0.859971	0.167151	5.14487	2.67699e-07	6.47147e-06
VIT_208s0040g02900	protein aluminum sensitive 3	45.9876	0.858629	0.229494	3.74141	0.000182992	0.00210435
VIT_218s0122g00550	cyclin-dependent kinase	28.0241	0.858531	0.275963	3.11103	0.00186434	0.0150971
VIT_213s0064g01050	carrier protein mitochondrial-like	334.235	0.858364	0.121749	7.05028	1.78561e-12	1.00213e-10
VIT_202s0012g00660	NA	24.9074	0.858292	0.327649	2.61955	0.00880467	0.0544488
VIT_218s0001g15640	pathogen-related protein	44.05	0.858216	0.251891	3.4071	0.00065658	0.0062854
VIT_214s0066g01370	uncharacterized protein	83.8167	0.858098	0.204678	4.19242	2.7599e-05	0.000407391
VIT_200s1488g00010	NA	18.4092	0.857886	0.359624	2.38551	0.0170555	0.0917622
VIT_205s0020g04420	calmodulin-like protein	41.7527	0.857069	0.278846	3.07363	0.00211472	0.0167953
VIT_211s0016g02920	uncharacterized protein	54.9761	0.856823	0.21982	3.89785	9.70523e-05	0.0012174
VIT_218s0164g00100	low quality protein: laccase-14-like	67.1557	0.856772	0.245741	3.48648	0.000489419	0.00490646
VIT_216s0100g00750	stilbene synthase	127.822	0.855771	0.329885	2.59415	0.00948246	0.0576919
VIT_204s0008g03240	receptor-like protein kinase	26.7652	0.855551	0.303737	2.81675	0.00485118	0.0335494
VIT_201s0011g00720	wrky transcription factor 57	32.3952	0.855425	0.305637	2.79883	0.00512881	0.0352067
VIT_213s0019g00780	histone -like	385.237	0.85542	0.207515	4.1222	3.75274e-05	0.000534028
VIT_202s0087g00460	rop guanine nucleotide exchange factor 1-like	53.8053	0.855283	0.216389	3.95252	7.73314e-05	0.00100212
VIT_203s0063g00620	b3 domain-containing protein os06g0194400-like	23.2488	0.855255	0.303265	2.82016	0.0048	0.033256
VIT_203s0038g04370	inositol monophosphatase - like protein	106.428	0.854854	0.222133	3.84839	0.000118894	0.00144742
VIT_201s0010g01680	glutaredoxin-related protein	45.0591	0.854338	0.259342	3.29426	0.00098682	0.00888346
VIT_205s0077g01290	camp-regulated phosphoprotein 19-related protein	132.873	0.854242	0.159425	5.35825	8.40309e-08	2.24368e-06
VIT_203s0180g00150	receptor protein kinase-like protein	20.9046	0.854147	0.295191	2.89354	0.00380927	0.0274584
VIT_209s0002g05850	disease resistance protein rps5-like	25.7306	0.853643	0.293288	2.91059	0.00360746	0.0262276
VIT_217s0000g00720	NA	60.9723	0.853126	0.223407	3.81871	0.000134151	0.00160689
VIT_213s0074g00350	NA	31.9882	0.852907	0.306164	2.78578	0.00533984	0.0363272
VIT_214s0036g00520	threonine aldolase	29.2617	0.851924	0.28093	3.03252	0.00242522	0.0188744
VIT_207s0031g01130	l-ascorbate oxidase	28.4833	0.851126	0.315518	2.69755	0.00698508	0.0452096
VIT_216s0013g01710	receptor-like protein 12-like	89.3074	0.850982	0.218915	3.88727	0.000101379	0.00126582
VIT_215s0046g02570	uncharacterized protein	16.0557	0.850887	0.336533	2.52839	0.0114587	0.0668982
VIT_200s0374g00050	u-box domain-containing protein 8-like	74.5596	0.850874	0.220291	3.86251	0.000112229	0.00137965
VIT_213s0074g00355	NA	22.4583	0.850586	0.312136	2.72505	0.00642912	0.0422647
VIT_205s0029g01420	ankyrin repeat-containing protein at3g12360-like	22.2482	0.850569	0.329674	2.58003	0.00987903	0.05958
VIT_217s0000g09840	s-adenosyl-l-homocysteine hydrolase	572.756	0.850473	0.11919	7.13545	9.64679e-13	5.61301e-11
VIT_204s0044g01010	pectin methylesterase	25.9794	0.850387	0.292196	2.91034	0.0036104	0.0262389
VIT_216s0039g01240	phenylalanine ammonia-lyase	48.5033	0.850308	0.318106	2.67303	0.00751694	0.0480091
VIT_216s0050g00870	bahd acyltransferase dcr	119.1	0.850063	0.233266	3.64418	0.000268246	0.00292874
VIT_207s0129g01080	microtubule-associated protein rp eb family member 1-like	21.7285	0.849835	0.309283	2.74776	0.00600047	0.039977
VIT_219s0093g00050	disease resistance protein rga4-like	24.2651	0.848246	0.30212	2.80764	0.00499054	0.0344096
VIT_205s0049g01410	pho1-like protein	483.798	0.848176	0.149023	5.69156	1.25882e-08	3.94952e-07
VIT_210s0003g05650	NA	73.2659	0.848079	0.195881	4.32957	1.49401e-05	0.000236423
VIT_200s0804g00020	NA	24.2183	0.848004	0.296845	2.85672	0.00428044	0.0302499
VIT_206s0004g02720	pleckstrin homology and lipid-binding start domain-containing protein	56.2247	0.847755	0.209893	4.03898	5.36835e-05	0.000727686
VIT_203s0038g04250	cellulose synthase	303.019	0.846403	0.125027	6.76976	1.28996e-11	6.44895e-10
VIT_200s1764g00020	protein kinase like protein	28.2183	0.846313	0.275603	3.07077	0.0021351	0.0169359
VIT_201s0011g02260	oligopeptide transporter opt family	85.9294	0.846155	0.321095	2.63522	0.00840831	0.0524759
VIT_211s0052g00570	auxin-induced protein 5ng4-like	20.7901	0.84512	0.304062	2.77943	0.00544542	0.0369198
VIT_205s0077g02350	NA	167.167	0.844988	0.320739	2.6345	0.00842605	0.0525392
VIT_205s0077g02200	uncharacterized protein	50.2372	0.842991	0.229913	3.66657	0.000245828	0.00271203
VIT_204s0008g06050	probable receptor-like protein kinase at1g80640-like	45.6131	0.842875	0.248724	3.38879	0.000702008	0.00665704
VIT_214s0060g02360	histone h2a	321.189	0.842668	0.196548	4.28734	1.80826e-05	0.000280772
VIT_215s0048g00680	leucine rich repeat receptor	26.9051	0.842528	0.271315	3.10535	0.00190055	0.0153413
VIT_204s0069g00990	uncharacterized protein	33.6037	0.842286	0.259483	3.24602	0.00117032	0.0102363
VIT_201s0137g00290	oxysterol binding protein 1d	28.0827	0.842194	0.271022	3.10747	0.00188695	0.0152542
VIT_212s0028g00560	dna double-strand break repair rad50	26.7825	0.842138	0.285327	2.95148	0.00316253	0.0235424
VIT_200s1213g00010	cellulose synthase-like protein e6-like	38.4146	0.842046	0.268325	3.13815	0.00170015	0.013964
VIT_213s0019g00060	myrcene chloroplastic	42.7066	0.841864	0.288913	2.91391	0.00356937	0.0259855
VIT_217s0119g00370	NA	17.6224	0.841051	0.352329	2.38712	0.0169811	0.0914913
VIT_203s0091g00410	uncharacterized protein	54.4026	0.840915	0.21498	3.9116	9.16882e-05	0.00116356
VIT_219s0090g01550	mo25-like protein	24.1474	0.840304	0.286979	2.92811	0.00341033	0.0250484
VIT_214s0030g01940	isoflavone 2 -hydroxylase	187.098	0.83992	0.168188	4.99394	5.9161e-07	1.3364e-05
VIT_219s0015g00190	zinc transporter 11-like	123.523	0.839237	0.234023	3.58613	0.000335622	0.00353658
VIT_204s0008g01870	myb-like transcription factor 3	19.8809	0.839018	0.314192	2.6704	0.00757607	0.0482893
VIT_205s0062g00820	NA	191.413	0.83851	0.161977	5.17671	2.25828e-07	5.54644e-06
VIT_208s0040g02590	bipolar kinesin krp-	15.1044	0.838366	0.356519	2.35153	0.0186962	0.0988261
VIT_201s0011g01990	glycine cleavage system h protein	147.247	0.837823	0.147501	5.6801	1.34618e-08	4.20279e-07
VIT_219s0093g00435	NA	16.6804	0.837517	0.340561	2.45923	0.0139237	0.0782473
VIT_202s0012g00550	type i inositol- -trisphosphate 5-phosphatase 2-like	47.7295	0.837164	0.264314	3.16731	0.00153857	0.0128141
VIT_200s2839g00010	NA	16.1584	0.837032	0.356805	2.34591	0.0189808	0.0998583
VIT_212s0034g02150	transcription factor org2	17.4924	0.836679	0.338507	2.47168	0.0134481	0.0760358
VIT_218s0001g13030	conserved peptide upstream open reading frame 5	223.357	0.836587	0.140783	5.94237	2.80923e-09	9.84657e-08
VIT_209s0002g03550	atp-binding cassette	80.6075	0.836471	0.182786	4.57623	4.73419e-06	8.58595e-05
VIT_208s0032g00910	fasciclin-like arabinogalactan protein 17	201.409	0.835585	0.126991	6.57987	4.70868e-11	2.18179e-09
VIT_217s0000g05480	zinc ion binding protein	83.3581	0.835275	0.206575	4.04345	5.26699e-05	0.000716503
VIT_202s0025g04910	growth-regulating factor	17.2628	0.834232	0.341528	2.44265	0.0145801	0.0811202
VIT_208s0058g00395	NA	224.617	0.834116	0.241702	3.45101	0.000558491	0.00548175
VIT_213s0067g03050	probably inactive leucine-rich repeat receptor-like protein kinase at3g28040-like	79.4169	0.83406	0.200652	4.15676	3.22799e-05	0.000467407
VIT_201s0011g02200	glutamine synthetase	961.284	0.833932	0.148795	5.60457	2.08775e-08	6.27564e-07
VIT_209s0070g00560	leucine-rich repeat receptor protein kinase exs-like	33.5538	0.833611	0.262221	3.17904	0.00147763	0.0123771
VIT_218s0001g05040	pollen-specific protein c13	772.844	0.833455	0.127689	6.52725	6.69869e-11	3.01203e-09
VIT_214s0083g00180	cytochrome b-561	42.6874	0.833406	0.232352	3.58683	0.000334727	0.00352982
VIT_200s0483g00010	nucleobase ascorbate transporter	105.352	0.833312	0.178095	4.67903	2.88236e-06	5.52272e-05
VIT_207s0104g01772	NA	204.982	0.833301	0.135715	6.14008	8.24777e-10	3.13688e-08
VIT_205s0020g01440	NA	113.646	0.832652	0.195281	4.26387	2.00913e-05	0.000307686
VIT_216s0100g00900	stilbene synthase 4-like	440.405	0.832249	0.298552	2.78762	0.00530965	0.0361671
VIT_216s0100g00770	stilbene synthase	111.285	0.832175	0.314965	2.64212	0.00823889	0.0515966
VIT_213s0019g02910	udp-glycosyltransferase 85a1	193.991	0.831201	0.215307	3.86054	0.000113137	0.00138935
VIT_200s0283g00030	calnexin homolog	879.844	0.831149	0.137792	6.03191	1.62038e-09	5.90846e-08
VIT_205s0020g02500	binding protein	52.0583	0.830694	0.295342	2.81265	0.00491352	0.0339373
VIT_209s0002g05680	NA	29.1491	0.830383	0.275294	3.01636	0.00255833	0.0197277
VIT_200s1312g00010	transcription factor bhlh93-like	20.3495	0.829492	0.312206	2.65688	0.00788686	0.0498355
VIT_208s0058g01110	NA	53.0926	0.829443	0.231467	3.58342	0.000339129	0.00356536
VIT_205s0051g00340	chaperonin cpn60- mitochondrial-like isoform 1	339.492	0.829379	0.190323	4.35774	1.31413e-05	0.000211033
VIT_210s0003g02440	NA	23.629	0.829149	0.337793	2.45461	0.0141038	0.0790843
VIT_202s0012g01260	microspore-specific promoter 2	57.4464	0.828932	0.225485	3.67623	0.00023671	0.00262516
VIT_200s0199g00310	NA	3805.77	0.828707	0.136247	6.08237	1.18422e-09	4.43294e-08
VIT_204s0079g00420	alpha-expansin 13	78.2471	0.828665	0.183957	4.50467	6.6475e-06	0.000116018
VIT_208s0040g02210	concanavalin a-like lectin kinase-like protein	60.2088	0.827498	0.209216	3.95523	7.64603e-05	0.000993879
VIT_208s0058g01390	wrky transcription factor	95.7199	0.827145	0.280207	2.95191	0.00315816	0.0235184
VIT_209s0002g05340	gibberellin 20	1641.18	0.826959	0.197554	4.186	2.83917e-05	0.000418442
VIT_205s0077g00030	ammonium transporter	110.563	0.82678	0.175254	4.7176	2.38648e-06	4.67394e-05
VIT_204s0008g00620	myb-related transcription factor lbm2-like	67.4358	0.826658	0.231562	3.56992	0.000357086	0.00373246
VIT_201s0010g02770	adenylate kinase b-like	127.013	0.825953	0.161604	5.11098	3.20491e-07	7.60115e-06
VIT_212s0055g01310	beta-xylosidase alpha-l-arabinofuranosidase 2-like	17.3246	0.825696	0.349311	2.36378	0.0180895	0.0963159
VIT_207s0031g00480	probable serine threonine-protein kinase at1g01540-like	50.4944	0.825566	0.218826	3.77271	0.000161486	0.00189547
VIT_204s0008g05300	nucleotide-sugar transporter family protein	180.921	0.825443	0.128661	6.41565	1.40223e-10	5.99975e-09
VIT_202s0025g03100	cinnamyl alcohol dehydrogenase	2013.65	0.825391	0.122678	6.72811	1.71882e-11	8.40496e-10
VIT_212s0028g02650	gtp-binding protein ras-like protein	97.5582	0.825234	0.188209	4.38466	1.16168e-05	0.000189352
VIT_201s0011g01170	NA	51.7043	0.825224	0.265179	3.11195	0.00185854	0.015063
VIT_213s0019g02140	tropinone reductase homolog at1g07440	86.6469	0.825066	0.228891	3.60463	0.000312601	0.00333257
VIT_201s0010g01830	regulator of nonsense transcripts-like protein	18.7493	0.824388	0.308055	2.6761	0.00744834	0.0476671
VIT_219s0085g00790	zinc transporter	98.9557	0.824237	0.250525	3.29004	0.00100172	0.00898501
VIT_205s0020g03200	spermine synthase	20.0958	0.823979	0.330031	2.49667	0.0125364	0.0719194
VIT_201s0011g00080	adenine nucleotide alpha hydrolases-like protein	17.944	0.823686	0.311605	2.64336	0.00820865	0.0514645
VIT_214s0006g01250	pollen-specific c2 domain containing protein	285.261	0.823245	0.122894	6.69884	2.10087e-11	1.01427e-09
VIT_201s0010g00710	u-box domain-containing protein 42	12.8798	0.822918	0.341215	2.41173	0.0158772	0.0866372
VIT_201s0137g00070	short-chain dehydrogenase reductase	19.3385	0.82238	0.326994	2.51497	0.0119041	0.0690244
VIT_210s0092g00170	subtilase family protein	40.1152	0.822006	0.251197	3.27235	0.00106657	0.00947491
VIT_215s0048g00330	udp-d-glucuronate 4-epimerase 2	36.0821	0.82166	0.253588	3.24013	0.00119475	0.010402
VIT_200s2607g00010	phosphoserine aminotransferase	182.984	0.821599	0.146938	5.59145	2.25181e-08	6.74211e-07
VIT_214s0030g00740	acyl carrier protein	821.675	0.821531	0.105118	7.81535	5.48116e-15	4.24148e-13
VIT_201s0026g01490	nitrate transporter	92.0546	0.821504	0.307117	2.67489	0.0074754	0.0477839
VIT_217s0000g08900	NA	21.5289	0.82142	0.306206	2.68257	0.00730583	0.0469369
VIT_219s0014g00470	probable leucine-rich repeat receptor-like serine threonine-protein kinase at3g14840-like	225.045	0.820999	0.165268	4.96769	6.77547e-07	1.50546e-05
VIT_202s0025g03760	NA	23.436	0.820853	0.281466	2.91635	0.00354154	0.0258197
VIT_205s0077g01980	NA	22.1105	0.81988	0.315172	2.60137	0.00928519	0.056737
VIT_202s0087g00250	NA	134.864	0.819739	0.149194	5.49446	3.91901e-08	1.11777e-06
VIT_200s0687g00010	2og-fe oxygenase family protein	61.4847	0.819699	0.243548	3.36565	0.000763627	0.00714279
VIT_212s0059g02770	gras family transcription factor	30.3284	0.818822	0.334782	2.44584	0.0144517	0.0805832
VIT_217s0000g02120	uncharacterized protein	56.2479	0.818591	0.237559	3.44585	0.00056927	0.00557603
VIT_207s0031g01040	l-ascorbate oxidase	26.0523	0.818525	0.299126	2.73639	0.0062117	0.0410315
VIT_205s0077g00560	serine carboxypeptidase-like 33-like	40.9424	0.817541	0.261219	3.12972	0.00174975	0.0143157
VIT_218s0001g01320	wall-associated receptor kinase 2-like	15.6525	0.817398	0.337683	2.42061	0.0154945	0.0849882
VIT_218s0001g05990	udp-glycosyltransferase 85a1	337.822	0.817047	0.103095	7.92521	2.2776e-15	1.84909e-13
VIT_208s0058g01420	uncharacterized protein	23.1927	0.816817	0.300854	2.715	0.0066276	0.0433443
VIT_208s0056g00050	gras family transcription factor	29.1094	0.816418	0.284658	2.86807	0.00412985	0.0293736
VIT_214s0219g00230	pectate partial	23.5237	0.815763	0.307985	2.64871	0.00807989	0.0508018
VIT_218s0001g14420	uncharacterized protein loc100250598	68.5031	0.815643	0.287193	2.84005	0.00451065	0.0316028
VIT_218s0001g09870	probable carbohydrate esterase at4g34215-like	21.7061	0.815426	0.309553	2.6342	0.00843354	0.0525643
VIT_214s0068g01440	acyltransferase-like protein chloroplastic-like	141.756	0.814049	0.175873	4.62863	3.68099e-06	6.86308e-05
VIT_200s0771g00020	uncharacterized protein	190.602	0.813488	0.128981	6.30704	2.84415e-10	1.16699e-08
VIT_215s0046g00280	NA	53.1565	0.812887	0.225887	3.59864	0.000319882	0.00339495
VIT_204s0023g01380	gras family transcription factor	137.481	0.812831	0.1832	4.43685	9.12864e-06	0.000153811
VIT_214s0068g01260	mitochondrial phosphate transporter	232.928	0.811805	0.117779	6.89262	5.47724e-12	2.8547e-10
VIT_213s0019g02990	udp-glycosyltransferase 85a1-like	106.627	0.811695	0.253811	3.19803	0.0013837	0.0117117
VIT_207s0005g00710	ring zinc finger	80.8732	0.811533	0.186238	4.3575	1.31556e-05	0.000211174
VIT_208s0007g07330	NA	949.203	0.811501	0.168223	4.82396	1.40735e-06	2.91084e-05
VIT_201s0137g00710	gdsl esterase lipase	35.4226	0.811428	0.249481	3.25246	0.0011441	0.0100346
VIT_213s0019g02350	NA	177.568	0.810691	0.180055	4.50245	6.71734e-06	0.000117022
VIT_210s0116g01380	amino acid	17.0741	0.810021	0.34223	2.36689	0.0179385	0.0955519
VIT_216s0013g00090	germin-like protein 2-1-like	37.7563	0.809221	0.341689	2.36829	0.0178703	0.0952957
VIT_211s0016g01410	uncharacterized protein at5g12080-like	16.9204	0.808816	0.314668	2.57038	0.0101587	0.0608991
VIT_210s0116g00630	uncharacterized protein	48.038	0.808814	0.228787	3.53522	0.000407428	0.00418838
VIT_207s0005g06710	NA	38.0029	0.808698	0.262882	3.07628	0.00209603	0.0166811
VIT_200s1403g00010	NA	19.0419	0.808343	0.310585	2.60264	0.0092508	0.0565815
VIT_210s0003g00300	glucose-6-phosphate phosphate translocator-like protein	40.89	0.808022	0.250789	3.22192	0.00127333	0.0109527
VIT_215s0046g02560	myc-like anthocyanin regulatory protein	133.725	0.807949	0.142741	5.66025	1.51155e-08	4.65787e-07
VIT_201s0026g00030	uncharacterized protein	34.8885	0.807149	0.259017	3.1162	0.00183199	0.0148823
VIT_203s0017g02170	zinc transporter	376.896	0.806837	0.223348	3.61246	0.0003033	0.00325075
VIT_207s0005g00890	probable polygalacturonase-like	31.5229	0.806518	0.286924	2.81091	0.00494009	0.0340873
VIT_216s0039g00970	glutathione s-	154.326	0.806415	0.235801	3.4199	0.000626441	0.00603796
VIT_203s0038g02890	f-box family protein	26.1892	0.80633	0.300594	2.68246	0.00730831	0.0469407
VIT_205s0094g01010	udp-glycosyltransferase 74e2-like	28.3621	0.806068	0.26525	3.0389	0.00237441	0.0185552
VIT_209s0002g01710	nonclathrin coat protein zeta2-cop	59.9778	0.805822	0.20631	3.90589	9.38794e-05	0.00118582
VIT_219s0015g02820	potassium transporter	54.5904	0.805737	0.23194	3.47391	0.000512933	0.00510983
VIT_208s0032g00890	beta-xylosidase 3	21.3371	0.805515	0.319479	2.52134	0.0116908	0.0680231
VIT_207s0005g02050	carboxylic ester hydrolase	45.1355	0.805439	0.258163	3.11988	0.00180925	0.01472
VIT_219s0014g04870	NA	35.8549	0.805321	0.261355	3.08133	0.00206075	0.0164354
VIT_209s0002g01200	NA	95.0549	0.805177	0.192363	4.18572	2.84263e-05	0.000418627
VIT_216s0013g01990	receptor protein kinase clavata1	78.7294	0.805135	0.216477	3.71927	0.000199799	0.00227082
VIT_207s0104g00790	endonuclease exonuclease phosphatase family protein	44.2117	0.805014	0.258793	3.11065	0.00186678	0.0151136
VIT_218s0001g03910	nitrate reductase	207.859	0.804232	0.282735	2.84447	0.00444853	0.0312483
VIT_216s0098g00860	flavanone 3-dioxygenase-like	112.236	0.804173	0.214773	3.74429	0.000180906	0.00208299
VIT_202s0025g00970	abc transporter c family member 10-like	18.7878	0.803176	0.326762	2.45798	0.0139719	0.0784836
VIT_218s0001g05440	uncharacterized methyltransferase chloroplastic-like	153.527	0.802971	0.15026	5.34388	9.0977e-08	2.40715e-06
VIT_200s0516g00020	eh domain-containing protein 1-like	24.9143	0.802906	0.302586	2.65348	0.00796658	0.0502557
VIT_216s0022g01590	40s ribosomal protein s13	345.27	0.802301	0.164943	4.8641	1.14978e-06	2.42699e-05
VIT_208s0032g00800	carotenoid isomerase	20.6702	0.801858	0.306682	2.61462	0.0089327	0.0550345
VIT_219s0014g01150	NA	72.6626	0.801324	0.294874	2.71751	0.00657745	0.0430657
VIT_206s0004g07250	udp-glycosyltransferase 87a1-like	32.1584	0.800981	0.318293	2.51649	0.0118529	0.0687981
VIT_201s0137g00720	gdsl esterase lipase	24.6916	0.800892	0.289215	2.76919	0.0056196	0.0378811
VIT_200s1677g00010	peroxidase 64	76.5093	0.800551	0.216561	3.69665	0.00021846	0.00244849
VIT_209s0002g09080	zinc finger protein 3-like	30.6802	0.800174	0.290821	2.75143	0.00593357	0.0396075
VIT_216s0050g00670	kinesin-like protein kif22-like	19.9883	0.799602	0.309106	2.58682	0.00968663	0.0586617
VIT_207s0005g03390	uncharacterized protein	66.0314	0.799519	0.196473	4.06935	4.71437e-05	0.000649936
VIT_204s0008g01740	spermine synthase	121.492	0.799331	0.170023	4.7013	2.58506e-06	5.01887e-05
VIT_204s0044g01170	probable cysteine desulfurase-like	38.2802	0.799022	0.271516	2.94282	0.00325241	0.0241028
VIT_214s0068g01620	NA	27.9641	0.798741	0.31063	2.57136	0.01013	0.0607754
VIT_214s0066g01650	nodulin 21 -like transporter family protein	149.701	0.798644	0.196564	4.06302	4.8442e-05	0.000665421
VIT_217s0000g05440	hipl1 protein	74.2593	0.798454	0.21997	3.62984	0.0002836	0.00307166
VIT_206s0004g07960	nodulin 21 -like transporter protein	52.2311	0.797952	0.234289	3.40584	0.0006596	0.00630954
VIT_202s0025g02020	protein abil2	18.0517	0.797906	0.313992	2.54117	0.0110482	0.0649608
VIT_206s0004g02670	cyclic nucleotide-gated ion channel 15-like	15.2569	0.797814	0.326861	2.44084	0.0146532	0.0813245
VIT_213s0019g03020	udp-glycosyltransferase 85a1-like	108.655	0.797675	0.232979	3.4238	0.000617512	0.00597159
VIT_214s0060g01290	calreticulin	2473.82	0.796684	0.131939	6.03826	1.55787e-09	5.69693e-08
VIT_207s0005g03350	malate dehydrogenase	1245.14	0.796586	0.0939823	8.47591	2.33251e-17	2.31393e-15
VIT_207s0005g01050	NA	307.196	0.7962	0.13761	5.7859	7.21254e-09	2.38089e-07
VIT_215s0048g02900	cytochrome p450	191.837	0.795736	0.27112	2.935	0.00333552	0.0245916
VIT_214s0128g00190	heavy metal transport detoxification domain-containing protein	31.152	0.795333	0.27925	2.8481	0.00439811	0.0309915
VIT_209s0054g01230	beta-amyrin synthase	25.879	0.795254	0.301051	2.64159	0.00825173	0.0516685
VIT_200s0285g00060	probable glutamate carboxypeptidase 2-like	21.6359	0.795178	0.32542	2.44354	0.0145438	0.080966
VIT_200s1322g00010	alpha tubulin 1	229.798	0.794663	0.174008	4.56681	4.9521e-06	8.92999e-05
VIT_216s0050g00380	beta chain	318.47	0.794503	0.13552	5.86262	4.55607e-09	1.54837e-07
VIT_206s0004g03130	auxin response factor 4	106.492	0.794493	0.188612	4.2123	2.52781e-05	0.000376644
VIT_208s0007g03090	125 kda kinesin-related	36.9624	0.79425	0.261772	3.03413	0.00241233	0.0187897
VIT_214s0030g00250	erd6-like transporter	57.7104	0.793469	0.22901	3.46478	0.000530669	0.00526031
VIT_203s0017g00030	NA	49.5574	0.793299	0.262885	3.01766	0.00254735	0.0196601
VIT_210s0116g01540	aminomethyltransferase	64.5707	0.793213	0.202527	3.91658	8.98128e-05	0.00114166
VIT_219s0014g01780	transcription factor rf2b	82.0666	0.792779	0.212091	3.73791	0.000185554	0.0021293
VIT_204s0008g00740	protein phosphatase-	177.913	0.792583	0.26508	2.98998	0.00278998	0.0211799
VIT_213s0047g01200	obtusifoliol 14alpha-demethylase	22.3228	0.791767	0.291669	2.71461	0.00663534	0.0433849
VIT_203s0110g00080	NA	56.7064	0.791701	0.261606	3.02632	0.00247554	0.0192045
VIT_213s0084g00810	armadillo beta-catenin-like repeat-containing protein	70.5707	0.79087	0.188544	4.19462	2.73332e-05	0.000403624
VIT_206s0080g00250	sialyltransferase-like protein	121.045	0.790512	0.149096	5.30202	1.1453e-07	2.97848e-06
VIT_211s0016g01850	NA	25.9459	0.789909	0.292732	2.69841	0.00696726	0.0451357
VIT_217s0000g02420	auxin efflux carrier component	84.9383	0.789813	0.210463	3.75274	0.000174909	0.00202427
VIT_207s0005g06300	btb poz domain-containing protein at5g48800-like	18.2029	0.789618	0.334229	2.36251	0.0181518	0.0965828
VIT_204s0008g00530	serine threonine-protein kinase aurora-1	106.877	0.789449	0.165478	4.77073	1.83558e-06	3.70382e-05
VIT_206s0080g00600	NA	27.6394	0.789386	0.325278	2.42681	0.0152324	0.0838899
VIT_211s0016g03923	NA	25.372	0.789328	0.276185	2.85797	0.00426358	0.0301498
VIT_202s0087g00420	ring finger	41.4427	0.789288	0.239746	3.29219	0.000994117	0.00893154
VIT_201s0011g00400	low quality protein: g3bp-like	32.5298	0.789239	0.292702	2.69639	0.00700949	0.045332
VIT_213s0064g01710	low quality protein: beta-glucosidase 12-like	49.2349	0.789036	0.252863	3.12041	0.00180597	0.0146997
VIT_201s0127g00010	carboxyl-terminal proteinase-like protein	34.6397	0.788897	0.262289	3.00773	0.00263203	0.0201906
VIT_210s0003g03070	beta-ketoacyl-acp synthase i	125.065	0.788394	0.184149	4.28129	1.85814e-05	0.000287109
VIT_218s0001g10830	patatin t5	167.55	0.788336	0.269225	2.92817	0.0034096	0.0250479
VIT_206s0004g04610	fasciclin-like arabinogalactan protein 4-like	114.229	0.788008	0.160583	4.90717	9.23996e-07	1.98035e-05
VIT_200s0477g00010	NA	1745.54	0.787943	0.162253	4.85628	1.19612e-06	2.51922e-05
VIT_200s2594g00010	protein strubbelig-receptor family 8-like	50.7306	0.787894	0.235757	3.34198	0.000831826	0.00768797
VIT_200s0174g00070	ankyrin repeat-containing protein at3g12360-like	19.3301	0.786788	0.321953	2.4438	0.0145336	0.0809448
VIT_211s0052g00620	plasma membrane h+atpase	1488.4	0.785743	0.109623	7.16768	7.62814e-13	4.52625e-11
VIT_209s0002g05150	auxin-induced protein	18.1957	0.785724	0.332877	2.3604	0.0182552	0.0970213
VIT_218s0122g00170	low quality protein: laccase-14-like	99.1717	0.785712	0.240847	3.26228	0.00110518	0.00974277
VIT_204s0023g03580	receptor homology-transmembrane-ring h2 domain protein 1	562.312	0.785688	0.0871022	9.0203	1.87581e-19	2.29169e-17
VIT_207s0005g01125	uncharacterized protein	33.6996	0.785381	0.290397	2.70451	0.00684057	0.0445276
VIT_208s0007g04950	probable xyloglucan endotransglucosylase hydrolase protein 32-like	55.214	0.784766	0.232417	3.37655	0.000734009	0.00690826
VIT_208s0007g03830	fructose-bisphosphate aldolase	880.361	0.784658	0.108855	7.20831	5.66501e-13	3.45493e-11
VIT_217s0000g01330	molybdenum cofactor sulfurase	378.53	0.784505	0.291202	2.69402	0.00705958	0.0456249
VIT_206s0080g00320	uncharacterized protein loc100248360	236.772	0.783777	0.232596	3.3697	0.000752506	0.0070544
VIT_215s0048g01420	NA	259.183	0.783335	0.160496	4.8807	1.05711e-06	2.2426e-05
VIT_214s0060g01420	NA	51.9529	0.783277	0.228042	3.4348	0.000592999	0.00577126
VIT_205s0020g03980	calmodulin binding	29.759	0.78323	0.271315	2.88679	0.00389197	0.0279531
VIT_208s0007g08800	NA	20.0626	0.783202	0.314076	2.49367	0.012643	0.0723779
VIT_215s0048g02680	NA	19.4138	0.783107	0.316565	2.47376	0.0133699	0.0757334
VIT_201s0146g00400	uncharacterized protein	82.0048	0.782768	0.179044	4.37193	1.23154e-05	0.000199627
VIT_217s0000g05550	probable peptide nitrate transporter at5g62680-like	119.643	0.782423	0.285444	2.74107	0.00612386	0.040555
VIT_219s0093g00590	interactor of constitutive active rops 1	23.1061	0.782374	0.299477	2.61247	0.00898914	0.0553015
VIT_214s0006g01080	atp binding	205.637	0.782228	0.149537	5.23098	1.6861e-07	4.2342e-06
VIT_212s0028g01690	NA	78.1583	0.781869	0.189066	4.13542	3.54304e-05	0.000506843
VIT_218s0001g09340	acyl- -binding domain 3	42.1773	0.781695	0.320582	2.43836	0.0147539	0.0817639
VIT_213s0019g00620	flavin-containing monooxygenase fmo gs-ox5	34.8595	0.781676	0.286845	2.72508	0.00642851	0.0422647
VIT_202s0025g01610	phosphatidylinositol 4-kinase type 2-beta	60.8108	0.781172	0.21525	3.62913	0.000284373	0.00307828
VIT_218s0041g00550	probable peptide nitrate transporter at1g22540-like	24.7651	0.780307	0.283126	2.75604	0.00585052	0.0391701
VIT_216s0039g01130	phenylalanine ammonia-lyase	77.0954	0.780242	0.332587	2.34598	0.0189772	0.0998533
VIT_216s0050g00780	transporter arsb-like	50.7926	0.780098	0.276911	2.81715	0.00484526	0.0335207
VIT_216s0100g00880	stilbene synthase 4-like	129.239	0.77947	0.275684	2.8274	0.00469277	0.032662
VIT_219s0090g01250	s-adenosyl-l-methionine:salicylic acid carboxyl methyltransferase-like protein	59.5307	0.779385	0.256305	3.04086	0.00235907	0.0184506
VIT_218s0041g01400	tmv resistance protein n-like	36.9187	0.779262	0.283006	2.75352	0.00589581	0.0394317
VIT_217s0000g03460	NA	48.7293	0.778975	0.22296	3.49379	0.000476216	0.00479688
VIT_213s0019g01680	f-box and wd40 domain	19.0111	0.778774	0.309856	2.51334	0.0119593	0.0692778
VIT_218s0001g01270	probable methyltransferase pmt26-like	54.6682	0.777982	0.208754	3.72679	0.000193937	0.00221414
VIT_213s0320g00060	tpa: carboxyl-terminal peptidase	92.2425	0.777319	0.182775	4.25287	2.11051e-05	0.000320883
VIT_214s0030g00520	disease resistance protein at4g27190-like	44.01	0.7764	0.222234	3.49361	0.00047654	0.00479887
VIT_203s0088g00380	alpha tubulin 1	1668.33	0.775229	0.0837539	9.25603	2.12168e-20	2.8688e-18
VIT_209s0070g00620	leucine-rich repeat receptor protein kinase exs-like	22.8176	0.774893	0.312718	2.47793	0.0132146	0.0750618
VIT_218s0001g11630	allene oxide synthase	136.298	0.774465	0.144858	5.34639	8.97266e-08	2.38222e-06
VIT_218s0001g08250	alpha tubulin 1	1457.69	0.774392	0.100511	7.70454	1.31319e-14	9.76409e-13
VIT_218s0001g14390	u-box domain-containing protein	37.4153	0.774369	0.273953	2.82665	0.00470381	0.0326969
VIT_212s0055g01290	NA	135.83	0.774357	0.168349	4.5997	4.23105e-06	7.75114e-05
VIT_209s0002g01680	calmodulin binding	24.9035	0.774341	0.289426	2.67544	0.00746315	0.0477359
VIT_206s0004g02850	plasma membrane intrinsic protein	6424.2	0.773879	0.157329	4.91887	8.70437e-07	1.87911e-05
VIT_202s0025g03580	dna binding	73.2765	0.773243	0.217182	3.56034	0.000370372	0.00385164
VIT_218s0086g00180	NA	26.3071	0.772525	0.30889	2.50097	0.0123854	0.0712678
VIT_204s0023g02570	peroxidase 72	142.863	0.772426	0.173163	4.46069	8.16974e-06	0.000139635
VIT_212s0028g00590	3-hydroxyisobutyryl- hydrolase-like protein 5-like	89.1626	0.771522	0.199105	3.87496	0.000106644	0.00132373
VIT_206s0004g02650	NA	465.964	0.771417	0.150688	5.11929	3.06687e-07	7.31028e-06
VIT_200s0533g00050	NA	335.425	0.771403	0.165113	4.67196	2.98334e-06	5.70393e-05
VIT_205s0062g01190	pirin-like protein	71.6232	0.771365	0.187223	4.12002	3.78833e-05	0.000538085
VIT_208s0007g03760	growth-regulating factor 4	31.3714	0.771174	0.272631	2.82864	0.00467468	0.0325659
VIT_208s0105g00250	NA	19.0358	0.770822	0.315847	2.44049	0.0146674	0.0813675
VIT_209s0002g00970	40s ribosomal protein s29	430.129	0.770573	0.131561	5.85713	4.70921e-09	1.59756e-07
VIT_217s0000g09150	atp binding	34.9412	0.770206	0.3068	2.51045	0.0120576	0.0697091
VIT_216s0050g00850	uncharacterized protein loc100249100	273.721	0.768951	0.166748	4.61145	3.99871e-06	7.37888e-05
VIT_213s0320g00040	beta-hexosaminidase 1	104.863	0.7688	0.314872	2.44163	0.0146211	0.0812416
VIT_219s0090g01740	gras family transcription factor	40.0311	0.768475	0.266724	2.88116	0.00396214	0.0283612
VIT_208s0007g02990	cholesterol oxidase	23.9363	0.76835	0.326297	2.35475	0.018535	0.0982748
VIT_213s0019g00800	histone -like	209.13	0.768314	0.213288	3.60224	0.000315484	0.00335765
VIT_200s0391g00070	2-dehydro-3-deoxyphosphoheptonate aldolase 3-deoxy-d-arabino-heptulosonate 7-phosphate synthetase	1587.75	0.768103	0.197924	3.88081	0.00010411	0.00129567
VIT_206s0004g03400	interactor of constitutive active rops chloroplastic-like	17.5813	0.768081	0.312802	2.45548	0.0140696	0.0789272
VIT_212s0028g03210	aminotransferase family protein	20.872	0.767658	0.319061	2.40599	0.0161288	0.0877579
VIT_200s0179g00320	NA	33.839	0.767633	0.264718	2.89981	0.00373386	0.0269865
VIT_216s0022g00670	vacuolar invertase	73.244	0.767604	0.199751	3.8428	0.000121637	0.0014742
VIT_211s0016g00500	saur family protein	77.3802	0.767338	0.187987	4.08188	4.4673e-05	0.000620702
VIT_205s0049g01320	uncharacterized protein	58.6732	0.766974	0.266694	2.87585	0.00402936	0.0287611
VIT_218s0001g03080	peptidoglycan-binding domain-containing protein	61.6529	0.766398	0.203452	3.76698	0.000165234	0.00193029
VIT_213s0073g00160	nuclear transport factor 2 family protein	44.8405	0.76528	0.233974	3.27079	0.00107248	0.0095141
VIT_206s0004g00480	alpha-tubulin	235.017	0.765264	0.125313	6.10681	1.0164e-09	3.82358e-08
VIT_219s0085g00140	abhydrolase domain	59.7157	0.765196	0.237002	3.22864	0.00124379	0.0107478
VIT_208s0007g05622	NA	21.0505	0.76404	0.325018	2.35076	0.0187349	0.0989479
VIT_205s0094g00930	thioesterase family protein	21.7798	0.763796	0.296252	2.57819	0.00993187	0.0598289
VIT_216s0098g00360	zinc finger protein constans-like protein	58.657	0.763514	0.21061	3.62526	0.000288675	0.00311454
VIT_213s0084g00880	nadph:quinone oxidoreductase	60.0846	0.763347	0.19422	3.93032	8.48325e-05	0.00108489
VIT_215s0048g02280	uncharacterized protein loc100257516	32.012	0.763327	0.278487	2.74098	0.00612567	0.040555
VIT_211s0037g00930	gdp-l-fucose synthase	204.745	0.762936	0.122586	6.22368	4.85631e-10	1.92404e-08
VIT_205s0062g00840	ras-related protein raba5d-like	116.681	0.762905	0.161154	4.734	2.20134e-06	4.34268e-05
VIT_200s0269g00150	NA	33.747	0.762693	0.256798	2.97001	0.00297794	0.0224097
VIT_202s0012g02820	cytochrome p450 76c4	110.414	0.762472	0.299964	2.54188	0.0110258	0.0648692
VIT_204s0008g03270	gata transcription factor	27.8354	0.762383	0.282137	2.70217	0.00688885	0.0447607
VIT_211s0016g04380	NA	19.0679	0.761818	0.311733	2.44381	0.014533	0.0809448
VIT_214s0083g00340	beta-glucan-binding protein	89.106	0.761448	0.171556	4.43849	9.05943e-06	0.000152848
VIT_219s0027g01546	probable disease resistance protein at5g63020-like	18.5539	0.761332	0.324402	2.34688	0.0189313	0.0996667
VIT_200s0415g00070	NA	375.36	0.761272	0.136659	5.5706	2.53866e-08	7.54746e-07
VIT_205s0049g01180	probable methyltransferase pmt8-like	27.6842	0.761263	0.273959	2.77875	0.00545685	0.0369709
VIT_218s0072g00820	f-box family protein	27.8996	0.761139	0.288027	2.64259	0.00822739	0.0515501
VIT_215s0048g01000	dihydroflavonol-4-reductase	17.598	0.760095	0.318079	2.38964	0.0168649	0.0909942
VIT_214s0108g00390	hd domain class transcription factor	47.5102	0.760094	0.233584	3.25405	0.00113771	0.00998779
VIT_216s0039g01120	phenylalanine ammonia-lyase	58.1523	0.759502	0.30751	2.46985	0.0135171	0.0763349
VIT_208s0058g00540	receptor-like kinase	34.9996	0.759408	0.253307	2.99797	0.00271781	0.0207314
VIT_219s0014g00620	probable leucine-rich repeat receptor-like serine threonine-protein kinase at3g14840-like	197.456	0.759124	0.169533	4.47772	7.54438e-06	0.000129764
VIT_202s0012g01680	#NAME?	46.1631	0.759088	0.218868	3.46825	0.000523869	0.0052024
VIT_211s0016g01200	mob1-like protein	237.595	0.758894	0.137011	5.53891	3.04361e-08	8.89555e-07
VIT_216s0022g01740	uncharacterized protein	23.3236	0.758763	0.292256	2.59622	0.00942548	0.0574464
VIT_201s0011g02470	probable calcium-binding protein cml15-like	89.1782	0.758169	0.185981	4.0766	4.56997e-05	0.000632784
VIT_218s0089g00600	tmv resistance protein n-like	39.3398	0.756228	0.264401	2.86016	0.00423434	0.029982
VIT_206s0004g03590	ethylene-responsive transcription factor rap2-7-like	80.4789	0.75576	0.184327	4.10011	4.1295e-05	0.000581113
VIT_212s0057g00950	NA	121.174	0.755725	0.164279	4.60026	4.21966e-06	7.73835e-05
VIT_212s0028g02180	phosphoenolpyruvate carboxylase	146.63	0.755668	0.189319	3.9915	6.56556e-05	0.0008698
VIT_205s0094g00870	60s ribosomal protein l5-like	1390.53	0.755357	0.102853	7.34406	2.07207e-13	1.33664e-11
VIT_200s0226g00070	gras family transcription factor	206.125	0.755078	0.143915	5.24669	1.54859e-07	3.91736e-06
VIT_203s0091g00680	btb poz domain-containing protein npy2-like	27.1109	0.754922	0.27846	2.71106	0.00670689	0.0438
VIT_219s0085g00650	metal tolerance protein 10-like	692.458	0.754172	0.149033	5.06043	4.18319e-07	9.72113e-06
VIT_208s0040g03380	unc93-like protein	84.3035	0.754162	0.222387	3.39121	0.000695844	0.00661295
VIT_218s0089g00590	probable acetyl- cytosolic 2-like	90.1228	0.753969	0.193725	3.89195	9.94411e-05	0.00124531
VIT_216s0022g00710	pectinesterase family protein	27.843	0.753811	0.282222	2.67099	0.00756277	0.048245
VIT_200s0802g00020	uncharacterized protein	135.774	0.75338	0.22154	3.40064	0.000672276	0.00641255
VIT_218s0001g08550	squalene epoxidase	25.1759	0.753292	0.281224	2.67862	0.00739265	0.0473745
VIT_205s0077g01740	probable polygalacturonase-like	83.2656	0.75323	0.198952	3.786	0.000153093	0.00180814
VIT_200s0274g00040	pentatricopeptide repeat-containing protein	30.3948	0.753164	0.293477	2.56635	0.0102776	0.0614761
VIT_203s0038g03090	o-methyltransferase family 2 protein	738.582	0.752531	0.170765	4.40682	1.04898e-05	0.000173136
VIT_206s0004g01780	serine threonine-protein kinase oxi1-like	101.07	0.750881	0.211632	3.54806	0.000388083	0.00401012
VIT_210s0116g01690	NA	62.8595	0.75082	0.200895	3.73738	0.000185947	0.00213316
VIT_201s0011g04850	tpx2 (targeting protein for xklp2) protein family	58.2644	0.750482	0.226184	3.31802	0.000906577	0.00825039
VIT_211s0103g00550	subtilisin-like protease-like	24.3377	0.750456	0.297901	2.51915	0.011764	0.068355
VIT_213s0106g00610	hippocampus abundant transcript 1	40.0533	0.750286	0.316008	2.37427	0.0175839	0.0941385
VIT_207s0005g05520	pectate lyase	41.9535	0.750179	0.23445	3.19974	0.00137553	0.0116581
VIT_207s0255g00160	uncharacterized protein loc100855417	44.6856	0.750033	0.247905	3.02549	0.0024823	0.0192401
VIT_205s0020g01410	NA	57.7703	0.750002	0.210707	3.55946	0.000371615	0.00386095
VIT_214s0083g00900	bifunctional aspartate aminotransferase and glutamate aspartate-prephenate aminotransferase-like	47.6569	0.749543	0.281787	2.65996	0.00781503	0.0495301
VIT_206s0004g03610	NA	187.467	0.74908	0.182216	4.11093	3.9406e-05	0.00055846
VIT_210s0071g00870	high mobility group b protein 7-like	133.852	0.748281	0.213351	3.50728	0.000452707	0.00458928
VIT_202s0025g04580	hydroxymethylglutaryl- synthase	374.777	0.748052	0.160841	4.65088	3.30522e-06	6.24786e-05
VIT_219s0027g01300	low quality protein: polygalacturonase-like	63.575	0.747788	0.231673	3.22778	0.00124756	0.0107752
VIT_218s0001g08530	uncharacterized protein	20.5184	0.747188	0.3039	2.45867	0.0139454	0.078358
VIT_206s0004g02100	c- sterol isomerase	41.697	0.747019	0.249042	2.99958	0.00270356	0.0206559
VIT_216s0050g01950	lrr receptor-like serine threonine-protein kinase gso1-like	43.4932	0.746821	0.252236	2.9608	0.00306838	0.0229856
VIT_209s0002g02480	mitochondrial atp synthase g subunit family protein	48.6431	0.74671	0.232078	3.2175	0.00129313	0.0110914
VIT_209s0054g00030	60s ribosomal protein	52.0543	0.746683	0.246288	3.03175	0.00243138	0.0189072
VIT_218s0001g10470	NA	32.1967	0.746512	0.26716	2.79425	0.00520201	0.0355742
VIT_213s0019g01840	protein fizzy-related 3	37.6618	0.746178	0.25274	2.95235	0.00315363	0.0235038
VIT_208s0007g02440	aspartic proteinase nepenthesin-2-like	46.8071	0.746032	0.223034	3.34493	0.000823036	0.00761785
VIT_214s0068g01760	alcohol dehydrogenase	27.9722	0.745982	0.306526	2.43367	0.0149467	0.0825677
VIT_209s0002g02220	receptor-like serine threonine-protein kinase ale2-like	107.725	0.745625	0.216533	3.44347	0.000574298	0.00561659
VIT_200s0813g00010	nucleobase ascorbate transporter	96.0225	0.745214	0.193229	3.85663	0.000114961	0.0014072
VIT_204s0008g03280	uncharacterized protein	55.0587	0.745024	0.23816	3.12824	0.00175854	0.0143783
VIT_207s0005g03630	probable methyltransferase pmt8-like	33.5266	0.744979	0.255847	2.91181	0.0035934	0.0261404
VIT_212s0028g02190	NA	33.6164	0.744801	0.27484	2.70994	0.00672948	0.0439173
VIT_207s0129g00490	subtilisin-like protease	294.193	0.74476	0.169811	4.38582	1.1555e-05	0.000188588
VIT_208s0007g08010	NA	142.422	0.744543	0.24515	3.03709	0.00238878	0.0186484
VIT_201s0026g01890	udp-galactose transporter 3	60.9266	0.74252	0.214921	3.45485	0.000550595	0.00541861
VIT_218s0072g00330	NA	101.716	0.742343	0.202711	3.66208	0.000250176	0.00275441
VIT_200s0281g00010	NA	33.7964	0.742313	0.280818	2.6434	0.00820788	0.0514645
VIT_213s0123g00040	myrcene chloroplastic	28.8275	0.742012	0.316394	2.34522	0.0190159	0.0999876
VIT_215s0021g02680	nuc-1 negative regulatory protein	92.4082	0.741669	0.204915	3.6194	0.000295284	0.00317199
VIT_219s0014g01470	tpr repeat-containing thioredoxin ttl1-like	34.282	0.74166	0.260483	2.84725	0.00440983	0.0310453
VIT_206s0004g01750	leucine-rich repeat receptor-like protein	55.3864	0.741307	0.218725	3.38923	0.000700895	0.00665098
VIT_208s0007g07250	ap2 erf domain-containing transcription factor	111.434	0.741082	0.214681	3.45202	0.000556397	0.0054665
VIT_214s0030g00200	erd6-like transporter	65.9182	0.74066	0.205347	3.60688	0.000309902	0.00331123
VIT_201s0011g01790	lectin-like protein	28.1702	0.740631	0.287939	2.57218	0.0101059	0.0606692
VIT_200s2032g00010	NA	433.739	0.740301	0.151934	4.87252	1.10186e-06	2.32973e-05
VIT_218s0001g00810	24-sterol c-methyltransferase	521.188	0.739811	0.110817	6.67595	2.45636e-11	1.17101e-09
VIT_206s0004g01270	callose synthase	152.188	0.739281	0.146558	5.0443	4.55194e-07	1.05137e-05
VIT_215s0048g02610	NA	456.339	0.739152	0.136291	5.42332	5.8502e-08	1.61188e-06
VIT_202s0025g03540	beta chain	480.547	0.739151	0.181368	4.07543	4.59296e-05	0.000635504
VIT_214s0060g00100	phytochrome a	90.9114	0.738936	0.192978	3.82912	0.000128602	0.00154775
VIT_216s0100g01120	stilbene synthase	144.235	0.738287	0.306824	2.40622	0.0161185	0.0877144
VIT_200s0333g00060	uncharacterized protein	44.8633	0.737829	0.23684	3.11531	0.00183752	0.0149181
VIT_201s0150g00020	receptor like protein kinase sol2	31.0193	0.737183	0.2786	2.64602	0.00814442	0.0511483
VIT_218s0001g02490	NA	39.7808	0.736266	0.238	3.09356	0.00197771	0.0158697
VIT_203s0038g03140	probable flavin-containing monooxygenase 1-like	26.9723	0.73616	0.305043	2.4133	0.015809	0.0863516
VIT_216s0050g00640	gibberellin 20-	56.4488	0.735611	0.220311	3.33897	0.000840892	0.00774914
VIT_201s0011g00120	uncharacterized protein	22.2322	0.735566	0.297275	2.47436	0.0133475	0.0756676
VIT_219s0014g05430	non-race specific disease resistance 1	205.976	0.735562	0.282106	2.6074	0.0091234	0.0559734
VIT_212s0035g02090	probable leucine-rich repeat receptor-like protein kinase at5g49770-like	52.8485	0.735311	0.244757	3.00425	0.00266237	0.0203822
VIT_202s0025g00780	cation proton exchanger	27.1055	0.735215	0.277538	2.64906	0.00807168	0.050767
VIT_213s0074g00750	60s acidic ribosomal protein	189.519	0.735128	0.14513	5.06531	4.07731e-07	9.48668e-06
VIT_218s0072g00790	ubiquitin carboxyl-terminal hydrolase-like protein	326.312	0.734839	0.216634	3.39207	0.000693669	0.00659674
VIT_218s0001g14360	tubulin beta	363.755	0.734246	0.117504	6.24867	4.13972e-10	1.65541e-08
VIT_200s0434g00005	receptor-like protein kinase theseus 1-like	68.1317	0.734077	0.276206	2.65771	0.00786735	0.0497371
VIT_212s0059g00210	epoxide hydrolase 2-like	90.6402	0.73402	0.185593	3.955	7.65332e-05	0.000994147
VIT_214s0066g02070	atp binding	74.8403	0.73388	0.236102	3.10831	0.00188159	0.0152173
VIT_214s0171g00330	cytochrome c1- heme mitochondrial-like	194.81	0.732975	0.145462	5.03896	4.68075e-07	1.0785e-05
VIT_213s0064g00115	disease resistance protein at3g14460-like	30.3389	0.732974	0.285268	2.56942	0.0101868	0.0610103
VIT_218s0001g07290	uncharacterized protein	28.9972	0.732783	0.263395	2.78207	0.0054013	0.0366783
VIT_218s0001g01540	uncharacterized oxidoreductase at4g09670-like	42.4365	0.732676	0.252244	2.90463	0.00367691	0.0266408
VIT_205s0077g02270	NA	59.5014	0.731494	0.212829	3.437	0.000588194	0.00572743
VIT_215s0046g01280	gh3 family protein	60.4685	0.731389	0.205175	3.56471	0.000364253	0.00379693
VIT_209s0002g01310	uncharacterized protein loc100854005	73.6616	0.731299	0.238819	3.06215	0.00219752	0.0173514
VIT_214s0081g00720	transcription factor bhlh104	119.072	0.731263	0.215541	3.39268	0.000692119	0.00658579
VIT_209s0002g04910	disease resistance protein rps5-like	25.3867	0.73117	0.311406	2.34797	0.0188762	0.0995008
VIT_200s0253g00140	polyneuridine-aldehyde esterase-like	20.5191	0.730603	0.297742	2.45382	0.014135	0.0792238
VIT_202s0025g02170	NA	52.6587	0.730472	0.21643	3.3751	0.000737896	0.0069397
VIT_215s0045g00710	disease resistance protein at4g27190-like	21.7735	0.730016	0.298399	2.44644	0.0144275	0.080507
VIT_213s0019g02890	udp-glycosyltransferase 85a1-like	86.6264	0.72986	0.252335	2.89243	0.00382279	0.0275402
VIT_213s0158g00270	NA	21.3979	0.72854	0.304199	2.39494	0.016623	0.0899587
VIT_206s0004g00440	NA	2178.27	0.728347	0.19559	3.72384	0.000196215	0.00223678
VIT_213s0067g03650	histone -like	776.594	0.728128	0.117402	6.202	5.57485e-10	2.18819e-08
VIT_210s0003g04560	air9 protein	27.1309	0.72773	0.284197	2.56066	0.0104475	0.0621889
VIT_203s0038g04570	adp-glucose pyrophosphorylase large subunit 1	50.5839	0.727347	0.210069	3.46242	0.000535342	0.00530061
VIT_201s0026g02190	hva22-like protein a	57.2948	0.727167	0.214789	3.3855	0.000710496	0.00671859
VIT_208s0040g00060	probable inactive receptor kinase at5g58300-like	23.4589	0.726757	0.309324	2.3495	0.0187988	0.0992013
VIT_208s0007g07410	h aca ribonucleoprotein complex subunit 1-like protein 1	150.877	0.725442	0.209601	3.46107	0.000538036	0.00532223
VIT_217s0000g08640	uncharacterized protein	32.215	0.724003	0.269665	2.68483	0.00725676	0.046669
VIT_202s0087g00340	major facilitator protein	40.0928	0.723987	0.221489	3.26874	0.00108029	0.00956778
VIT_200s0264g00050	NA	271.651	0.723951	0.17987	4.02486	5.7009e-05	0.000767561
VIT_215s0048g03000	gtp-binding protein	27.9732	0.722892	0.270045	2.67693	0.00743003	0.047574
VIT_202s0025g03630	heavy metal p-type atpase	86.8796	0.722506	0.229398	3.14957	0.00163513	0.0134912
VIT_201s0011g05130	mlp-like protein 28	209.28	0.722007	0.193786	3.7258	0.000194698	0.00222149
VIT_218s0001g10310	probable serine threonine-protein kinase at1g01540-like	35.8266	0.721723	0.263724	2.73666	0.0062067	0.0410056
VIT_202s0025g01000	vacuolar atp synthase subunit	519.905	0.721321	0.0949519	7.5967	3.03781e-14	2.17777e-12
VIT_201s0011g06050	protein vip1-like	23.5139	0.72083	0.273436	2.63619	0.00838423	0.0523601
VIT_208s0007g01470	copper transporter	50.2177	0.720357	0.226457	3.18098	0.00146775	0.0123025
VIT_209s0018g00560	uncharacterized protein	99.7017	0.719874	0.205362	3.50539	0.000455944	0.00461963
VIT_203s0088g00570	nitrogen regulatory protein p-	33.5871	0.71973	0.252837	2.84662	0.00441861	0.0310841
VIT_205s0049g00330	1-aminocyclopropane-1-carboxylate oxidase homolog 1	118.48	0.719681	0.195413	3.68288	0.000230618	0.00256734
VIT_208s0007g01530	NA	39.6233	0.719576	0.239034	3.01035	0.00260944	0.0200375
VIT_212s0059g01820	probable protein phosphatase 2c 52-like	40.5764	0.719366	0.243807	2.95056	0.003172	0.0236037
VIT_203s0063g01150	protein srg1	152.918	0.71924	0.209121	3.43935	0.000583103	0.0056866
VIT_202s0025g03250	NA	43.9959	0.718798	0.224589	3.20051	0.00137185	0.0116295
VIT_210s0003g01610	gtp-binding protein	154.269	0.71848	0.143869	4.99398	5.91473e-07	1.3364e-05
VIT_213s0019g03610	rna recognition motif-containing protein	82.4434	0.718094	0.252955	2.83882	0.00452803	0.0317129
VIT_208s0007g03630	calmodulin binding	72.9233	0.717373	0.195248	3.67417	0.000238628	0.00264335
VIT_219s0027g01350	disease resistance protein rga4-like	48.4314	0.717211	0.233309	3.07408	0.0021115	0.0167767
VIT_201s0137g00370	NA	75.3351	0.716576	0.185091	3.87148	0.000108178	0.00133927
VIT_217s0000g05830	uncharacterized protein loc100241687	46.3989	0.716369	0.227839	3.14419	0.00166549	0.013718
VIT_213s0019g04470	adenosine kinase	231.026	0.716175	0.129886	5.51386	3.51044e-08	1.01352e-06
VIT_207s0005g00560	60s ribosomal protein l22-2	192.503	0.716002	0.166911	4.28974	1.78884e-05	0.000277984
VIT_206s0004g00800	neutral amino acid transport protein	24.6581	0.715415	0.278876	2.56535	0.0103073	0.0615955
VIT_202s0025g00280	heat shock protein 81-1	122.699	0.71535	0.295479	2.42098	0.0154786	0.0849499
VIT_200s0174g00270	cinnamyl alcohol dehydrogenase	40.5212	0.715293	0.256283	2.79103	0.00525412	0.0358781
VIT_203s0017g00100	NA	69.238	0.715035	0.240782	2.96964	0.00298152	0.022419
VIT_203s0110g00010	NA	30.707	0.714717	0.292668	2.44208	0.014603	0.0811884
VIT_214s0006g02900	monoglyceride lipase	85.1467	0.714652	0.184905	3.86498	0.0001111	0.00136876
VIT_212s0028g02630	rop-family small gtpase	101.415	0.713902	0.180682	3.95115	7.77775e-05	0.00100687
VIT_200s0193g00110	NA	49.8236	0.713513	0.221408	3.22261	0.00127027	0.0109318
VIT_209s0002g03360	iq domain-containing protein	42.005	0.713408	0.239779	2.97527	0.0029273	0.022068
VIT_206s0004g01851	NA	124.683	0.712984	0.220528	3.23308	0.00122464	0.0106184
VIT_202s0025g04920	NA	119.331	0.712674	0.182701	3.90076	9.58908e-05	0.00120442
VIT_211s0052g00390	leucine-rich-repeat protein	91.7636	0.712319	0.197706	3.60293	0.000314652	0.00335161
VIT_217s0000g08500	ribosomal protein l12 atp-dependent clp protease adaptor protein	26.0339	0.712032	0.278061	2.5607	0.0104461	0.0621889
VIT_208s0040g01030	mitotic-spindle organizing protein 1b	129.848	0.711899	0.16089	4.42475	9.65548e-06	0.000161328
VIT_218s0001g04860	aspartate aminotransferase	31.7201	0.711897	0.273697	2.60104	0.00929415	0.0567644
VIT_202s0025g01450	NA	95.4134	0.711705	0.241273	2.94979	0.00317994	0.0236488
VIT_207s0129g00990	atp binding	25.895	0.71159	0.282209	2.5215	0.0116855	0.0680027
VIT_214s0006g01800	farnesylated protein 2	126.318	0.711571	0.196197	3.62682	0.000286931	0.00310155
VIT_206s0004g00990	NA	295.388	0.711091	0.191925	3.70504	0.000211357	0.00238224
VIT_217s0000g08870	NA	74.2359	0.710738	0.222654	3.19213	0.0014123	0.0119192
VIT_203s0063g00940	cdpk-related protein kinase-like	78.2602	0.710523	0.19711	3.6047	0.000312518	0.00333257
VIT_218s0122g00590	dna-binding protein escarola	87.8832	0.709918	0.193873	3.66176	0.000250486	0.00275702
VIT_207s0129g00640	NA	47.5309	0.70991	0.229124	3.09837	0.00194588	0.0156499
VIT_212s0035g01045	NA	42.3357	0.70971	0.255598	2.77666	0.00549205	0.0371692
VIT_214s0066g01150	cinnamoyl reductase	183.245	0.709685	0.280243	2.53239	0.0113287	0.0662614
VIT_204s0044g01330	gdp-mannose transporter	27.3443	0.709661	0.288262	2.46186	0.0138217	0.077778
VIT_201s0011g02500	NA	65.0984	0.709639	0.221829	3.19904	0.00137888	0.0116839
VIT_218s0122g00700	at-hook protein 1	29.906	0.70962	0.274166	2.58828	0.00964553	0.0584501
VIT_211s0078g00420	galactokinase	43.701	0.709233	0.233902	3.03219	0.0024279	0.0188839
VIT_209s0002g03570	atp-binding cassette	223.684	0.70917	0.124957	5.67531	1.3844e-08	4.30446e-07
VIT_213s0019g04080	protein transport protein sec61 subunit beta	38.3446	0.709125	0.237233	2.98915	0.00279756	0.0212247
VIT_214s0066g01300	casp-like protein at2g36330-like	87.9225	0.708668	0.192487	3.68163	0.000231746	0.00257839
VIT_217s0000g05810	wrky transcription	28.1493	0.708504	0.300553	2.35733	0.0184067	0.0976765
VIT_206s0009g02830	flavonoid 3 -hydroxylase 2	69.3621	0.708375	0.289998	2.44269	0.0145784	0.0811202
VIT_213s0067g00590	cinnamoyl reductase-like protein	60.6695	0.708345	0.264518	2.67787	0.0074092	0.0474566
VIT_206s0004g07460	NA	85.6146	0.70823	0.200984	3.52381	0.000425392	0.00435068
VIT_202s0012g01570	bifunctional dihydroflavonol 4-reductase flavanone 4-reductase-like	82.613	0.707897	0.208387	3.39703	0.000681225	0.00648863
VIT_204s0023g00840	acyl carrier protein	343.944	0.707599	0.10166	6.96044	3.392e-12	1.81776e-10
VIT_203s0091g00380	thioredoxin domain-containing protein 9 homolog	43.9888	0.706877	0.242635	2.91334	0.00357588	0.0260229
VIT_210s0003g00820	sodium calcium exchanger family protein	66.4921	0.706089	0.22626	3.12069	0.00180425	0.014692
VIT_206s0004g05070	zinc transporter	988.516	0.705561	0.101046	6.98261	2.89755e-12	1.575e-10
VIT_218s0001g12990	omega-hydroxypalmitate o-feruloyl transferase-like	144.4	0.70552	0.153935	4.58323	4.57845e-06	8.32734e-05
VIT_201s0127g00890	somatic embryogenesis receptor kinase	33.1005	0.705467	0.273395	2.5804	0.00986863	0.0595361
VIT_203s0038g02390	ubiquitin-conjugating enzyme e2 10	165.869	0.704796	0.175912	4.00652	6.16188e-05	0.000821764
VIT_213s0047g00450	dna binding	265.734	0.704766	0.181843	3.87569	0.000106323	0.00132018
VIT_206s0009g01920	NA	171.033	0.704659	0.180486	3.90422	9.45283e-05	0.00119125
VIT_208s0007g06950	NA	35.4236	0.704229	0.240361	2.92988	0.00339095	0.0249344
VIT_201s0026g00990	pyruvate dehydrogenase e1 alpha subunit	255.93	0.704206	0.131377	5.36019	8.31367e-08	2.22266e-06
VIT_200s1389g00010	cinnamyl alcohol dehydrogenase-like protein	71.1437	0.703989	0.205311	3.42888	0.000606073	0.00588043
VIT_216s0100g00610	cytochrome p450	343.554	0.703533	0.163334	4.30734	1.65231e-05	0.000259526
VIT_200s2364g00010	u-box domain-containing protein 8-like	65.1546	0.703227	0.193117	3.64145	0.000271104	0.0029523
VIT_210s0003g02030	mac perforin domain containing protein	65.1977	0.70304	0.28418	2.47392	0.0133639	0.0757177
VIT_213s0019g03700	NA	18.3954	0.70293	0.294418	2.38753	0.0169622	0.0914381
VIT_205s0020g00890	multidrug pheromone mdr abc transporter family	38.4946	0.702741	0.253014	2.77747	0.00547832	0.0370834
VIT_202s0025g02140	luminal binding protein	534.594	0.702269	0.130873	5.36603	8.049e-08	2.15885e-06
VIT_213s0064g01740	beta-glucosidase 13-like	55.2892	0.701869	0.228475	3.07198	0.00212646	0.0168709
VIT_204s0023g03740	tetratricopeptide repeat domain-containing protein	33.0401	0.701682	0.252863	2.77495	0.00552097	0.0373056
VIT_213s0019g01490	elicitor-responsive protein	87.1286	0.701385	0.189476	3.70171	0.000214149	0.00240952
VIT_209s0054g00010	60s ribosomal protein l7-4	340.455	0.701288	0.141261	4.96449	6.88818e-07	1.52783e-05
VIT_212s0057g01210	rpm1-interacting protein 4-like	463.706	0.700621	0.102108	6.86154	6.81232e-12	3.51677e-10
VIT_205s0077g01730	uncharacterized protein loc100243551	653.307	0.699331	0.145331	4.812	1.4943e-06	3.06898e-05
VIT_203s0063g02540	NA	90.0589	0.699191	0.203114	3.44236	0.000576664	0.00563537
VIT_203s0038g03910	inorganic phosphate cotransporter	34.5456	0.698806	0.257138	2.71763	0.00657508	0.0430576
VIT_211s0052g01055	galactosyltransferase family protein	27.4668	0.698304	0.287243	2.43106	0.0150546	0.0830913
VIT_218s0001g10540	NA	38.6669	0.698199	0.244173	2.85944	0.00424389	0.0300303
VIT_200s2279g00010	cell division control	52.7775	0.698004	0.262226	2.66184	0.00777141	0.0493111
VIT_205s0029g00420	udp-d-glucuronic acid 4-epimerase	762.592	0.697731	0.15669	4.45295	8.46976e-06	0.000144179
VIT_209s0002g06370	snare-like protein	60.3794	0.697449	0.195172	3.57351	0.000352234	0.00368783
VIT_212s0059g02070	cytochrome p450	216.515	0.696863	0.25759	2.70532	0.00682391	0.0444343
VIT_217s0000g08240	serine threonine-protein kinase ht1-like	41.1345	0.696587	0.249625	2.79053	0.00526214	0.0359208
VIT_219s0014g04760	60s ribosomal protein l8	496.59	0.696351	0.0961098	7.24537	4.31256e-13	2.67612e-11
VIT_204s0023g03060	kinesin-related protein	27.6443	0.695937	0.285542	2.43725	0.0147996	0.0819694
VIT_214s0068g00440	udp-glycosyltransferase 83a1	100.338	0.695363	0.178724	3.8907	9.99541e-05	0.0012508
VIT_209s0002g03440	type receptor kinase	51.6294	0.694977	0.223287	3.11248	0.00185523	0.0150394
VIT_206s0004g08070	transcription factor	34.6449	0.694656	0.245638	2.82796	0.0046845	0.0326164
VIT_207s0129g00630	NA	82.2137	0.694416	0.180542	3.84628	0.000119925	0.00145809
VIT_218s0001g11300	lysine histidine transporter	49.9239	0.694125	0.244685	2.83681	0.00455665	0.0318781
VIT_205s0077g01450	gata transcription factor 16	92.8884	0.694051	0.187861	3.69448	0.000220334	0.00246659
VIT_208s0007g04520	caffeic acid 3-o-methyltransferase	106.545	0.693883	0.16034	4.32758	1.50756e-05	0.000238468
VIT_200s0269g00140	ankyrin repeat-containing protein at3g12360-like	28.8216	0.693766	0.279623	2.48108	0.0130985	0.0745359
VIT_204s0008g05220	cellulose synthase	764.075	0.693456	0.099501	6.96933	3.18446e-12	1.7211e-10
VIT_216s0022g02170	alpha-l-fucosidase 1-like	41.1488	0.692836	0.258891	2.67616	0.007447	0.0476666
VIT_218s0001g09040	transcription factor lim1	225.638	0.692342	0.115358	6.00166	1.95313e-09	7.04072e-08
VIT_208s0007g06960	NA	61.6433	0.692241	0.19151	3.61465	0.000300757	0.00322713
VIT_205s0077g01070	universal stress protein family protein	800.386	0.692197	0.0867719	7.9772	1.49694e-15	1.24729e-13
VIT_212s0034g00690	NA	30.3631	0.691957	0.28025	2.46907	0.0135464	0.0764326
VIT_200s0125g00200	NA	287.956	0.691485	0.156566	4.41656	1.00282e-05	0.000166895
VIT_201s0011g01200	myb-like transcription factor 2	39.4458	0.691329	0.277566	2.49068	0.0127499	0.072847
VIT_203s0063g01520	low quality protein: cytochrome p450 82c2-like	25.5205	0.691073	0.292815	2.3601	0.0182698	0.0970855
VIT_204s0023g01020	bel1-like homeodomain protein 2-like	33.9164	0.689863	0.249191	2.76841	0.00563309	0.0379417
VIT_201s0010g01460	NA	26.5412	0.689787	0.276007	2.49916	0.0124487	0.0715674
VIT_212s0055g00465	uncharacterized protein	43.7002	0.689761	0.272061	2.53531	0.0112347	0.0658389
VIT_219s0027g00710	60s ribosomal protein l27	373.009	0.689444	0.137798	5.00331	5.63556e-07	1.27758e-05
VIT_206s0061g00150	NA	52.5418	0.689159	0.212159	3.24832	0.00116089	0.0101608
VIT_200s1564g00005	low quality protein: udp-rhamnose:rhamnosyltransferase 1-like	180.664	0.688879	0.160452	4.29336	1.75991e-05	0.000274161
VIT_202s0087g00170	leucine-rich repeat protein kinase-like protein	206.521	0.688858	0.146823	4.69175	2.70873e-06	5.22163e-05
VIT_214s0068g00230	nitrilase-associated protein	508.851	0.688805	0.0871246	7.90598	2.6584e-15	2.13543e-13
VIT_204s0008g02580	vacuolar h+atpase catalytic subunit	30.872	0.688599	0.258263	2.66627	0.00766975	0.0487801
VIT_207s0031g02270	monosaccharide-sensing protein 2	24.1505	0.688423	0.288099	2.38954	0.0168696	0.0910068
VIT_204s0023g00990	uncharacterized protein	45.3554	0.688243	0.25029	2.74979	0.00596341	0.0397788
VIT_213s0073g00400	transcription factor org2	56.6231	0.687551	0.233527	2.94421	0.00323783	0.0240089
VIT_214s0036g00540	NA	57.9304	0.687391	0.240809	2.8545	0.00431041	0.0304413
VIT_205s0077g01230	gtp-binding protein sar1a	137.522	0.687378	0.155902	4.40903	1.03837e-05	0.000171683
VIT_208s0032g00950	uncharacterized protein	329.559	0.686996	0.241578	2.84378	0.00445816	0.0312927
VIT_214s0068g00940	protein kinase family protein	59.8673	0.686659	0.206159	3.33073	0.000866193	0.00794952
VIT_203s0180g00130	d-3-phosphoglycerate chloroplastic-like	120.979	0.685843	0.167643	4.09108	4.29361e-05	0.000600653
VIT_205s0094g01130	nadp-dependent alkenal double bond reductase p2	56.6913	0.685492	0.24668	2.77887	0.0054548	0.0369636
VIT_207s0005g02590	probable polygalacturonase-like	61.4558	0.684681	0.189656	3.61012	0.00030605	0.00327652
VIT_214s0066g01050	shaggy-related protein kinase epsilon	103.324	0.684451	0.167355	4.08981	4.31733e-05	0.000603346
VIT_217s0000g01410	nucleotide pyrophosphatase phosphodiesterase	73.5985	0.684171	0.203087	3.36885	0.000754819	0.00707259
VIT_205s0049g01550	peptide transporter ptr3-a	29.3501	0.682912	0.281785	2.42352	0.0153708	0.0844803
VIT_208s0040g01060	serine carboxypeptidase-like 45-like	62.2053	0.682694	0.26412	2.58479	0.00974391	0.0589147
VIT_201s0026g01020	microtubule-associated protein spiral2-like	27.6652	0.682583	0.280997	2.42915	0.0151344	0.0834228
VIT_200s0665g00030	NA	87.1148	0.682569	0.190366	3.58557	0.000336345	0.00354197
VIT_207s0031g02480	beta-galactosidase 3-like	46.0761	0.682497	0.214369	3.18375	0.0014538	0.0122044
VIT_208s0058g00930	beta-alanine-pyruvate aminotransferase	37.7124	0.682178	0.270483	2.52207	0.0116665	0.0679132
VIT_214s0108g01620	NA	147.657	0.681906	0.187032	3.64593	0.000266431	0.00290976
VIT_217s0000g01400	nucleotide pyrophosphatase phosphodiesterase	92.3274	0.681123	0.173012	3.93684	8.25611e-05	0.00106012
VIT_202s0025g02460	NA	34.9168	0.680653	0.272591	2.49697	0.0125258	0.0718693
VIT_200s0202g00030	NA	42.2669	0.679997	0.249665	2.72364	0.0064567	0.0423846
VIT_211s0052g00450	wrky transcription factor 11	184.021	0.679681	0.236742	2.87098	0.00409201	0.0291426
VIT_218s0001g09770	receptor protein kinase 1-like	25.1156	0.67846	0.28149	2.41024	0.0159419	0.0868778
VIT_214s0066g02170	prolyl 4-hydroxylase	81.8392	0.677899	0.182088	3.72291	0.000196938	0.00224435
VIT_219s0014g03190	uncharacterized protein	172.726	0.677849	0.141478	4.7912	1.65788e-06	3.37573e-05
VIT_212s0028g01700	NA	90.2949	0.676791	0.173366	3.90384	9.46785e-05	0.00119213
VIT_217s0000g07310	3-phosphoserine phosphatase	49.2056	0.676327	0.209535	3.22776	0.00124764	0.0107752
VIT_218s0001g08610	ap2 domain-containing transcription factor	25.9847	0.675267	0.286379	2.35795	0.0183763	0.0975422
VIT_202s0025g02990	mitochondrial import inner membrane translocase subunit tim13	228.326	0.674764	0.174404	3.86898	0.000109291	0.00135173
VIT_210s0003g00220	NA	468.444	0.674352	0.206316	3.26854	0.00108102	0.00957199
VIT_215s0048g02690	fad-binding domain-containing protein	38.5735	0.674218	0.245592	2.74527	0.00604602	0.0402028
VIT_214s0066g00640	pescadillo-like protein	40.0069	0.674074	0.251313	2.68221	0.0073138	0.0469643
VIT_207s0005g03570	polysialic acid capsule expression protein	39.3319	0.674037	0.236981	2.84426	0.00445146	0.0312604
VIT_214s0171g00430	prohibitin	226.265	0.673984	0.130553	5.16253	2.43628e-07	5.95666e-06
VIT_200s0455g00040	cazy family gt8	149.54	0.673448	0.132661	5.07645	3.84562e-07	8.9806e-06
VIT_218s0001g04680	atp binding	43.968	0.673291	0.218506	3.08134	0.00206069	0.0164354
VIT_213s0064g01540	beta-glucosidase 12-like	30.0957	0.673281	0.285523	2.35806	0.0183706	0.0975328
VIT_200s0669g00010	e3 ubiquitin-protein ligase chip	41.6579	0.672774	0.248307	2.70945	0.00673953	0.0439678
VIT_208s0040g02650	plant-specific domain tigr01589 family protein	60.0185	0.672509	0.194486	3.45787	0.000544466	0.00537324
VIT_200s0271g00090	NA	37.8836	0.672212	0.264613	2.54036	0.0110739	0.0650914
VIT_218s0001g01370	wall-associated receptor kinase 2-like	30.602	0.671917	0.274194	2.45051	0.0142652	0.0798008
VIT_208s0105g00590	chlorophyll synthase	143.079	0.671687	0.160387	4.1879	2.81544e-05	0.000415105
VIT_214s0081g00700	peptidyl-prolyl cis-trans isomerase cyp19-3	132.291	0.671604	0.195704	3.43174	0.000599729	0.0058278
VIT_202s0012g00580	NA	68.3792	0.671593	0.205421	3.26935	0.00107795	0.00955597
VIT_203s0038g02130	glycine-rich protein 2b-like	710.119	0.671134	0.114129	5.88047	4.09107e-09	1.39533e-07
VIT_214s0108g01510	membrane-anchored ubiquitin-fold protein	64.3962	0.670897	0.207324	3.23598	0.00121226	0.0105352
VIT_200s0160g00320	tmv resistance protein n-like	71.3272	0.670716	0.188697	3.55446	0.000378755	0.00392762
VIT_208s0007g04800	bifunctional monodehydroascorbate reductase and carbonic anhydrase nectarin-3-like	53.3268	0.670263	0.223518	2.99869	0.00271139	0.0206991
VIT_200s0218g00150	NA	185.379	0.669594	0.160755	4.1653	3.10937e-05	0.000452126
VIT_202s0012g00140	novel plant snare 11	50.6702	0.669442	0.201284	3.32585	0.000881491	0.00805877
VIT_200s0187g00210	rho gdp-dissociation inhibitor 1-like	32.8026	0.667844	0.260688	2.56185	0.0104117	0.0620637
VIT_204s0023g01000	btb poz domain-containing protein at3g50780-like	79.5675	0.667628	0.178982	3.73013	0.000191377	0.00218622
VIT_213s0064g00100	disease resistance protein at3g14460-like	43.7367	0.66759	0.243876	2.73741	0.00619252	0.0409333
VIT_213s0019g04300	60s ribosomal protein l12	454.332	0.667515	0.111571	5.98288	2.19232e-09	7.85822e-08
VIT_203s0063g00390	asc1-like protein	36.6195	0.667121	0.240012	2.77953	0.00544374	0.0369182
VIT_207s0005g01220	dnaj homolog subfamily b member 11-like	126.961	0.666974	0.158218	4.21553	2.49192e-05	0.000372318
VIT_216s0098g00280	uncharacterized protein	188.196	0.666555	0.12776	5.21725	1.81598e-07	4.53636e-06
VIT_200s0160g00090	tmv resistance protein n-like	42.6796	0.666441	0.223781	2.97809	0.0029005	0.0219037
VIT_207s0031g01850	brassinosteroid receptor	82.6269	0.666437	0.174223	3.8252	0.000130668	0.00156963
VIT_204s0008g00700	NA	864.959	0.665919	0.104056	6.39961	1.55772e-10	6.61293e-09
VIT_200s0220g00180	beta-hexosaminidase subunit b2-like	28.3069	0.665747	0.281813	2.36237	0.0181584	0.0965828
VIT_200s1428g00020	NA	123.24	0.665467	0.147078	4.52459	6.05138e-06	0.000106792
VIT_218s0001g13200	cytokinin oxidase	40.7178	0.66504	0.282032	2.35804	0.018372	0.0975328
VIT_217s0053g00120	succinyl- ligase	178.276	0.664664	0.139228	4.77394	1.80655e-06	3.653e-05
VIT_203s0063g01930	protein binding	42.3958	0.66438	0.264123	2.51542	0.0118892	0.0689873
VIT_205s0077g00540	NA	63.8339	0.664178	0.224077	2.96406	0.00303611	0.0227888
VIT_211s0149g00030	transmembrane 9 superfamily member 4-like	296.726	0.664103	0.117263	5.66335	1.4845e-08	4.5782e-07
VIT_219s0015g00210	zinc transporter 11-like	52.8896	0.663441	0.241449	2.74775	0.0060005	0.039977
VIT_204s0023g02690	beta-galactosidase 3	141.928	0.662935	0.149002	4.44918	8.62008e-06	0.000146476
VIT_208s0007g07010	60s ribosomal protein l21	549.98	0.662405	0.137391	4.82132	1.42613e-06	2.94487e-05
VIT_218s0001g00950	prolyl 4-hydroxylase alpha-2 subunit	38.9753	0.662347	0.267806	2.47324	0.0133895	0.0758063
VIT_217s0000g01730	adenylate kinase b-like	274.504	0.66229	0.142908	4.63438	3.58003e-06	6.69511e-05
VIT_203s0017g01370	NA	63.2153	0.661118	0.207572	3.18501	0.00144749	0.0121622
VIT_209s0002g04440	60s ribosomal protein l37	768.078	0.660392	0.129726	5.09065	3.5683e-07	8.36899e-06
VIT_207s0005g05510	kinase-like protein tmkl1-like	39.0749	0.660313	0.268972	2.45495	0.0140904	0.0790207
VIT_204s0043g00160	probable receptor protein kinase tmk1-like	62.9037	0.660095	0.215624	3.06132	0.00220363	0.017396
VIT_214s0068g00740	NA	187.025	0.659556	0.151685	4.3482	1.37262e-05	0.000219129
VIT_212s0059g02360	triptychon and	44.6868	0.659457	0.251087	2.62641	0.00862911	0.0536162
VIT_204s0008g01260	zip family metal transporter	243.404	0.659342	0.158848	4.15078	3.31349e-05	0.00047829
VIT_208s0056g00500	uncharacterized protein loc100251898	60.6641	0.659304	0.189535	3.47853	0.000504167	0.00503438
VIT_204s0023g02430	bzip domain class transcription factor	307.587	0.6593	0.167651	3.93257	8.40416e-05	0.00107695
VIT_213s0064g00410	disease resistance protein rga3-like	32.3464	0.659231	0.257452	2.5606	0.0104491	0.0621889
VIT_200s0227g00070	NA	49.6325	0.659076	0.219083	3.00833	0.00262684	0.0201549
VIT_208s0058g00390	40s ribosomal protein s4-like	1010.12	0.658849	0.127097	5.18383	2.17372e-07	5.35607e-06
VIT_208s0007g02040	NA	120.833	0.658445	0.183059	3.5969	0.000322035	0.00341398
VIT_201s0026g01300	hipl1 protein	262.85	0.658088	0.12373	5.31872	1.04499e-07	2.73823e-06
VIT_216s0039g00990	glutathione s-	95.8321	0.657962	0.250772	2.62375	0.00869685	0.0539137
VIT_207s0005g04390	leucine-rich repeat receptor-like protein kinase pxl2-like	69.0137	0.65777	0.203698	3.22915	0.0012416	0.0107325
[truncated: 3,058 more rows]

## Sheet: 101.14_own-rooted_leaves_T3
Gene ID	Protein description	baseMean	log2FoldChange	lfcSE	stat	pvalue	padj
VIT_218s0001g02360	NA	35.5402	2.90843	0.326061	8.91992	4.66644e-19	2.51132e-16
VIT_205s0020g01900	NA	70.8481	2.69288	0.286106	9.41215	4.86089e-21	3.65019e-18
VIT_217s0000g08960	raffinose synthase	17.7766	2.54507	0.313942	8.10681	5.19663e-16	1.82391e-13
VIT_204s0023g03370	flavanone 3-hydroxylase	752.499	2.50246	0.259004	9.66188	4.37768e-22	3.82041e-19
VIT_211s0016g05430	tetratricopeptide repeat domain-containing protein	48.7341	2.48213	0.23631	10.5037	8.30586e-26	1.27712e-22
VIT_200s0391g00070	2-dehydro-3-deoxyphosphoheptonate aldolase 3-deoxy-d-arabino-heptulosonate 7-phosphate synthetase	527.804	2.44594	0.213264	11.4691	1.88687e-30	4.0618e-27
VIT_206s0004g02620	phenylalanine ammonia-lyase	260.106	2.42498	0.242159	10.014	1.32289e-23	1.70864e-20
VIT_203s0180g00320	limonoid udp-glucosyltransferase	158.596	2.33164	0.307147	7.59129	3.1673e-14	8.24774e-12
VIT_205s0136g00260	chalcone synthase	1036.77	2.28236	0.249782	9.13742	6.39583e-20	3.97156e-17
VIT_202s0025g04720	anthocyanidin synthase	1129.07	2.24409	0.214824	10.4462	1.52578e-25	2.23943e-22
VIT_218s0001g02350	low quality protein: laccase-14-like	93.416	2.23731	0.32658	6.85072	7.34793e-12	1.27274e-09
VIT_218s0001g02290	low quality protein: laccase-14-like	88.9097	2.23016	0.310875	7.17381	7.29366e-13	1.5097e-10
VIT_218s0001g13830	cytochrome p450	98.018	2.19298	0.244084	8.98454	2.59825e-19	1.52541e-16
VIT_203s0180g00200	limonoid udp-glucosyltransferase	351.224	2.17571	0.282474	7.70232	1.33617e-14	3.65635e-12
VIT_211s0016g01600	ankyrin repeat-containing protein at2g01680-like	14.8451	2.16467	0.348432	6.21259	5.21169e-10	6.65159e-08
VIT_214s0068g00140	NA	2078.05	2.14717	0.158585	13.5395	9.13585e-42	4.21424e-38
VIT_212s0057g00760	NA	12.0764	2.14168	0.378171	5.66325	1.48534e-08	1.44029e-06
VIT_204s0008g01470	wrky transcription factor	42.0217	2.13909	0.262215	8.15778	3.41248e-16	1.23808e-13
VIT_200s0361g00040	anthocyanidin reductase	406.115	2.12363	0.225754	9.40684	5.11291e-21	3.75218e-18
VIT_214s0030g00650	bifunctional 3-dehydroquinate dehydratase shikimate chloroplastic-like	130.664	2.11565	0.311201	6.79833	1.05839e-11	1.74364e-09
VIT_213s0019g01360	NA	24.4431	2.09888	0.308197	6.81017	9.7481e-12	1.61419e-09
VIT_206s0004g01000	NA	19.0397	2.09873	0.316431	6.63249	3.30069e-11	5.05115e-09
VIT_214s0066g02070	atp binding	21.2679	2.0752	0.332029	6.25005	4.10314e-10	5.34235e-08
VIT_218s0001g09400	cytochrome b5	701.123	2.07515	0.313642	6.61629	3.68322e-11	5.58363e-09
VIT_218s0001g13820	cytochrome p450	111.051	2.06902	0.248748	8.31774	8.96592e-17	3.61887e-14
VIT_213s0019g01366	NA	15.0046	2.06642	0.336798	6.13548	8.49003e-10	1.03842e-07
VIT_205s0020g03270	g-type lectin s-receptor-like serine threonine-protein kinase rlk1	28.3298	2.06504	0.286361	7.21131	5.54161e-13	1.18502e-10
VIT_200s2855g00010	NA	42.4338	2.03465	0.385789	5.27401	1.33477e-07	9.93078e-06
VIT_218s0001g12800	dihydroflavonol 4-reductase	353.897	2.03353	0.160657	12.6576	1.01566e-36	3.27956e-33
VIT_208s0007g01560	par1 protein	153.04	2.02387	0.244146	8.28956	1.13673e-16	4.42228e-14
VIT_203s0038g03410	nac domain ipr003441	169.907	1.99182	0.297869	6.6869	2.27954e-11	3.57312e-09
VIT_212s0057g01030	glucose-6-phosphate 1-	57.6271	1.99164	0.333702	5.96833	2.39689e-09	2.68735e-07
VIT_213s0067g03820	chalcone isomerase	469.807	1.985	0.206623	9.60688	7.47813e-22	6.1915e-19
VIT_201s0011g02960	leucoanthocyanidin reductase	62.9088	1.9849	0.228417	8.68982	3.63016e-18	1.83153e-15
VIT_205s0094g00220	class iv chitinase	57.0363	1.98367	0.239419	8.28536	1.17756e-16	4.52658e-14
VIT_215s0046g00170	NA	509.741	1.96983	0.333025	5.91497	3.31943e-09	3.6089e-07
VIT_214s0068g00920	chalcone synthase	900.178	1.96878	0.306332	6.42695	1.30192e-10	1.83576e-08
VIT_202s0012g01570	bifunctional dihydroflavonol 4-reductase flavanone 4-reductase-like	28.4752	1.95704	0.290697	6.73224	1.67068e-11	2.65746e-09
VIT_203s0091g00040	limonoid udp-glucosyltransferase	15.8114	1.95577	0.335847	5.82341	5.76596e-09	6.02534e-07
VIT_214s0066g01820	uncharacterized protein loc100855355	97.2848	1.95494	0.267997	7.29463	2.99487e-13	6.90499e-11
VIT_211s0052g00790	serine carboxypeptidase-like 18-like	101.166	1.95207	0.333294	5.8569	4.7158e-09	5.04216e-07
VIT_207s0005g02070	NA	27.2312	1.94572	0.324012	6.00507	1.91253e-09	2.20556e-07
VIT_202s0087g00380	NA	36.4125	1.9263	0.301152	6.39643	1.59052e-10	2.18544e-08
VIT_207s0129g01010	NA	11.9273	1.91137	0.3675	5.201	1.98218e-07	1.39444e-05
VIT_205s0077g01730	uncharacterized protein loc100243551	46.4217	1.90241	0.261862	7.26496	3.73151e-13	8.4259e-11
VIT_218s0122g00250	multicopper oxidase	92.8099	1.88595	0.297921	6.33035	2.4461e-10	3.3048e-08
VIT_205s0094g00260	class iv chitinase	26.7932	1.88338	0.314159	5.99498	2.03512e-09	2.31658e-07
VIT_201s0011g03430	NA	50.2009	1.86886	0.287131	6.50874	7.57814e-11	1.11226e-08
VIT_214s0030g00660	dehydroquinate dehydratase shikimate dehydrogenase	52.7122	1.86436	0.334059	5.58091	2.39258e-08	2.18239e-06
VIT_205s0077g01720	uncharacterized protein loc100256873	29.7776	1.86013	0.302386	6.15152	7.67414e-10	9.47007e-08
VIT_205s0062g01160	pectinesterase family protein	292.796	1.83635	0.215377	8.52621	1.51215e-17	6.8771e-15
VIT_215s0048g00620	uncharacterized protein	42.1217	1.82977	0.24723	7.40109	1.35071e-13	3.25481e-11
VIT_204s0008g01830	tannin-related r2r3 myb transcription partial	30.8034	1.81906	0.312543	5.8202	5.87779e-09	6.10269e-07
VIT_213s0067g02930	expansin	1195.39	1.81582	0.212689	8.53745	1.37219e-17	6.42144e-15
VIT_214s0068g00170	NA	63.8119	1.8059	0.2489	7.25551	4.00143e-13	8.97266e-11
VIT_214s0108g00930	uncharacterized protein	49.8452	1.79515	0.257032	6.98413	2.86617e-12	5.44403e-10
VIT_204s0008g07150	aspartic proteinase nepenthesin-2-like	57.0062	1.79114	0.228203	7.8489	4.19719e-15	1.25488e-12
VIT_200s0276g00085	NA	12.3993	1.7906	0.343243	5.2167	1.82137e-07	1.30115e-05
VIT_216s0098g00600	NA	290.683	1.78622	0.291855	6.12023	9.34409e-10	1.13093e-07
VIT_217s0000g09710	leucine-rich repeat receptor-like serine threonine tyrosine-protein kinase sobir1-like	88.2468	1.78065	0.219069	8.12827	4.35476e-16	1.54522e-13
VIT_214s0081g00190	NA	13.3426	1.77702	0.365977	4.85554	1.2006e-06	6.94754e-05
VIT_211s0016g01550	ankyrin repeat-containing protein at2g01680-like	13.3806	1.76475	0.345787	5.10358	3.3329e-07	2.21439e-05
VIT_205s0094g01030	udp-glycosyltransferase 74e2-like	56.0882	1.75782	0.245629	7.1564	8.2825e-13	1.69267e-10
VIT_204s0008g00440	receptor-like protein kinase hsl1-like	49.3079	1.75372	0.263503	6.6554	2.82537e-11	4.36513e-09
VIT_213s0019g00740	act domain-containing protein	57.7166	1.75338	0.219145	8.00104	1.23376e-15	4.0651e-13
VIT_203s0063g02670	NA	87.3985	1.74256	0.202022	8.62557	6.3774e-18	3.16809e-15
VIT_200s0873g00010	ribosomal protein s12	527.493	1.73945	0.382144	4.55182	5.31829e-06	0.000259407
VIT_218s0001g06400	NA	12.1343	1.72835	0.33686	5.13077	2.88556e-07	1.95746e-05
VIT_206s0004g01010	NA	30.011	1.71562	0.32512	5.27688	1.31404e-07	9.79912e-06
VIT_217s0000g07375	enhanced disease susceptibility 1	53.0105	1.70638	0.234783	7.26792	3.65071e-13	8.30152e-11
VIT_205s0049g00930	inorganic phosphate	33.2362	1.70347	0.258775	6.58283	4.61589e-11	6.93242e-09
VIT_211s0016g01300	tannin-related r2r3 myb transcription partial	110.997	1.68749	0.20162	8.36966	5.77839e-17	2.42317e-14
VIT_208s0040g01040	serine carboxypeptidase-like 45-like	45.8903	1.68485	0.331707	5.07933	3.78769e-07	2.48587e-05
VIT_200s0873g00020	nadh dehydrogenase subunit 3	247.232	1.68014	0.371254	4.52558	6.02299e-06	0.000290272
VIT_204s0008g07220	aspartic proteinase nepenthesin-2-like	273.062	1.68012	0.192845	8.71225	2.97891e-18	1.52681e-15
VIT_210s0116g01650	prh26 protein	188.757	1.67661	0.210765	7.95488	1.79305e-15	5.62409e-13
VIT_203s0088g00260	serine carboxypeptidase-like 18-like	119.529	1.6637	0.227886	7.30057	2.86559e-13	6.70508e-11
VIT_208s0056g00290	calcium binding protein	56.1849	1.65987	0.227575	7.29372	3.01519e-13	6.90499e-11
VIT_212s0057g00780	receptor-like protein 12-like	33.7779	1.64804	0.262401	6.28063	3.37207e-10	4.49934e-08
VIT_204s0008g07170	aspartic proteinase nepenthesin-2-like	136.485	1.64185	0.226879	7.23668	4.59795e-13	1.00998e-10
VIT_202s0033g01380	alternative oxidase	86.33	1.63958	0.310074	5.28771	1.23857e-07	9.30078e-06
VIT_218s0001g12530	dnaj homolog subfamily c member 2-like	9.4866	1.63419	0.365531	4.47072	7.79564e-06	0.000364285
VIT_208s0007g02920	NA	23.7815	1.63053	0.31713	5.14153	2.72511e-07	1.85641e-05
VIT_207s0031g02740	saur family protein	43.1161	1.62297	0.261966	6.19535	5.81571e-10	7.33551e-08
VIT_213s0067g02870	chalcone isomerase	377.747	1.62275	0.164276	9.87818	5.17633e-23	5.51583e-20
VIT_218s0001g01630	ef hand family protein	282.032	1.62227	0.233721	6.94108	3.89111e-12	7.13886e-10
VIT_208s0007g07140	sigma factor sigb regulation protein	75.6226	1.61948	0.212119	7.63477	2.26226e-14	6.03705e-12
VIT_218s0001g13200	cytokinin oxidase	10.5162	1.60517	0.354908	4.52277	6.10358e-06	0.000293281
VIT_200s0261g00040	NA	63.9773	1.60483	0.345477	4.64527	3.39639e-06	0.000174912
VIT_212s0028g02710	8-hydroxyquercetin 8-o-methyltransferase	51.074	1.5938	0.23633	6.74398	1.54107e-11	2.46342e-09
VIT_215s0046g01570	acidic endochitinase	36.3195	1.58863	0.294711	5.39046	7.02781e-08	5.56196e-06
VIT_216s0013g01710	receptor-like protein 12-like	56.2172	1.58656	0.245213	6.47012	9.79239e-11	1.41032e-08
VIT_204s0008g07250	aspartic proteinase nepenthesin-2-like	23.1887	1.58146	0.298356	5.30058	1.15433e-07	8.68841e-06
VIT_212s0059g00470	NA	267.127	1.57683	0.246171	6.40545	1.49923e-10	2.08664e-08
VIT_204s0008g07120	aspartic proteinase nepenthesin-2-like	27.3977	1.57422	0.302865	5.19777	2.01696e-07	1.41275e-05
VIT_200s0388g00020	probable receptor-like protein kinase at1g67000-like	20.3835	1.57381	0.298652	5.26971	1.36641e-07	1.00965e-05
VIT_203s0038g04570	adp-glucose pyrophosphorylase large subunit 1	15.8895	1.57349	0.310742	5.06366	4.11291e-07	2.66678e-05
VIT_214s0066g02080	atp binding	13.2953	1.56701	0.340441	4.60288	4.16689e-06	0.000210562
VIT_214s0171g00400	lysine histidine transporter 1	169.877	1.56648	0.191832	8.16589	3.19063e-16	1.17075e-13
VIT_203s0017g02110	udp-glucose flavonoid 3-o-glucosyltransferase 6-like	18.5521	1.56233	0.295892	5.28006	1.2914e-07	9.65262e-06
VIT_207s0031g01710	probable wrky transcription factor 51-like	27.1522	1.56192	0.348883	4.47692	7.5728e-06	0.000355933
VIT_212s0028g01150	transparent testa 12	38.2828	1.561	0.278321	5.60864	2.03922e-08	1.93098e-06
VIT_201s0011g02790	NA	9.86165	1.56026	0.348955	4.47124	7.77691e-06	0.000364285
VIT_213s0019g02490	uncharacterized protein loc100259879	133.318	1.5595	0.256889	6.07073	1.27334e-09	1.48971e-07
VIT_216s0098g00970	subtilisin-like protease-like	32.0098	1.54974	0.289386	5.35528	8.54262e-08	6.59907e-06
VIT_212s0059g01380	1-aminocyclopropane-1-carboxylate oxidase	158.426	1.54972	0.22609	6.85444	7.1592e-12	1.24957e-09
VIT_218s0001g11760	protein transparent testa 12-like	56.0913	1.54763	0.29083	5.32142	1.02958e-07	7.82237e-06
VIT_217s0000g04880	NA	22.6241	1.54469	0.298923	5.16751	2.37235e-07	1.64032e-05
VIT_207s0031g02950	ammonium transporter amt2	41.1867	1.54453	0.259181	5.95924	2.53407e-09	2.82155e-07
VIT_211s0052g00750	serine carboxypeptidase-like 18-like	65.118	1.54406	0.292228	5.28375	1.26563e-07	9.48196e-06
VIT_200s0332g00010	maturase	35.8257	1.5425	0.379669	4.06274	4.84992e-05	0.00177555
VIT_216s0050g01400	src2 homolog	9.8006	1.53257	0.374747	4.08961	4.32099e-05	0.00161624
VIT_202s0087g01010	atp binding	9.62097	1.53007	0.354172	4.32013	1.55938e-05	0.000657341
VIT_207s0005g04330	blight-associated protein p12	830.663	1.52999	0.147083	10.4022	2.42385e-25	3.40287e-22
VIT_218s0001g13790	cytochrome p450	47.2746	1.52305	0.264554	5.75707	8.55851e-09	8.60917e-07
VIT_200s0153g00050	glutathione s-	155.893	1.51722	0.196756	7.71116	1.24682e-14	3.44101e-12
VIT_203s0091g01200	serine	45.6338	1.51074	0.29957	5.04304	4.58183e-07	2.91235e-05
VIT_200s0341g00050	uncharacterized protein	121.728	1.50418	0.204767	7.34579	2.04542e-13	4.82093e-11
VIT_200s1490g00010	adenylyl-sulfate reductase	98.5936	1.50273	0.257571	5.83423	5.40388e-09	5.70233e-07
VIT_214s0030g02180	gdp-mannose 3 -epimerase	503.585	1.49461	0.190606	7.84136	4.45696e-15	1.32032e-12
VIT_214s0128g00780	lipoxygenase	22.2918	1.49206	0.297049	5.02294	5.08858e-07	3.19669e-05
VIT_201s0010g03870	uncharacterized protein	248.323	1.4892	0.176847	8.42084	3.7379e-17	1.60929e-14
VIT_205s0020g03240	g-type lectin s-receptor-like serine threonine-protein kinase rlk1	14.2042	1.48406	0.332741	4.46011	8.19178e-06	0.000381142
VIT_203s0091g00160	NA	25.6639	1.48309	0.311035	4.76824	1.85846e-06	0.000101539
VIT_216s0098g00950	subtilase family protein	101.967	1.48033	0.231144	6.40437	1.50989e-10	2.09246e-08
VIT_202s0025g00760	NA	17.6858	1.4796	0.325763	4.54194	5.57382e-06	0.000269833
VIT_204s0069g00390	glutamate receptor -like	16.1066	1.47661	0.34254	4.31076	1.62696e-05	0.000683156
VIT_214s0066g01830	uncharacterized protein loc100266391	58.1322	1.4735	0.255532	5.76641	8.0978e-09	8.1968e-07
VIT_213s0019g00330	tonoplast intrinsic	662.614	1.47033	0.179741	8.18026	2.8323e-16	1.06343e-13
VIT_213s0084g00130	cxe carboxylesterase	43.7862	1.46229	0.299139	4.88831	1.01706e-06	6.00384e-05
VIT_203s0091g01290	serine carboxypeptidase-like 18-like	228.321	1.46156	0.224268	6.51699	7.17315e-11	1.05763e-08
VIT_206s0004g06110	beta-d-glucan exohydrolase-like protein	41.2126	1.45577	0.245712	5.92472	3.12826e-09	3.41256e-07
VIT_210s0116g00520	xyloglucan endotransglucosylase hydrolase protein a	63.9446	1.45282	0.233833	6.21307	5.19584e-10	6.65159e-08
VIT_209s0002g06520	eg45-like domain containing protein	13.6689	1.44744	0.338118	4.28089	1.86147e-05	0.000773576
VIT_202s0025g02790	granule-bound starch synthase i	438.569	1.44399	0.17152	8.41882	3.80293e-17	1.61574e-14
VIT_203s0038g00430	enhanced disease susceptibility	23.7099	1.44378	0.329178	4.38603	1.1544e-05	0.000512731
VIT_217s0000g07400	enhanced disease susceptibility 1	27.99	1.44301	0.28539	5.05627	4.27532e-07	2.75549e-05
VIT_218s0001g04910	sulfate transporter	74.0131	1.43749	0.236231	6.08512	1.16406e-09	1.37684e-07
VIT_208s0007g02460	aspartic proteinase nepenthesin-2-like	112.277	1.42995	0.238532	5.99479	2.0375e-09	2.31658e-07
VIT_206s0004g00990	NA	57.9987	1.42848	0.227683	6.27401	3.51869e-10	4.6565e-08
VIT_216s0098g01160	subtilase family protein	22.9529	1.42712	0.287124	4.97038	6.68222e-07	4.07881e-05
VIT_208s0007g01090	cysteine histidine-rich c1 domain-containing protein	19.2144	1.42502	0.330037	4.31775	1.57626e-05	0.000663593
VIT_202s0236g00100	uncharacterized protein loc100853220	65.133	1.42317	0.253302	5.61845	1.92677e-08	1.84069e-06
VIT_214s0066g01840	uncharacterized protein loc100249226	25.002	1.41559	0.277601	5.09937	3.4078e-07	2.25951e-05
VIT_208s0058g00140	ammonium transporter amt2	158.992	1.41502	0.188309	7.51438	5.71807e-14	1.46296e-11
VIT_211s0052g00770	serine carboxypeptidase-like 18-like	23.2832	1.40658	0.35891	3.91901	8.8912e-05	0.00295063
VIT_204s0008g07190	NA	388.274	1.40328	0.175424	7.99939	1.25037e-15	4.07822e-13
VIT_205s0077g01750	uncharacterized protein loc100243551	42.2643	1.40278	0.275682	5.08839	3.61126e-07	2.37974e-05
VIT_200s1682g00010	primary amine oxidase	134.616	1.39693	0.235118	5.94138	2.82633e-09	3.13616e-07
VIT_209s0002g00650	saur family protein	17.534	1.39561	0.345526	4.03907	5.3663e-05	0.0019404
VIT_215s0048g02300	nac domain ipr003441	49.7493	1.39274	0.256472	5.43038	5.62338e-08	4.59638e-06
VIT_218s0001g02410	unnamed protein product [Vitis vinifera]	16.6169	1.39206	0.366605	3.79717	0.000146355	0.0044922
VIT_212s0057g00860	NA	51.2067	1.39064	0.267025	5.20793	1.90962e-07	1.3552e-05
VIT_212s0028g01940	8-hydroxyquercetin 8-o-methyltransferase	114.366	1.38855	0.217757	6.37663	1.81024e-10	2.4728e-08
VIT_206s0004g08150	cinnamate-4-hydroxylase	409.96	1.38512	0.166258	8.33117	8.00451e-17	3.27171e-14
VIT_201s0011g06180	blight-associated protein p12	208.978	1.38278	0.192264	7.19208	6.3811e-13	1.3467e-10
VIT_204s0008g07230	aspartic proteinase nepenthesin-2-like	172.296	1.38212	0.202347	6.83046	8.4645e-12	1.42353e-09
VIT_204s0008g05760	wrky transcription	35.7303	1.38052	0.275925	5.00325	5.63721e-07	3.5208e-05
VIT_200s0270g00130	cysteine-rich receptor-like protein kinase 2-like	26.0298	1.38047	0.272935	5.05789	4.2392e-07	2.73767e-05
VIT_215s0107g00550	male sterility 5 family protein	40.5227	1.37953	0.262379	5.2578	1.45787e-07	1.07232e-05
VIT_206s0080g01200	harpin-induced family protein	109.475	1.37829	0.213041	6.46959	9.82723e-11	1.41032e-08
VIT_213s0047g00210	flavanone 3-dioxygenase-like	61.2191	1.37453	0.251412	5.46722	4.57147e-08	3.86421e-06
VIT_208s0040g01070	serine carboxypeptidase-like 45-like	50.6474	1.37162	0.348013	3.9413	8.10403e-05	0.00274585
VIT_213s0067g01940	abscisic acid receptor pyl4	19.6183	1.37144	0.31708	4.32523	1.52371e-05	0.00064483
VIT_208s0007g03870	tpa_exp: phytosulfokine peptide precursor	14.5095	1.37062	0.329916	4.15444	3.26086e-05	0.001261
VIT_207s0031g02930	ammonium transporter amt2	125.639	1.37011	0.21079	6.4999	8.03716e-11	1.16377e-08
VIT_200s0454g00040	NA	16.7841	1.3639	0.333873	4.0851	4.40577e-05	0.00164086
VIT_218s0001g02400	PREDICTED: putative laccase-9 [Vitis vinifera]	270.87	1.3586	0.364121	3.73117	0.000190592	0.00559474
VIT_204s0008g07140	aspartic proteinase nepenthesin-2-like	372.448	1.35844	0.143308	9.47922	2.56191e-21	1.96962e-18
VIT_217s0000g02360	probable lrr receptor-like serine threonine-protein kinase at4g08850-like	10.1753	1.35568	0.350914	3.86328	0.000111875	0.00356043
VIT_202s0025g01430	NA	29.0563	1.3549	0.294467	4.60118	4.20101e-06	0.000211623
VIT_200s0780g00040	e3 ubiquitin-protein ligase rglg2-like	29.9871	1.35397	0.273472	4.95105	7.38152e-07	4.43853e-05
VIT_217s0000g07370	enhanced disease susceptibility 1	26.1341	1.35154	0.289144	4.67428	2.94994e-06	0.000153883
VIT_212s0057g00820	NA	38.5432	1.34888	0.267402	5.04439	4.54979e-07	2.90341e-05
VIT_212s0055g00580	probable lrr receptor-like serine threonine-protein kinase at1g56130-like	90.3341	1.34851	0.213492	6.31647	2.67607e-10	3.58549e-08
VIT_203s0063g00780	probable carboxylesterase 7-like	94.4759	1.34425	0.244842	5.49026	4.01333e-08	3.42832e-06
VIT_212s0028g02810	8-hydroxyquercetin 8-o-methyltransferase	142.049	1.34259	0.226508	5.92735	3.07858e-09	3.3812e-07
VIT_219s0014g00460	protein trichome birefringence-like 41	35.5809	1.33523	0.2831	4.71645	2.39996e-06	0.000128515
VIT_210s0003g05450	reticuline oxidase-like	95.0954	1.32891	0.200506	6.62779	3.40757e-11	5.19012e-09
VIT_218s0001g15120	NA	32.1489	1.32693	0.316546	4.1919	2.76634e-05	0.00108536
VIT_212s0028g02830	8-hydroxyquercetin 8-o-methyltransferase	44.8377	1.32325	0.240362	5.50526	3.68624e-08	3.18259e-06
VIT_209s0002g03010	leucine-rich repeat receptor-like protein kinase at2g19210-like	18.6966	1.31574	0.335638	3.92012	8.85061e-05	0.0029447
VIT_216s0013g00890	ap2 erf domain-containing transcription factor	59.0651	1.31383	0.265224	4.95364	7.28389e-07	4.3962e-05
VIT_217s0000g02950	probable glutathione s-transferase	80.3581	1.31349	0.235191	5.5848	2.33971e-08	2.1524e-06
VIT_208s0040g01130	serine carboxypeptidase-like 45-like	135.354	1.31285	0.374703	3.50371	0.000458818	0.0115383
VIT_209s0002g02990	leucine-rich repeat receptor-like protein kinase at2g19210-like	68.8868	1.3108	0.264154	4.96226	6.96778e-07	4.2212e-05
VIT_218s0072g00990	leucine-rich repeat receptor-like tyrosine-protein kinase at2g41820-like	25.3346	1.30963	0.291805	4.48804	7.18798e-06	0.000339824
VIT_213s0019g04880	NA	22.5979	1.3071	0.316342	4.13194	3.59718e-05	0.00137135
VIT_214s0066g01810	uncharacterized protein loc100249226	39.5268	1.30617	0.285639	4.57282	4.8121e-06	0.000237588
VIT_204s0008g06050	probable receptor-like protein kinase at1g80640-like	15.1745	1.30417	0.326417	3.99542	6.45807e-05	0.00227158
VIT_211s0065g00720	serine carboxypeptidase-like 18-like	10.6512	1.30235	0.367909	3.53987	0.00040033	0.0103083
VIT_207s0104g01390	glutaredoxin	651.517	1.29468	0.159272	8.12872	4.33851e-16	1.54522e-13
VIT_213s0067g02630	NA	31.7632	1.29361	0.28315	4.56862	4.90934e-06	0.000242019
VIT_217s0000g07560	enhanced disease susceptibility 1	34.291	1.28723	0.257584	4.99731	5.81353e-07	3.60305e-05
VIT_211s0016g01320	tannin-related r2r3 myb transcription partial	110.545	1.28328	0.200189	6.41034	1.45193e-10	2.03838e-08
VIT_200s0454g00030	NA	51.5114	1.27841	0.236974	5.39473	6.86252e-08	5.49853e-06
VIT_215s0048g00190	phosphorus starvation-induced protein	46.6451	1.27731	0.358875	3.55921	0.000371975	0.00975716
VIT_201s0026g00200	xyloglucan endotransglycosylase hydrolase	18.1471	1.27573	0.348987	3.65554	0.000256646	0.00715638
VIT_218s0001g02390	low quality protein: laccase-14-like	91.8976	1.27503	0.37031	3.44316	0.000574968	0.0139173
VIT_218s0001g01310	wall-associated receptor kinase 2-like	25.7466	1.27226	0.324882	3.91608	9.00016e-05	0.00298373
VIT_216s0013g01730	receptor-like protein 12-like	103.697	1.27211	0.227114	5.6012	2.12872e-08	1.99815e-06
VIT_217s0000g04750	udp-glycosyltransferase 1	44.2757	1.26982	0.254896	4.9817	6.30266e-07	3.86906e-05
VIT_212s0057g01430	atfp4-like protein	147.702	1.26613	0.195738	6.46847	9.8998e-11	1.41444e-08
VIT_202s0236g00120	uncharacterized protein loc100248732	23.6215	1.26478	0.323841	3.90555	9.40106e-05	0.00309124
VIT_216s0098g00860	flavanone 3-dioxygenase-like	26.3439	1.25966	0.299868	4.2007	2.66086e-05	0.00105293
VIT_214s0108g01000	calcium-binding ef hand family protein	38.83	1.25932	0.337056	3.73622	0.00018681	0.00552895
VIT_216s0050g01780	probable membrane-associated kinase regulator 2-like	52.5244	1.25495	0.225839	5.55684	2.74701e-08	2.47078e-06
VIT_208s0007g02800	lysosomal pro-x carboxypeptidase-like	18.2161	1.25307	0.306848	4.08368	4.43283e-05	0.00164713
VIT_204s0023g00830	calreticulin-3	402.827	1.25294	0.153277	8.17438	2.97402e-16	1.1038e-13
VIT_212s0057g00870	NA	9.13098	1.24956	0.360588	3.46535	0.000529535	0.0130226
VIT_209s0002g05810	anion exchanger family protein	12.4479	1.24906	0.338075	3.69463	0.000220207	0.00628691
VIT_218s0001g12610	NA	16.812	1.2453	0.321258	3.87631	0.000106052	0.00340739
VIT_213s0019g02520	subtilisin-like protease c1	247.152	1.24492	0.351838	3.53834	0.000402659	0.0103518
VIT_212s0055g00380	NA	88.0681	1.24421	0.194186	6.4073	1.48121e-10	2.07048e-08
VIT_205s0094g01210	primary amine oxidase	110.704	1.23493	0.236649	5.21842	1.80458e-07	1.29201e-05
VIT_201s0010g03122	lrr receptor-like serine threonine-protein kinase fls2-like	18.0758	1.23172	0.310351	3.96879	7.224e-05	0.00250014
VIT_208s0058g00040	leucine-rich repeat receptor protein kinase exs-like	24.8959	1.23081	0.275299	4.4708	7.7928e-06	0.000364285
VIT_201s0010g03860	uncharacterized protein	64.6347	1.22844	0.257542	4.76987	1.84345e-06	0.000101233
VIT_212s0057g00950	NA	107.727	1.22758	0.19625	6.25518	3.97065e-10	5.19079e-08
VIT_204s0008g07130	aspartic proteinase nepenthesin-2-like	139.303	1.2269	0.22334	5.49339	3.94301e-08	3.37719e-06
VIT_201s0011g01010	NA	12.4566	1.22657	0.343678	3.56896	0.000358403	0.00945492
VIT_209s0002g03070	leucine-rich repeat receptor-like protein kinase at2g19210-like	15.0088	1.22585	0.321986	3.80715	0.000140579	0.00433414
VIT_208s0058g00970	cationic peroxidase 1-like	16.0832	1.22513	0.329624	3.71675	0.0002018	0.00585457
VIT_207s0129g00240	zinc finger protein zat10-like	32.2846	1.22428	0.287668	4.25589	2.0822e-05	0.000855399
VIT_204s0069g00620	glutamate receptor -like	10.94	1.22348	0.348111	3.51461	0.000440398	0.0111708
VIT_201s0011g00950	disease resistance protein rpm1-like	11.2949	1.21987	0.347321	3.51223	0.00044436	0.011236
VIT_200s1553g00010	NA	34.8172	1.21961	0.267209	4.56425	5.01273e-06	0.000245989
VIT_211s0016g05340	ethylene-responsive transcription factor win1-like	9.66429	1.21935	0.341553	3.57001	0.000356967	0.00942475
VIT_208s0007g05180	NA	119.485	1.21339	0.233683	5.19245	2.07547e-07	1.45058e-05
VIT_200s1937g00010	primary amine oxidase	116	1.21178	0.214918	5.63832	1.71713e-08	1.6551e-06
VIT_214s0068g00510	NA	32.7762	1.20859	0.314291	3.84547	0.000120323	0.0037831
VIT_208s0032g00700	probable carboxylesterase 15	30.2017	1.20856	0.249515	4.84364	1.27483e-06	7.33766e-05
VIT_217s0000g09450	NA	12.1982	1.20015	0.346365	3.46499	0.000530259	0.0130305
VIT_202s0087g00340	major facilitator protein	32.2574	1.19639	0.251661	4.754	1.99433e-06	0.000108048
VIT_204s0044g00750	g-type lectin s-receptor-like serine threonine-protein kinase rlk1-like	14.8638	1.19247	0.312391	3.81725	0.000134949	0.00418989
VIT_216s0050g01190	metal ion binding	35.5812	1.18916	0.245924	4.83547	1.32831e-06	7.6048e-05
VIT_216s0050g01890	uncharacterized protein loc100854653	45.5598	1.1864	0.27918	4.24957	2.14177e-05	0.000874306
VIT_219s0085g00650	metal tolerance protein 10-like	20.534	1.18536	0.281597	4.20942	2.5603e-05	0.00101563
VIT_205s0049g01450	NA	122.971	1.18142	0.265345	4.45237	8.49269e-06	0.000393442
VIT_201s0011g03440	NA	202.161	1.17836	0.18931	6.2245	4.83082e-10	6.21463e-08
VIT_203s0063g00710	probable carboxylesterase 2-like	42.9006	1.17695	0.257728	4.56664	4.95599e-06	0.000243947
VIT_203s0038g04510	atp binding	32.8091	1.17603	0.25799	4.55844	5.15346e-06	0.000252129
VIT_203s0063g00370	nitrite reductase	216.155	1.17577	0.180819	6.50243	7.90315e-11	1.15472e-08
VIT_204s0044g00220	NA	28.2289	1.17395	0.29757	3.94511	7.97631e-05	0.00271111
VIT_208s0058g01390	wrky transcription factor	134.425	1.16936	0.232513	5.02921	4.92501e-07	3.12433e-05
VIT_204s0008g01460	uncharacterized protein	14.759	1.16825	0.331949	3.51936	0.000432586	0.0110072
VIT_203s0097g00510	isp4-like protein	221.495	1.16806	0.189887	6.15132	7.68398e-10	9.47007e-08
VIT_214s0128g00790	lipoxygenase	20.2617	1.16673	0.299998	3.88913	0.000100606	0.00326819
VIT_203s0017g01990	udp-glucose flavonoid 3-o-glucosyltransferase 6-like	11.4349	1.16606	0.342807	3.4015	0.000670181	0.0157842
VIT_202s0025g04250	NA	384.097	1.16376	0.375143	3.10218	0.00192102	0.0357109
VIT_218s0001g14310	flavanone 3-hydroxylase	372.254	1.16155	0.199051	5.83543	5.36517e-09	5.68004e-07
VIT_209s0002g01310	uncharacterized protein loc100854005	11.5837	1.15866	0.331504	3.49516	0.000473778	0.0118591
VIT_216s0098g00360	zinc finger protein constans-like protein	19.8587	1.15761	0.284732	4.06561	4.79074e-05	0.00175588
VIT_217s0000g03340	ser thr protein kinase	35.9325	1.15699	0.251435	4.60155	4.19366e-06	0.000211583
VIT_211s0118g00080	probable lrr receptor-like serine threonine-protein kinase at4g36180-like	10.6966	1.15606	0.356626	3.24165	0.0011884	0.0247615
VIT_211s0037g00890	glutamine amidotransferase class-i domain-containing protein	44.5329	1.15566	0.246876	4.68112	2.85311e-06	0.0001498
VIT_204s0008g03530	ankyrin repeat-containing	10.7659	1.15289	0.346099	3.3311	0.000865033	0.0191446
VIT_217s0000g02370	probable lrr receptor-like serine threonine-protein kinase at4g08850-like	11.7931	1.14921	0.336701	3.41316	0.000642152	0.015314
VIT_202s0025g01320	NA	395.44	1.14921	0.148022	7.76378	8.2438e-15	2.37672e-12
VIT_219s0014g04900	(-)-germacrene d synthase	256.817	1.14886	0.310533	3.69963	0.000215916	0.00619175
VIT_202s0025g04866	cytochrome p450 76c4	14.2543	1.14788	0.339121	3.38486	0.000712147	0.0164959
VIT_200s0283g00030	calnexin homolog	369.679	1.14672	0.193158	5.9367	2.90808e-09	3.20484e-07
VIT_212s0057g00800	NA	24.5618	1.14196	0.293583	3.88974	0.000100351	0.00326317
VIT_218s0001g00470	l-ascorbate oxidase homolog	186.962	1.14152	0.158209	7.21525	5.38355e-13	1.1589e-10
VIT_215s0046g02410	aquaporin pip1-2	336.039	1.14017	0.180356	6.32176	2.58601e-10	3.47925e-08
VIT_218s0001g01300	wall-associated receptor kinase 2-like	22.0949	1.13542	0.339298	3.34639	0.000818724	0.0183333
VIT_202s0012g00280	NA	99.602	1.13506	0.260958	4.34958	1.364e-05	0.000586467
VIT_201s0010g02460	glyceraldehyde-3-phosphate dehydrogenase	93.3803	1.12994	0.235637	4.79527	1.6246e-06	9.07582e-05
VIT_212s0028g01880	8-hydroxyquercetin 8-o-methyltransferase	45.0388	1.1277	0.295817	3.81217	0.000137753	0.00426057
VIT_211s0052g01200	probable xyloglucan endotransglucosylase hydrolase protein 23	94.6	1.12528	0.250401	4.49393	6.9921e-06	0.000331048
VIT_217s0000g02930	probable glutathione s-transferase	37.8416	1.12501	0.245313	4.58601	4.51789e-06	0.000225127
VIT_202s0025g00750	NA	14.2498	1.12397	0.349162	3.21905	0.00128615	0.0263681
VIT_216s0098g01900	pectinesterase family protein	367.891	1.12191	0.162911	6.88664	5.71237e-12	1.01145e-09
VIT_205s0062g00310	udp-glycosyltransferase 75d1-like	17.9275	1.12139	0.313593	3.57595	0.000348964	0.00926649
VIT_208s0007g04890	NA	74.2875	1.12096	0.230623	4.8606	1.1703e-06	6.79932e-05
VIT_201s0011g02000	serine carboxypeptidase-like 35-like	227.142	1.11803	0.207373	5.39139	6.99154e-08	5.54905e-06
VIT_217s0000g01400	nucleotide pyrophosphatase phosphodiesterase	73.7822	1.11737	0.201731	5.53892	3.04338e-08	2.70718e-06
VIT_200s0505g00030	nadh dehydrogenase subunit 2	37.3113	1.11698	0.300617	3.71563	0.000202697	0.00587003
VIT_203s0063g02620	dna binding	2915.54	1.11584	0.160357	6.95846	3.44012e-12	6.38399e-10
VIT_205s0049g02035	NA	102.4	1.1145	0.183625	6.06944	1.2836e-09	1.4963e-07
VIT_205s0020g03170	lipoxygenase	188.521	1.11055	0.178025	6.23819	4.4265e-10	5.74022e-08
VIT_213s0019g01430	heat shock	1307.02	1.11015	0.148822	7.45957	8.68074e-14	2.1397e-11
VIT_211s0016g01670	ankyrin repeat-containing protein at2g01680-like	21.4498	1.1094	0.271286	4.08941	4.32466e-05	0.00161624
VIT_200s0388g00090	probable receptor-like protein kinase at1g67000-like	16.4386	1.10508	0.3228	3.42342	0.000618395	0.014802
VIT_212s0028g02530	e3 ubiquitin-protein ligase atl41-like	11.2041	1.10382	0.346245	3.18797	0.00143275	0.0285226
VIT_218s0001g14500	endoplasmin-like protein	433.151	1.10267	0.221063	4.98801	6.10038e-07	3.75919e-05
VIT_204s0008g00370	receptor-like protein kinase hsl1-like	18.9548	1.10262	0.32003	3.44535	0.000570314	0.0138561
VIT_200s0445g00055	NA	11.9319	1.10248	0.35154	3.13616	0.00171178	0.0327449
VIT_201s0010g03255	leucine-rich repeat receptor protein kinase exs-like	14.8557	1.10122	0.339751	3.24125	0.00119005	0.0247619
VIT_218s0001g13980	saur family protein	50.2643	1.09669	0.270144	4.05963	4.9151e-05	0.0017913
VIT_217s0000g04400	wall-associated receptor kinase-like 8-like	34.6846	1.09437	0.294663	3.71396	0.00020404	0.00589835
VIT_200s0246g00230	succinate dehydrogenase subunit 4	40.8076	1.09013	0.386477	2.82069	0.00479199	0.0720024
VIT_200s0357g00060	glucan -beta-glucosidase	15.172	1.09007	0.324127	3.3631	0.000770711	0.0176248
VIT_216s0050g01900	lrr receptor-like serine threonine-protein kinase gso2-like	69.9407	1.08611	0.232551	4.67039	3.00628e-06	0.000156569
VIT_212s0028g01870	probable lrr receptor-like serine threonine-protein kinase at3g47570-like	12.5503	1.08558	0.339921	3.19361	0.00140505	0.0281097
VIT_209s0096g00090	hypoxia up-regulated protein 1	32.0699	1.08345	0.27945	3.87709	0.000105712	0.00340322
VIT_218s0072g00980	probable leucine-rich repeat receptor-like protein kinase at5g63930-like	16.3829	1.08258	0.329729	3.28323	0.00102624	0.0219598
VIT_204s0008g00300	receptor-like protein kinase hsl1-like	23.69	1.08246	0.331196	3.26834	0.0010818	0.0229209
VIT_200s0332g00170	nadh dehydrogenase subunit 7	26.7698	1.08185	0.357856	3.02314	0.0025017	0.0435941
VIT_214s0066g02040	atp binding	12.995	1.08178	0.326685	3.31139	0.000928352	0.0203783
VIT_209s0054g00560	NA	9.83708	1.07811	0.366242	2.94372	0.00324294	0.0531275
VIT_200s0194g00070	zinc finger protein constans-like protein	54.5747	1.07632	0.279265	3.85411	0.000116149	0.00367692
VIT_216s0098g01580	luminal binding protein	124.814	1.07441	0.222624	4.82611	1.39226e-06	7.91612e-05
VIT_218s0001g15550	serine carboxypeptidase-like 42	63.5842	1.07367	0.272215	3.94421	8.00645e-05	0.00271849
VIT_216s0013g01700	receptor-like protein 12-like	96.5585	1.07314	0.220856	4.859	1.17979e-06	6.8394e-05
VIT_209s0002g03760	NA	120.595	1.07314	0.217519	4.93353	8.07564e-07	4.82001e-05
VIT_205s0062g00270	udp-glycosyltransferase 75d1-like	19.9079	1.07289	0.28762	3.73021	0.000191319	0.00560197
VIT_200s0246g00080	nadh dehydrogenase subunit 7	22.2813	1.07014	0.384171	2.78557	0.00534341	0.0778956
VIT_208s0056g00900	NA	34.8176	1.06825	0.367808	2.90437	0.00367992	0.0584312
VIT_211s0052g00570	auxin-induced protein 5ng4-like	10.4784	1.06425	0.357406	2.9777	0.00290421	0.0490208
VIT_211s0016g03250	NA	114.085	1.06134	0.195722	5.42271	5.87027e-08	4.76259e-06
VIT_200s0357g00080	glucan -beta-glucosidase	22.6632	1.05882	0.294874	3.59077	0.000329706	0.0088058
VIT_206s0004g01670	udp-glycosyltransferase 92a1-like	11.7418	1.05863	0.340895	3.10546	0.00189986	0.0355014
VIT_206s0004g00720	glucan endo- -beta-glucosidase 4-like	34.0752	1.0578	0.36883	2.86799	0.00413087	0.0644376
VIT_202s0154g00070	NA	42.0361	1.05747	0.244302	4.32853	1.50107e-05	0.000637759
VIT_216s0050g02210	acidic chitinase	11.0495	1.05448	0.374941	2.81238	0.00491758	0.0733097
VIT_218s0001g11250	nbs-lrr resistance protein	227.037	1.05445	0.154724	6.81506	9.42234e-12	1.56828e-09
VIT_216s0050g01990	uncharacterized protein loc100854653	299.558	1.05099	0.239843	4.382	1.17597e-05	0.000520881
VIT_215s0021g01280	cyclin-dependent protein	66.8559	1.05093	0.244591	4.29668	1.73378e-05	0.000723303
VIT_206s0004g00980	NA	91.2848	1.05089	0.186263	5.64197	1.68114e-08	1.62527e-06
VIT_213s0084g00570	receptor protein kinase-like protein	17.6589	1.05042	0.349338	3.00688	0.00263948	0.0455039
VIT_200s0802g00020	uncharacterized protein	24.6413	1.04999	0.27524	3.81482	0.000136284	0.00422322
VIT_206s0061g01210	lysine histidine transporter 1-like	101.725	1.04926	0.19022	5.51602	3.46753e-08	3.02613e-06
VIT_213s0084g00670	NA	20.9261	1.04857	0.315208	3.32661	0.0008791	0.019416
VIT_217s0000g07420	enhanced disease susceptibility 1	27.3702	1.04836	0.285586	3.67092	0.00024168	0.00678596
VIT_205s0049g01020	myb-related transcription factor	18.1002	1.04763	0.349462	2.99784	0.00271897	0.0466254
VIT_208s0007g07110	set domain protein 123	23.9619	1.04441	0.268329	3.89226	9.93136e-05	0.0032425
VIT_214s0219g00220	NA	109.411	1.0437	0.188019	5.55107	2.83934e-08	2.54673e-06
VIT_214s0066g02090	atp binding	10.9341	1.04274	0.349075	2.98715	0.00281592	0.0479568
VIT_200s0246g00010	nadh dehydrogenase subunit 7	20.5934	1.04259	0.374515	2.78383	0.00537216	0.0781525
VIT_214s0006g01600	NA	96.8164	1.04138	0.208905	4.98495	6.19792e-07	3.81202e-05
VIT_200s0438g00010	cytochrome c oxidase subunit 2	96.6607	1.03706	0.300665	3.44922	0.000562214	0.0137218
VIT_218s0122g00780	phosphate transporter	43.0376	1.03581	0.220424	4.69917	2.61218e-06	0.000137822
VIT_217s0000g09610	cytochrome p450	52.4068	1.03296	0.255864	4.03714	5.41059e-05	0.00195204
VIT_200s0160g00340	NA	166.96	1.03232	0.169346	6.09595	1.08792e-09	1.30222e-07
VIT_211s0016g02920	uncharacterized protein	34.4643	1.03179	0.275201	3.74922	0.000177383	0.00529852
VIT_216s0050g02220	acidic endochitinase	100.32	1.03132	0.266169	3.87467	0.00010677	0.00341963
VIT_216s0050g00370	lrr receptor-like serine threonine-protein kinase gso2-like	15.655	1.02991	0.306921	3.35561	0.00079189	0.0179188
VIT_201s0011g03890	probable receptor-like protein kinase at1g67000-like	18.4543	1.02919	0.310654	3.313	0.000923019	0.0203026
VIT_210s0003g05430	reticuline oxidase-like protein	63.7723	1.02905	0.245469	4.19216	2.76308e-05	0.00108536
VIT_205s0029g01180	NA	9.18694	1.02894	0.363063	2.83406	0.00459613	0.0700043
VIT_219s0014g00810	probable lrr receptor-like serine threonine-protein kinase at1g53440-like	9.98098	1.02781	0.355671	2.88979	0.00385502	0.0606917
VIT_205s0020g02500	binding protein	23.4893	1.02711	0.282286	3.63855	0.00027418	0.00757986
VIT_203s0038g00230	purple acid phosphatase	105.623	1.02685	0.258311	3.97526	7.03027e-05	0.00244357
VIT_212s0059g00750	arogenate prephenate dehydratase	17.0846	1.02097	0.31934	3.19713	0.00138801	0.0278552
VIT_200s0160g00320	tmv resistance protein n-like	82.2118	1.0177	0.222212	4.57985	4.65314e-06	0.000230798
VIT_211s0052g00630	NA	20.901	1.0173	0.299276	3.39922	0.000675795	0.0158932
VIT_200s1955g00010	NA	46.6373	1.01664	0.269295	3.77518	0.000159892	0.00485694
VIT_203s0063g00400	alpha-amylase	28.8746	1.01484	0.255289	3.97526	7.03015e-05	0.00244357
VIT_201s0011g01050	vacuolar-sorting receptor 7	87.7218	1.01476	0.177301	5.72334	1.04451e-08	1.03458e-06
VIT_215s0048g02320	nac transcription factor-like 9	21.7484	1.01334	0.290713	3.4857	0.000490847	0.0121825
VIT_210s0071g00250	strictosidine synthase 1-like	129.26	1.012	0.189422	5.34259	9.16301e-08	7.01122e-06
VIT_218s0001g02790	NA	78.7076	1.01123	0.203802	4.96184	6.98291e-07	4.22244e-05
VIT_216s0148g00180	probable receptor-like protein kinase at1g67000-like	32.7506	1.00701	0.263919	3.81561	0.000135849	0.0042138
VIT_218s0075g00340	sucrose-phosphate synthase	11.5571	1.00564	0.339867	2.95891	0.00308731	0.0512541
VIT_219s0014g00450	uncharacterized protein loc100253718	1247.22	1.00363	0.186989	5.3673	7.99225e-08	6.21855e-06
VIT_204s0008g00310	receptor-like protein kinase hsl1-like	17.4477	1.00141	0.330135	3.03334	0.00241865	0.0424447
VIT_201s0011g06080	g-type lectin s-receptor-like serine threonine-protein kinase at1g34300-like	135.852	1.00091	0.194411	5.14844	2.62668e-07	1.79694e-05
VIT_217s0000g02650	transcription repressor myb4	11.1462	0.999513	0.355831	2.80896	0.00497024	0.0738411
VIT_202s0025g04270	NA	693.414	0.998408	0.370342	2.69591	0.0070197	0.0955188
VIT_207s0031g00530	protein kinase-like protein	43.4167	0.996408	0.251378	3.96379	7.37703e-05	0.00254036
VIT_203s0038g03220	domain-containing gpi-anchored protein	41.9349	0.996258	0.258317	3.85672	0.000114918	0.00364152
VIT_206s0004g01020	NA	55.7091	0.99575	0.330172	3.01586	0.00256255	0.0445103
VIT_217s0000g01410	nucleotide pyrophosphatase phosphodiesterase	57.9146	0.994624	0.210001	4.73628	2.17675e-06	0.000116951
VIT_205s0020g03140	hexose transporter	71.257	0.989555	0.203388	4.86536	1.14251e-06	6.6712e-05
VIT_219s0085g00010	auxin-responsive family protein	26.0813	0.988189	0.313314	3.15399	0.00161056	0.0311504
VIT_204s0008g01860	cytochrome p450	17.2294	0.98779	0.306066	3.22738	0.0012493	0.0257269
VIT_207s0151g00340	sulfate bicarbonate oxalate exchanger and transporter sat-1	68.1246	0.987018	0.271058	3.64136	0.000271204	0.007504
VIT_203s0017g02200	NA	21.9294	0.986777	0.367019	2.68863	0.00717465	0.0970546
VIT_216s0039g01075	receptor-like protein kinase	9.15772	0.985706	0.365165	2.69935	0.0069476	0.0946973
VIT_211s0016g01620	ankyrin repeat-containing protein at2g01680-like	28.2505	0.985211	0.285673	3.44874	0.000563217	0.0137358
VIT_207s0031g00520	NA	20.1537	0.98393	0.310425	3.16962	0.00152636	0.0299067
VIT_213s0067g02910	non-specific lipid-transfer protein	276.701	0.98327	0.174794	5.62532	1.85159e-08	1.77412e-06
VIT_208s0007g06030	beta- -glucanase	44.6528	0.982373	0.231991	4.23454	2.2902e-05	0.000922078
VIT_200s0397g00050	NA	34.9134	0.98214	0.248553	3.95143	7.76842e-05	0.00265441
VIT_200s0181g00045	uncharacterized protein loc100854557	30.2358	0.981334	0.27598	3.55581	0.000376809	0.00986794
VIT_208s0040g00440	dihydrofolate reductase	54.7397	0.977753	0.2148	4.55193	5.31556e-06	0.000259407
VIT_217s0000g03780	NA	20.9049	0.977289	0.291497	3.35266	0.000800395	0.0180507
VIT_208s0007g02450	aspartic proteinase nepenthesin-2-like	680.669	0.977262	0.18091	5.40193	6.5928e-08	5.29556e-06
VIT_212s0035g01210	cytochrome c	216.27	0.976456	0.160185	6.0958	1.08888e-09	1.30222e-07
VIT_212s0055g00590	probable lrr receptor-like serine threonine-protein kinase at1g56130-like	30.7389	0.976363	0.291926	3.34456	0.000824133	0.0184161
VIT_216s0039g01420	nucleotide-diphospho-sugar transferases superfamily protein	32.2274	0.976282	0.269301	3.62524	0.000288693	0.00793609
VIT_203s0038g03980	NA	149.86	0.975543	0.221632	4.40163	1.07441e-05	0.000479496
VIT_217s0000g07090	NA	42.4885	0.975223	0.22662	4.30334	1.68242e-05	0.000703695
VIT_219s0014g02850	NA	13.9538	0.974602	0.341401	2.85472	0.00430753	0.066678
VIT_219s0015g01543	nbs-lrr resistance protein	38.4439	0.971884	0.270399	3.59426	0.000325318	0.00872468
VIT_200s0353g00060	serine threonine protein kinase	18.2772	0.971792	0.326394	2.97736	0.00290745	0.0490499
VIT_217s0000g09800	NA	124.972	0.969045	0.246317	3.93413	8.34972e-05	0.00280846
VIT_204s0008g02510	g-type lectin s-receptor-like serine threonine-protein kinase at1g34300-like	13.1775	0.967881	0.325868	2.97016	0.00297646	0.049772
VIT_214s0060g02480	NA	22.0359	0.966787	0.300639	3.21577	0.00130094	0.0265701
VIT_202s0012g00170	beta-amylase	538.072	0.965389	0.21772	4.43407	9.24691e-06	0.000422922
VIT_218s0089g01000	f-box lrr-repeat protein at3g48880	11.927	0.963004	0.339849	2.83362	0.00460237	0.0700662
VIT_201s0137g00240	pectate lyase	56.9741	0.962863	0.233496	4.12369	3.72857e-05	0.00141809
VIT_207s0005g00590	photolyase blue-light receptor 2	664.648	0.96226	0.184709	5.2096	1.89246e-07	1.34598e-05
VIT_203s0038g04760	transcription factor bhlh63-like	162.711	0.961419	0.17606	5.46075	4.74137e-08	3.98695e-06
VIT_201s0011g01990	glycine cleavage system h protein	49.637	0.959784	0.256816	3.73724	0.00018605	0.00551153
VIT_213s0019g01040	NA	25.1991	0.959635	0.294737	3.25591	0.00113031	0.0237926
VIT_200s2248g00010	probable receptor-like protein kinase at1g67000-like	12.1914	0.959325	0.330504	2.90261	0.00370062	0.0586325
VIT_201s0010g03293	lrr receptor-like serine threonine-protein kinase fls2-like	14.8781	0.958143	0.33958	2.82156	0.00477912	0.0718759
VIT_216s0039g02370	NA	9.91194	0.957868	0.351636	2.72403	0.00644906	0.0896041
VIT_207s0095g00005	NA	51.9359	0.956127	0.314088	3.04414	0.00233345	0.0413541
VIT_200s2032g00010	NA	1640.33	0.956109	0.177653	5.3819	7.37019e-08	5.80447e-06
VIT_201s0011g04710	chloroplast-targeted copper	33.1	0.954787	0.26734	3.57143	0.000355033	0.00938134
VIT_204s0008g00400	receptor-like protein kinase hsl1-like	13.2418	0.954449	0.336267	2.83837	0.00453446	0.0693922
VIT_216s0050g02330	regulator of nonsense transcripts-like protein	11.6138	0.954431	0.331066	2.8829	0.00394034	0.0617638
VIT_204s0008g03950	dehydration-responsive protein rd22	496.103	0.953884	0.187312	5.09248	3.53404e-07	2.33841e-05
VIT_201s0011g00960	disease resistance protein rpm1-like	10.5308	0.953162	0.346039	2.75449	0.00587832	0.0836171
VIT_202s0025g02140	luminal binding protein	260.393	0.952443	0.218938	4.35028	1.35966e-05	0.000585378
VIT_218s0001g01500	NA	27.6572	0.949917	0.255006	3.72507	0.00019526	0.00570068
VIT_200s1830g00010	probable receptor-like protein kinase at5g39020-like	13.3517	0.949802	0.330106	2.87727	0.00401134	0.0627854
VIT_210s0003g01050	uncharacterized protein	16.7315	0.947133	0.331774	2.85475	0.00430709	0.066678
VIT_210s0003g05380	fatty acid 2-hydroxylase-like	101.811	0.943924	0.188748	5.00096	5.70445e-07	3.54907e-05
VIT_200s1682g00020	cytochrome p450	95.0842	0.940548	0.204871	4.59093	4.41279e-06	0.000220571
VIT_206s0004g06380	udp-glycosyltransferase 71c4-like	90.4732	0.940424	0.204029	4.60926	4.04102e-06	0.000204842
VIT_202s0025g01260	anthocyanidin reductase-like	13.6077	0.940377	0.333367	2.82085	0.0047897	0.0720015
VIT_201s0011g02030	serine carboxypeptidase-like 35-like	199.066	0.939874	0.187	5.02608	5.00608e-07	3.15716e-05
VIT_219s0014g02770	uncharacterized protein	133.433	0.938993	0.207512	4.525	6.03962e-06	0.00029064
VIT_206s0004g05740	NA	23.6532	0.938877	0.285162	3.29244	0.000993224	0.021481
VIT_200s2648g00010	type ii nad h dehydrogenase	28.1132	0.936593	0.29923	3.13001	0.001748	0.0332408
VIT_200s0388g00085	probable receptor-like protein kinase at1g67000-like	23.6458	0.936581	0.298779	3.1347	0.00172032	0.0328694
VIT_200s0379g00050	NA	30.85	0.936194	0.254971	3.67177	0.00024088	0.00676938
VIT_207s0104g01260	flavin-containing monooxygenase yucca10	13.0379	0.935388	0.317195	2.94894	0.0031887	0.052407
VIT_206s0004g04560	NA	23.3761	0.934427	0.274525	3.4038	0.000664554	0.0156714
VIT_204s0008g00350	receptor-like protein kinase hsl1-like	16.2031	0.934077	0.322064	2.90029	0.00372821	0.058925
VIT_218s0041g00710	udp-glycosyltransferase 88a1-like	54.2481	0.932978	0.232182	4.01831	5.86167e-05	0.00208911
VIT_206s0004g01400	g-type lectin s-receptor-like serine threonine-protein kinase rlk1	42.1773	0.932374	0.228214	4.08552	4.39776e-05	0.00163976
VIT_207s0129g00360	peroxidase 73	26.2225	0.931641	0.266457	3.4964	0.000471581	0.0118317
VIT_216s0013g00220	metacaspase 9	12.7953	0.929766	0.334592	2.7788	0.00545593	0.0790182
VIT_207s0031g00540	pinus taeda anonymous locus umn_2818_01 genomic sequence	379.223	0.928639	0.194321	4.77889	1.76263e-06	9.74578e-05
VIT_201s0011g05470	protein plant cadmium resistance 2-like	218.364	0.928191	0.245599	3.7793	0.000157273	0.0047866
VIT_200s0179g00260	calcium-transporting atpase plasma membrane-type-like	23.8135	0.927886	0.287951	3.22238	0.0012713	0.0260968
VIT_212s0035g02020	nac domain ipr003441	148.589	0.927568	0.218449	4.24616	2.17469e-05	0.000884393
VIT_204s0008g00410	receptor-like protein kinase hsl1-like	31.5971	0.926809	0.276281	3.35459	0.000794831	0.0179476
VIT_208s0040g01140	serine carboxypeptidase-like 45-like	93.3359	0.925898	0.169987	5.44687	5.12625e-08	4.23342e-06
VIT_205s0077g01980	NA	67.8296	0.925642	0.229646	4.03074	5.56012e-05	0.00199707
VIT_208s0058g00150	ammonium transporter amt2	15.0833	0.925483	0.327823	2.82312	0.00475585	0.0716261
VIT_200s0533g00050	NA	2220.99	0.925219	0.195318	4.73698	2.16928e-06	0.000116743
VIT_218s0001g01730	shikimate kinase	21.1413	0.924439	0.2963	3.11994	0.00180886	0.0341368
VIT_216s0098g00740	pinus taeda anonymous locus 0_11531_01 genomic sequence	34.1255	0.923155	0.274563	3.36227	0.000773038	0.0176356
VIT_203s0017g02170	zinc transporter	590.401	0.923062	0.178801	5.16251	2.43662e-07	1.67758e-05
VIT_206s0061g01300	arogenate dehydratase prephenate dehydratase chloroplastic-like	164.679	0.922899	0.169147	5.45619	4.86454e-08	4.05881e-06
VIT_206s0004g02120	2-oxoglutarate malate translocator	391.627	0.922631	0.199787	4.61806	3.87338e-06	0.000196963
VIT_216s0039g02040	4-coumarate: ligase	107.865	0.918148	0.18088	5.07601	3.85452e-07	2.51439e-05
VIT_208s0007g01430	universal stress protein family protein	105.04	0.917447	0.20844	4.40149	1.07512e-05	0.000479496
VIT_211s0016g00330	pectinesterase family protein	50.3333	0.917424	0.229575	3.99619	6.43701e-05	0.00226664
VIT_205s0049g00450	auxin-induced protein 5ng4-like	15.6895	0.916218	0.31267	2.9303	0.00338632	0.0546721
VIT_218s0001g05570	sugar transport protein 5-like	15.6516	0.913714	0.294524	3.10234	0.00191995	0.0357109
VIT_210s0116g00760	glucose-6-phosphate phosphate translocator chloroplastic-like	44.7618	0.912063	0.272089	3.35208	0.000802074	0.0180518
VIT_200s0454g00010	NA	33.7422	0.910699	0.27257	3.34115	0.000834308	0.0186048
VIT_205s0094g01200	cytochrome p450	54.125	0.908601	0.210882	4.30857	1.64314e-05	0.000689052
VIT_208s0007g05430	pyruvate cytosolic isozyme-like	26.2822	0.908404	0.294639	3.08311	0.00204848	0.0374711
VIT_207s0031g02710	NA	14.7752	0.908246	0.337959	2.68744	0.00720012	0.0973585
VIT_207s0031g00670	heat shock transcription factor hsf4	57.3068	0.907871	0.233279	3.89178	9.9511e-05	0.00324515
VIT_212s0028g01160	transparent testa 12	53.519	0.906264	0.212463	4.26552	1.99437e-05	0.000823507
VIT_202s0025g00350	NA	42.0233	0.904962	0.231553	3.90823	9.29731e-05	0.0030665
VIT_203s0063g02260	phosphatidylinositol 4-kinase alpha	119.444	0.90349	0.302453	2.98721	0.00281537	0.0479568
VIT_210s0071g00320	NA	36.6436	0.903134	0.23497	3.84362	0.000121233	0.00380798
VIT_218s0001g05030	glucan -beta-glucosidase	66.6059	0.901364	0.238396	3.78096	0.000156226	0.00476528
VIT_201s0146g00060	glucose-6-phosphate dehydrogenase 2	22.0769	0.901242	0.290191	3.10569	0.00189838	0.0355014
VIT_210s0003g01220	NA	24.6974	0.900954	0.299293	3.01027	0.00261014	0.0451669
VIT_203s0063g00880	uncharacterized protein	19.354	0.900907	0.303183	2.9715	0.00296352	0.0495814
VIT_201s0011g01200	myb-like transcription factor 2	65.2578	0.899252	0.262676	3.42343	0.000618366	0.014802
VIT_200s0179g00150	heat stress transcription factor a-6b	45.6827	0.899193	0.240903	3.7326	0.000189513	0.0055732
VIT_201s0011g01140	uncharacterized amino acid permease -like	30.5854	0.898593	0.258185	3.48042	0.000500633	0.0124158
VIT_205s0062g00300	udp-glycosyltransferase 75d1-like	14.8425	0.896739	0.301495	2.97431	0.00293651	0.0493339
VIT_200s0160g00130	double-strand break repair protein mre11	137.11	0.895827	0.202565	4.42242	9.76032e-06	0.000440168
VIT_216s0039g02380	lrr receptor-like serine threonine-protein kinase gso2-like	128.079	0.89323	0.225711	3.95741	7.5766e-05	0.00259712
VIT_218s0001g04660	NA	27.4268	0.892531	0.247108	3.6119	0.000303958	0.00824772
VIT_200s0556g00010	type i inositol- -trisphosphate 5-phosphatase cvp2-like	99.7769	0.892333	0.234411	3.8067	0.000140836	0.00433518
VIT_218s0001g10360	uncharacterized protein	43.3908	0.891933	0.245684	3.63041	0.000282971	0.00780953
VIT_203s0132g00340	NA	28.8105	0.888393	0.318692	2.78762	0.00530966	0.077649
VIT_201s0011g01130	pentatricopeptide repeat-containing protein	33.9355	0.888153	0.264733	3.35491	0.000793911	0.0179394
VIT_211s0037g00670	probable lrr receptor-like serine threonine-protein kinase at4g08850-like	28.3253	0.888038	0.288431	3.07886	0.00207798	0.0378374
VIT_215s0021g01130	rac-like gtp-binding protein arac3	113.709	0.887892	0.164674	5.39182	6.97457e-08	5.54905e-06
VIT_213s0019g04460	phenylalanine ammonia-lyase	151.67	0.886685	0.178638	4.96358	6.9204e-07	4.20037e-05
VIT_208s0007g05840	NA	15.7074	0.886507	0.326264	2.71715	0.00658469	0.0910967
VIT_215s0048g01515	cytochrome p450	70.0363	0.885597	0.316985	2.79382	0.00520898	0.0766278
VIT_214s0060g00120	rhicadhesin receptor	264.408	0.880462	0.157186	5.6014	2.12633e-08	1.99815e-06
VIT_209s0002g05710	adenine nucleotide translocase	444.778	0.878339	0.159412	5.50986	3.59127e-08	3.1089e-06
VIT_203s0038g02400	atp binding	24.93	0.877663	0.287472	3.05304	0.00226533	0.0402795
VIT_207s0141g01050	NA	1570.51	0.875151	0.222489	3.93346	8.37327e-05	0.00281345
VIT_209s0018g01220	zinc finger	22.4143	0.873541	0.273448	3.19454	0.00140052	0.0280365
VIT_212s0059g01960	NA	18.1437	0.87309	0.310098	2.81552	0.00486978	0.0728662
VIT_205s0049g00010	cellulose synthase-like protein g2-like	73.8429	0.870208	0.243025	3.58074	0.000342621	0.00912807
VIT_216s0050g01250	metal ion binding	255.962	0.870015	0.187457	4.64115	3.46471e-06	0.000177863
VIT_204s0008g04810	NA	85.2901	0.868957	0.258157	3.36601	0.00076265	0.0174652
VIT_203s0063g01150	protein srg1	59.2076	0.868107	0.216678	4.00643	6.16425e-05	0.00218489
VIT_216s0050g00250	lrr receptor-like serine threonine-protein kinase fls2-like	28.7276	0.867691	0.321304	2.70053	0.00692293	0.0944807
VIT_201s0010g03850	NA	128.806	0.866558	0.165677	5.23042	1.69126e-07	1.21806e-05
VIT_216s0098g00760	nac domain ipr003441	31.3227	0.866218	0.253977	3.41062	0.000648157	0.0153499
VIT_206s0004g01770	uncharacterized protein	14.2582	0.864246	0.32138	2.68917	0.00716295	0.0969574
VIT_200s0895g00010	glucan -beta-glucosidase	20.0059	0.86249	0.309705	2.78488	0.00535475	0.0780257
VIT_206s0061g01230	glucomannan 4-beta-mannosyltransferase 2	218.741	0.862219	0.168842	5.10667	3.27885e-07	2.19324e-05
VIT_213s0067g03890	beta-ketoacyl-coa synthase family protein	336.261	0.861742	0.178093	4.83871	1.30686e-06	7.49527e-05
VIT_211s0016g05740	NA	84.5122	0.861712	0.214435	4.01853	5.85635e-05	0.00208911
VIT_218s0001g13360	auxin-induced protein 5ng4-like	260.493	0.861555	0.142985	6.02549	1.68594e-09	1.95823e-07
VIT_210s0003g01960	atp binding	66.4492	0.861263	0.268977	3.202	0.00136478	0.0275731
VIT_218s0089g00410	sucrose-phosphate synthase	14.7076	0.859237	0.317723	2.70436	0.00684359	0.0937989
VIT_203s0063g02680	NA	3943.68	0.858498	0.152939	5.61334	1.98461e-08	1.89035e-06
VIT_201s0010g02440	abc transporter c family member 3-like	39.8921	0.85807	0.264496	3.24416	0.00117796	0.024619
VIT_203s0038g00250	purple acid phosphatase	26.5705	0.855337	0.276825	3.08982	0.00200281	0.0368233
VIT_217s0000g03330	probable receptor-like protein kinase at1g67000-like	22.3185	0.854075	0.281111	3.03821	0.00237985	0.0419954
VIT_208s0058g00470	abscisic acid receptor pyl4	38.5317	0.852803	0.286683	2.97472	0.00293253	0.0492927
VIT_204s0043g00710	hypoxia up-regulated protein 1-like	66.4688	0.852439	0.268162	3.17882	0.00147877	0.0291332
VIT_208s0056g00250	NA	23.6211	0.851616	0.280697	3.03393	0.00241392	0.0423846
VIT_214s0068g00100	feronia receptor-like kinase	26.9303	0.849721	0.285298	2.97836	0.00289791	0.0489401
VIT_205s0062g01430	o-glycosyl hydrolases family 17 protein	28.8631	0.849498	0.264089	3.21672	0.00129667	0.026507
VIT_212s0028g00590	3-hydroxyisobutyryl- hydrolase-like protein 5-like	33.8957	0.844636	0.240738	3.50853	0.000450583	0.0113578
VIT_214s0108g01260	uncharacterized protein	21.0245	0.844462	0.288718	2.92487	0.00344598	0.0553585
VIT_213s0047g00080	transporter-like protein	44.1573	0.844154	0.254244	3.32026	0.000899352	0.0198497
VIT_204s0023g02380	disease resistance protein	16.5529	0.843169	0.299413	2.81608	0.00486137	0.072774
VIT_218s0001g10310	probable serine threonine-protein kinase at1g01540-like	45.3381	0.841942	0.24913	3.37954	0.00072608	0.0167705
VIT_218s0001g14410	NA	139.691	0.841435	0.191115	4.40276	1.06881e-05	0.000478665
VIT_215s0046g01010	dead-box atp-dependent rna helicase 31-like	81.4784	0.841086	0.24127	3.48608	0.000490147	0.0121822
VIT_207s0104g00660	2og-fe oxygenase family protein	52.9261	0.839936	0.230239	3.64811	0.000264174	0.00733957
VIT_205s0049g00940	phosphate transporter	211.127	0.837098	0.143263	5.84308	5.12449e-09	5.44309e-07
VIT_201s0011g05880	rna-dependent rna polymerase	93.046	0.836725	0.1961	4.26684	1.98262e-05	0.000819705
VIT_218s0001g06250	3-deoxy-d-arabino-heptulosonate 7-phosphate synthase	361.884	0.836568	0.155831	5.36845	7.9418e-08	6.20921e-06
VIT_210s0003g01980	atp binding	40.389	0.835223	0.261087	3.19902	0.00137896	0.0277596
VIT_208s0007g05810	calmodulin-binding protein	23.6417	0.834944	0.268223	3.11287	0.00185278	0.034803
VIT_216s0013g00450	NA	21.4028	0.834321	0.290448	2.87253	0.00407195	0.0636415
VIT_200s0160g00100	tmv resistance protein n-like	39.9326	0.833933	0.274298	3.04024	0.00236387	0.0418095
VIT_202s0025g02970	NA	152.062	0.833601	0.188128	4.43103	9.3784e-06	0.000428329
VIT_202s0012g00830	major pollen allergen ory s 1	34.502	0.831669	0.259724	3.20213	0.00136415	0.0275731
VIT_210s0003g00600	gdsl esterase lipase	48.4239	0.830136	0.237926	3.48905	0.000484745	0.0120962
VIT_211s0016g04330	dihydrofolate reductase	130.496	0.829854	0.185729	4.4681	7.89187e-06	0.000368249
VIT_205s0077g01910	NA	63.1521	0.828892	0.26887	3.08287	0.00205013	0.0374711
VIT_214s0108g01330	chorismate mutase	131.579	0.828765	0.147204	5.63005	1.80161e-08	1.73137e-06
VIT_200s2341g00010	heat shock protein 90	39.3543	0.82809	0.26696	3.10192	0.00192268	0.0357212
VIT_202s0025g02500	metal-nicotianamine transporter ysl1	70.0357	0.827102	0.205178	4.03115	5.55041e-05	0.0019958
VIT_213s0067g02340	probable peptide nitrate transporter at2g40460-like	134.045	0.827001	0.151203	5.46949	4.51334e-08	3.82509e-06
VIT_211s0037g00570	hydroxycinnamoyl-coenzyme a shikimate quinate hydroxycinnamoyltransferase-like	167.038	0.826828	0.169806	4.86924	1.12027e-06	6.56509e-05
VIT_208s0040g00670	4-alpha-glucanotransferase	117.43	0.826709	0.187904	4.39964	1.08431e-05	0.000482931
VIT_215s0046g02380	cytochrome p450	22.3297	0.82665	0.281429	2.93733	0.00331047	0.0537914
VIT_217s0000g09480	manganese-dependent adp-ribose cdp-alcohol diphosphatase-like	70.3827	0.8262	0.235565	3.50731	0.000452653	0.0114011
VIT_204s0008g05430	rna-dependent rna polymerase 6	21.3605	0.826101	0.296393	2.78718	0.00531687	0.0777192
VIT_216s0022g02170	alpha-l-fucosidase 1-like	26.3645	0.825542	0.282891	2.91823	0.00352026	0.0564116
VIT_212s0134g00460	NA	22.4257	0.824345	0.280333	2.94059	0.0032759	0.0534082
VIT_200s0583g00030	sphingolipid delta -desaturase des1-like	128.485	0.823727	0.186001	4.42861	9.48429e-06	0.000431059
VIT_201s0011g00530	ureide permease	16.5654	0.822705	0.298189	2.75901	0.00579768	0.0827983
VIT_218s0041g02020	12-oxophytodienoate reductase	39.4891	0.820669	0.232217	3.53406	0.000409232	0.0104874
VIT_211s0016g04270	alpha beta fold family protein	459.635	0.819182	0.212896	3.8478	0.000119184	0.00375458
VIT_200s0194g00030	heat shock protein	312.678	0.8185	0.143453	5.70568	1.15878e-08	1.1373e-06
VIT_204s0023g01920	u-box domain-containing protein 5-like	17.549	0.817664	0.296148	2.761	0.00576253	0.0825315
VIT_214s0006g01400	calmodulin-related protein	75.943	0.817579	0.21789	3.75226	0.000175248	0.00525906
VIT_218s0001g15000	act domain-containing protein 3	34.1894	0.817533	0.253105	3.23002	0.00123783	0.025605
VIT_214s0036g00520	threonine aldolase	17.3795	0.815959	0.299349	2.72578	0.00641494	0.0893223
VIT_204s0044g00040	disease resistance response protein	55.3515	0.815482	0.259645	3.14076	0.00168508	0.0323491
VIT_215s0046g01920	ferric reduction oxidase 2	30.1847	0.814306	0.25464	3.19787	0.00138445	0.0278355
VIT_213s0067g01840	ferritin- chloroplastic	984.291	0.813827	0.170669	4.76845	1.85645e-06	0.000101539
VIT_200s2600g00010	NA	40.033	0.812276	0.294788	2.75546	0.00586095	0.0834436
VIT_215s0046g01140	wrky transcription	103.617	0.811351	0.193529	4.1924	2.76015e-05	0.00108536
VIT_212s0134g00010	btb poz domain-containing protein at3g22104-like	18.161	0.811142	0.300045	2.7034	0.00686339	0.0939461
VIT_206s0009g01710	nadh-cytochrome b5 reductase 1-like	21.4126	0.81103	0.286344	2.83236	0.00462057	0.0703102
VIT_207s0005g01350	universal stress protein a-like protein	109.528	0.810142	0.199087	4.06929	4.71568e-05	0.00173427
VIT_206s0004g02760	NA	52.8854	0.809205	0.25181	3.21355	0.00131103	0.0267256
VIT_213s0047g00050	transporter-like protein	45.8295	0.808944	0.235089	3.441	0.000579562	0.014018
VIT_208s0040g02830	calcium-transporting atpase endoplasmic reticulum-type-like	57.0231	0.808684	0.220444	3.66844	0.000244036	0.00683427
VIT_218s0001g10480	cold regulated protein 27	23.899	0.806302	0.272669	2.95708	0.00310571	0.0514506
VIT_217s0000g09470	nitrate transmembrane transporter	88.6472	0.806071	0.224253	3.59448	0.000325045	0.00872462
VIT_216s0039g00520	dna-binding protein smubp-2-like	56.8132	0.805991	0.230966	3.48966	0.000483642	0.0120806
VIT_200s0160g00090	tmv resistance protein n-like	40.8721	0.80592	0.294248	2.73891	0.00616434	0.0867305
VIT_214s0068g00130	feronia receptor-like kinase	116.179	0.803832	0.18248	4.40504	1.05765e-05	0.000474328
VIT_203s0038g00950	saur family protein	163.232	0.803723	0.215363	3.73195	0.000190003	0.00558254
VIT_200s0229g00060	auxin-induced protein 5ng4-like	144.489	0.803473	0.175005	4.59116	4.40793e-06	0.000220571
VIT_214s0060g02490	upf0481 protein at3g47200-like	44.1412	0.803404	0.223173	3.59992	0.000318319	0.00858979
VIT_204s0008g00660	protein early flowering 3-like	31.8848	0.802948	0.252157	3.18432	0.00145096	0.0287785
VIT_202s0025g01330	glycoside hydrolase family 28 protein	84.1822	0.802642	0.20018	4.00961	6.08191e-05	0.00215808
VIT_209s0054g00790	mitochondrial substrate carrier family protein	44.9463	0.80159	0.249327	3.21501	0.00130439	0.0266237
VIT_216s0013g01920	kinase family protein	39.9126	0.80106	0.250612	3.19641	0.00139148	0.0278901
VIT_205s0049g02070	NA	259.149	0.800453	0.202244	3.95786	7.56229e-05	0.00259576
VIT_208s0007g01200	s-receptor kinase pk3 precursor-like	23.9043	0.80032	0.294983	2.71311	0.00666553	0.0920573
VIT_217s0000g05070	protein cobra	151.465	0.800215	0.201026	3.98065	6.87275e-05	0.00239915
VIT_216s0022g00100	lrr receptor-like serine threonine-protein kinase gso1-like	32.8218	0.799877	0.295245	2.70919	0.00674469	0.0928329
VIT_211s0103g00550	subtilisin-like protease-like	47.9713	0.798626	0.24231	3.29589	0.000981105	0.0212937
VIT_204s0008g04180	transporter arsb-like	22.4736	0.797953	0.263164	3.03215	0.00242818	0.0425888
VIT_214s0036g00420	phosphoenolpyruvate carboxylase kinase	148.306	0.79774	0.218688	3.64785	0.000264442	0.00733957
VIT_208s0040g01890	mip pip subfamily	80.2278	0.795939	0.206855	3.84781	0.00011918	0.00375458
VIT_211s0016g04670	NA	55.0661	0.795826	0.297386	2.67607	0.00744913	0.0997646
VIT_206s0004g07500	double wrky type transfactor	131.253	0.792644	0.248635	3.18799	0.00143267	0.0285226
VIT_217s0000g01700	probable inactive leucine-rich repeat receptor-like protein kinase at3g03770-like	19.7027	0.791454	0.290499	2.72446	0.00644062	0.0895641
VIT_208s0007g06000	beta- -glucanase	43.3243	0.788951	0.243411	3.24123	0.00119017	0.0247619
VIT_213s0019g01490	elicitor-responsive protein	36.0787	0.788794	0.250002	3.15516	0.00160413	0.0310535
VIT_203s0063g00770	probable carboxylesterase 7-like	69.559	0.788652	0.225777	3.49306	0.000477512	0.0119433
VIT_212s0034g00135	udp-glucose flavonoid 3-o-glucosyltransferase 6-like	19.3941	0.788381	0.284473	2.77138	0.00558196	0.0804626
VIT_202s0025g01750	cellulose synthase-like protein g3	125.989	0.787741	0.167076	4.71488	2.41854e-06	0.000129296
VIT_214s0068g00400	2-hydroxy-6-oxo-6-phenylhexa- -dienoate hydrolase	60.2582	0.787447	0.221054	3.56223	0.000367714	0.00967683
VIT_212s0055g00465	uncharacterized protein	23.0251	0.787324	0.280665	2.80521	0.00502846	0.0744759
VIT_201s0011g00160	alpha- -glucan-protein synthase	91.6738	0.786671	0.191106	4.1164	3.84833e-05	0.00145337
VIT_205s0020g01400	NA	231.688	0.786631	0.153143	5.13656	2.79808e-07	1.90211e-05
VIT_218s0122g00630	cinnamoyl- reductase	131.061	0.786518	0.178658	4.40237	1.07074e-05	0.000478868
VIT_208s0040g01710	phenylalanine ammonia-lyase	148.252	0.785832	0.220757	3.55972	0.00037125	0.00974606
VIT_203s0063g00550	NA	31.1637	0.784775	0.251898	3.11544	0.00183668	0.0345801
VIT_212s0028g02520	transcription factor pcf5	21.6603	0.784461	0.286632	2.73683	0.0062035	0.0870539
VIT_200s0187g00210	rho gdp-dissociation inhibitor 1-like	21.9969	0.784435	0.284256	2.7596	0.00578715	0.0827211
VIT_211s0016g05840	bifunctional inhibitor lipid-transfer protein seed storage 2s albumin-like protein	6426.52	0.782699	0.104172	7.51356	5.75399e-14	1.46296e-11
VIT_215s0046g00280	NA	79.4348	0.779187	0.202882	3.8406	0.000122735	0.00384395
VIT_202s0012g01160	nitrate transporter -like	48.2093	0.778682	0.233744	3.33135	0.000864254	0.0191404
VIT_218s0072g00170	serine threonine protein kinase-like protein	38.0498	0.778459	0.265392	2.93325	0.00335437	0.0542649
VIT_218s0001g04980	acetyl- carboxylase	123.761	0.777163	0.150793	5.15383	2.55218e-07	1.75082e-05
VIT_212s0035g00350	probable mitochondrial chaperone bcs1-b-like isoform 1	21.0985	0.777154	0.281484	2.76092	0.00576396	0.0825315
VIT_205s0102g00600	unnamed protein product [Vitis vinifera]	41.6589	0.776074	0.256528	3.02529	0.00248392	0.0433311
VIT_208s0040g01580	protein kinase chloroplast	35.5366	0.775979	0.252533	3.07278	0.00212076	0.0382994
VIT_204s0008g06930	NA	34.765	0.775693	0.285886	2.7133	0.00666178	0.0920448
VIT_205s0020g03890	centromere protein	177.463	0.775542	0.227271	3.41241	0.000643913	0.0153333
VIT_205s0049g01550	peptide transporter ptr3-a	78.2449	0.7748	0.242722	3.19213	0.00141227	0.0282192
VIT_208s0056g00190	pyruvate kinase	93.554	0.773715	0.183481	4.21686	2.4773e-05	0.000990002
VIT_202s0012g00750	pyrophosphatase ppax	179.457	0.770007	0.245824	3.13235	0.0017341	0.0330613
VIT_219s0090g01490	glycerophosphoryl diester phosphodiesterase 3	117.694	0.76762	0.190753	4.02415	5.71804e-05	0.00204469
VIT_211s0118g00250	uncharacterized protein loc100257560	41.249	0.767034	0.277787	2.76123	0.00575835	0.0825315
VIT_201s0026g01050	myb-like transcription factor-like protein	494.538	0.766024	0.160438	4.77457	1.80089e-06	9.92331e-05
VIT_214s0083g00320	bifunctional dihydroflavonol 4-reductase flavanone 4-reductase-like	35.5315	0.765688	0.251137	3.04888	0.00229693	0.0407397
VIT_214s0083g00250	NA	179.505	0.764937	0.225735	3.38866	0.000702359	0.0163305
VIT_205s0020g04000	ring u-box domain-containing protein	53.1825	0.764517	0.258296	2.95985	0.00307787	0.0511501
VIT_207s0005g06360	e3 ubiquitin-protein ligase prt1	140.002	0.764201	0.157475	4.85284	1.21704e-06	7.03009e-05
VIT_208s0007g04860	major facilitator protein	50.1982	0.762712	0.206377	3.69573	0.000219257	0.00627086
VIT_211s0016g05110	protein brittle- chloroplastic amyloplastic-like	105.108	0.761396	0.204107	3.73037	0.000191201	0.00560197
VIT_211s0016g04190	NA	245.741	0.760776	0.177409	4.28825	1.80084e-05	0.000749346
VIT_216s0022g00150	lrr receptor-like serine threonine-protein kinase gso1-like	35.1256	0.760584	0.283576	2.68212	0.00731574	0.0985093
VIT_205s0020g02210	histidine-containing phosphotransfer	156.324	0.760197	0.191125	3.97749	6.96476e-05	0.00242602
VIT_203s0063g00730	probable carboxylesterase 2-like	43.558	0.759148	0.244448	3.10556	0.00189919	0.0355014
VIT_215s0024g00820	NA	45.4682	0.759098	0.242656	3.12829	0.00175827	0.0334164
VIT_200s0160g00330	tmv resistance protein n-like	56.9662	0.75737	0.218818	3.46119	0.000537791	0.0131955
VIT_205s0020g02890	glycoprotein membrane precursor gpi-anchored protein	43.8507	0.755938	0.261014	2.89616	0.00377763	0.0595604
VIT_218s0041g02270	12-oxophytodienoate reductase	29.2081	0.755766	0.270125	2.79784	0.00514457	0.0758876
VIT_216s0050g01950	lrr receptor-like serine threonine-protein kinase gso1-like	51.9885	0.75497	0.229067	3.29584	0.000981263	0.0212937
VIT_212s0134g00340	g-type lectin s-receptor-like serine threonine-protein kinase at4g03230-like	34.1231	0.752438	0.252053	2.98524	0.00283359	0.0481561
VIT_206s0004g03615	NA	49.5356	0.752162	0.228985	3.28477	0.00102064	0.0219018
VIT_218s0001g15220	NA	90.3335	0.751757	0.23237	3.23517	0.00121569	0.0252117
VIT_219s0090g00120	kua-ubiquitin conjugating enzyme hybrid localisation domain-containing protein	137.785	0.751268	0.169789	4.42472	9.65694e-06	0.000436726
VIT_200s0203g00130	equilibrative nucleoside transporter	70.216	0.749514	0.20959	3.5761	0.000348762	0.00926649
VIT_211s0037g00580	hydroxycinnamoyl-coenzyme a shikimate quinate hydroxycinnamoyltransferase-like	57.336	0.749291	0.253874	2.95143	0.0031631	0.0521104
VIT_208s0040g01570	protein kinase	32.742	0.748879	0.254698	2.94026	0.00327937	0.0534263
VIT_215s0048g02280	uncharacterized protein loc100257516	57.6001	0.746453	0.206022	3.62318	0.000291008	0.00799034
VIT_214s0036g00820	protein binding	68.6817	0.746246	0.222131	3.35949	0.000780865	0.0177444
VIT_206s0004g01910	adenine nucleotide translocator	187.233	0.746025	0.154303	4.83481	1.33273e-06	7.61659e-05
VIT_210s0042g01250	npr1-1 protein	36.3423	0.743889	0.239502	3.10599	0.00189646	0.0355014
VIT_208s0056g01150	nadh-cytochrome b5 reductase	184.167	0.743199	0.156572	4.7467	2.0676e-06	0.000111831
VIT_203s0180g00090	leucine-rich repeat disease resistance protein	112.271	0.74264	0.21522	3.45061	0.000559318	0.0136614
VIT_215s0046g02230	heavy-metal-associated domain-containing protein	94.8728	0.741574	0.216859	3.41961	0.000627111	0.0149885
VIT_212s0035g01330	disease resistance protein at4g27190-like	24.0365	0.738439	0.264042	2.79667	0.00516318	0.0760928
VIT_215s0046g00440	phosphoinositide 4-kinase gamma 4	39.4728	0.737871	0.239928	3.07538	0.00210232	0.0380515
VIT_204s0069g00010	glutamate receptor -like	25.1194	0.737755	0.267697	2.75593	0.00585249	0.0833897
VIT_200s1488g00020	NA	75.737	0.737428	0.214047	3.44516	0.00057072	0.0138561
VIT_205s0102g00590	protein fam186a	48.9901	0.737159	0.205162	3.59305	0.000326827	0.00875061
VIT_200s0181g00050	NA	30.0343	0.732245	0.263241	2.78165	0.00540826	0.0784514
VIT_213s0019g01890	protein rotundifolia like 8	55.657	0.730897	0.227691	3.21003	0.00132719	0.0269868
VIT_206s0080g00320	uncharacterized protein loc100248360	145.1	0.730292	0.204341	3.57389	0.000351718	0.00932429
VIT_216s0022g01650	probable receptor-like protein kinase at1g67000-like	106.268	0.729636	0.162642	4.48614	7.2526e-06	0.000342378
VIT_214s0068g00110	feronia receptor-like kinase	212.268	0.726781	0.174392	4.16752	3.0793e-05	0.0011994
VIT_206s0004g06080	peptide transporter ptr1-like	38.8003	0.726391	0.225268	3.22456	0.00126166	0.0259484
VIT_218s0001g03910	nitrate reductase	148.655	0.725407	0.174427	4.15879	3.1994e-05	0.0012402
VIT_214s0066g01850	peroxidase 31	37.3063	0.725277	0.254218	2.85298	0.0043312	0.06698
VIT_208s0007g02420	NA	42.4265	0.723341	0.255773	2.82805	0.0046832	0.070983
VIT_208s0007g05920	udp-n-acetylglucosamine: dolichol phosphate n-acetylglucosamine-1-p transferase	39.4768	0.723058	0.260821	2.77223	0.0055673	0.0803253
VIT_219s0014g02390	uncharacterized protein loc100854133	252.167	0.722457	0.174481	4.1406	3.46396e-05	0.00132369
VIT_208s0007g01170	s-receptor kinase pk3 precursor-like	29.1953	0.721618	0.25638	2.81464	0.00488317	0.0730327
VIT_201s0026g01460	thioredoxin h2	192.537	0.721588	0.137035	5.26572	1.39645e-07	1.02948e-05
VIT_214s0030g02170	calcium ion binding	55.4434	0.721364	0.219643	3.28426	0.00102252	0.0219093
VIT_211s0052g01140	mitochondrial protein	162.211	0.7201	0.161834	4.44962	8.6024e-06	0.00039625
VIT_200s0415g00030	heat shock 70 kda mitochondrial-like	71.3143	0.719526	0.193894	3.71092	0.000206507	0.00595899
VIT_205s0077g00950	atp citrate lyase a-subunit	186.683	0.719478	0.168999	4.2573	2.0691e-05	0.000851099
VIT_201s0011g00690	udp-d-glucose dehydrogenase	275.323	0.719037	0.150247	4.78571	1.70387e-06	9.43702e-05
VIT_200s0357g00100	pollen-specific protein c13	412.762	0.717466	0.177676	4.03806	5.38956e-05	0.00194663
VIT_211s0016g05380	NA	32.175	0.717354	0.246341	2.91204	0.00359074	0.0573134
VIT_213s0067g01450	lob domain-containing protein	238.096	0.717144	0.169099	4.24097	2.22553e-05	0.000898278
VIT_208s0040g02090	dnaj homolog subfamily c member 3 homolog	47.534	0.716186	0.242648	2.95155	0.00316187	0.0521104
VIT_203s0091g00410	uncharacterized protein	57.9881	0.714065	0.215636	3.31144	0.000928172	0.0203783
VIT_205s0102g00620	unnamed protein product [Vitis vinifera]	46.1086	0.713076	0.217482	3.27879	0.00104253	0.0222348
VIT_218s0001g14010	sulfate adenylyltransferase	226.733	0.71204	0.162735	4.37546	1.21179e-05	0.000533818
VIT_214s0006g02766	NA	36.7182	0.71179	0.252668	2.8171	0.00484602	0.072679
VIT_202s0025g02960	NA	30.2702	0.71142	0.263569	2.69918	0.00695111	0.0947052
VIT_206s0004g06400	udp-glycosyltransferase 71c4-like	149.63	0.710156	0.177366	4.00389	6.23093e-05	0.00220369
VIT_201s0026g00810	trichome birefringence-like 27 protein	49.0997	0.708881	0.212149	3.34143	0.000833476	0.0185991
VIT_209s0002g09020	NA	70.7474	0.706895	0.234996	3.00811	0.00262875	0.0453917
VIT_216s0039g01910	phosphorylase family protein	89.3708	0.706863	0.215154	3.28538	0.00101846	0.0218949
VIT_219s0015g00210	zinc transporter 11-like	59.7411	0.705185	0.239066	2.94975	0.00318035	0.0523146
VIT_212s0028g02180	phosphoenolpyruvate carboxylase	103.5	0.704759	0.227277	3.10088	0.00192944	0.0358261
VIT_215s0048g00630	proline-rich protein	3513.51	0.702786	0.151046	4.65281	3.27449e-06	0.000169173
VIT_207s0031g00160	ubiquitin-conjugating enzyme e2 i	243.36	0.701966	0.13904	5.04866	4.4493e-07	2.86191e-05
VIT_218s0001g09450	NA	34.5225	0.70107	0.246054	2.84925	0.00438228	0.0676405
VIT_215s0021g02050	phosphoglycerate mutase-like protein	90.1984	0.700561	0.191587	3.65661	0.00025557	0.00713872
VIT_204s0008g05440	ap2 erf domain-containing transcription factor	65.2244	0.697428	0.202956	3.43636	0.000589589	0.0142286
VIT_215s0021g00320	NA	152.198	0.696458	0.173396	4.01658	5.90484e-05	0.00210217
VIT_201s0137g00740	NA	107.581	0.695757	0.199458	3.48823	0.000486224	0.012105
VIT_203s0038g02190	NA	40.2809	0.694789	0.253972	2.73569	0.00622487	0.0872587
VIT_204s0008g06790	NA	62.944	0.69443	0.210197	3.30372	0.000954124	0.0208589
VIT_211s0016g01220	germin-like protein	6825.68	0.693452	0.127031	5.45894	4.78992e-08	4.01731e-06
VIT_214s0068g01300	serine palmitoyltransferase	83.3566	0.692122	0.187916	3.68315	0.000230367	0.00653077
VIT_217s0000g05030	alpha- -glucan-protein synthase	223.735	0.690284	0.191833	3.59835	0.000320239	0.00862428
VIT_207s0031g03090	avr9 elicitor response protein	34.1612	0.689906	0.251944	2.73833	0.00617519	0.0867726
VIT_217s0053g00990	alpha-expansin 6	95.5684	0.687408	0.249397	2.75628	0.00584628	0.0833897
VIT_205s0020g03340	NA	23.3465	0.686645	0.252544	2.71891	0.0065497	0.0906515
VIT_212s0134g00160	xyloglucan endotransglycosylase hydrolase partial	559.765	0.686635	0.217145	3.16211	0.00156631	0.0304676
VIT_207s0005g01220	dnaj homolog subfamily b member 11-like	87.4498	0.685636	0.206942	3.31318	0.000922409	0.0203026
VIT_218s0001g15720	lrr receptor-like serine threonine-protein kinase rch1-like	114.541	0.685389	0.172493	3.97343	7.08462e-05	0.00245981
VIT_206s0004g00440	NA	3442.33	0.681208	0.197124	3.45574	0.000548779	0.0134345
VIT_207s0031g00760	ef hand family protein	70.6748	0.681123	0.198632	3.42906	0.000605669	0.0145839
VIT_201s0011g02200	glutamine synthetase	146.162	0.678664	0.202875	3.34524	0.000822119	0.0183838
VIT_200s0259g00140	oligopeptide transporter 3-like	163.169	0.678503	0.152323	4.45437	8.41398e-06	0.000390859
VIT_201s0026g01890	udp-galactose transporter 3	63.1185	0.677826	0.215028	3.15227	0.00162006	0.0312869
VIT_205s0077g00030	ammonium transporter	130.865	0.677617	0.147467	4.59504	4.32658e-06	0.000217271
VIT_203s0017g01290	white-brown-complex abc transporter family	77.5477	0.675616	0.227019	2.97604	0.00291999	0.0491587
VIT_200s0658g00020	probable lrr receptor-like serine threonine-protein kinase at3g47570-like	87.6303	0.674975	0.219062	3.08121	0.0020616	0.0376308
VIT_215s0048g00610	uncharacterized protein	43.244	0.674965	0.223524	3.01965	0.00253065	0.044051
VIT_201s0026g01880	protein kinase	28.3931	0.674762	0.251438	2.68361	0.00728319	0.0981529
VIT_216s0050g01530	receptor-like protein	26.9838	0.673962	0.25002	2.69563	0.00702546	0.0955569
VIT_208s0032g00930	fasciclin-like arabinogalactan protein 17	80.2556	0.67257	0.192409	3.49552	0.000473146	0.0118525
VIT_212s0028g03060	receptor-like protein kinase hsl1	166.788	0.671463	0.191332	3.50941	0.000449108	0.0113295
VIT_206s0009g00130	ammecr1 protein	49.1604	0.671198	0.211932	3.16704	0.00153997	0.0300821
VIT_219s0014g03980	centromere protein	69.976	0.670956	0.199669	3.36034	0.000778475	0.0177396
VIT_208s0007g01450	NA	69.5747	0.668649	0.216047	3.09493	0.00196862	0.0364071
VIT_204s0008g01720	mechanosensitive ion channel domain-containing protein	47.0418	0.667463	0.215374	3.09908	0.00194121	0.0360033
VIT_206s0080g00510	sec23 sec24 transport family protein	35.2798	0.666765	0.248494	2.68322	0.00729161	0.0982253
VIT_200s0335g00010	tmv resistance protein n-like	53.5587	0.66529	0.244477	2.72127	0.00650311	0.0902387
VIT_212s0028g03020	NA	45.4701	0.662698	0.215529	3.07475	0.00210681	0.0381114
VIT_214s0060g00480	s-adenosylmethionine synthase-like isoform 1	427.259	0.662544	0.14978	4.42345	9.71381e-06	0.000438684
VIT_216s0050g00830	bahd acyltransferase dcr-like	116.754	0.662415	0.196144	3.37719	0.000732299	0.016902
VIT_206s0004g07210	NA	65.1876	0.661182	0.237174	2.78775	0.00530751	0.077649
VIT_212s0028g03310	protein phosphatase 2c	72.5206	0.659839	0.209214	3.1539	0.00161106	0.0311504
VIT_206s0061g00730	tonoplast intrinsic	2176.01	0.65779	0.157477	4.17706	2.95298e-05	0.00115308
VIT_210s0003g00210	NA	42.8872	0.655809	0.242724	2.70187	0.00689515	0.0942211
VIT_214s0006g01080	atp binding	98.2678	0.655371	0.167128	3.92137	8.80465e-05	0.00293397
VIT_201s0011g06470	probable nad h-dependent oxidoreductase 1	30.6213	0.654395	0.244328	2.67835	0.00739861	0.0992939
VIT_208s0032g01110	NA	44.0985	0.653401	0.237764	2.7481	0.0059941	0.0847044
VIT_216s0050g02410	NA	1000.08	0.652491	0.153734	4.24428	2.19296e-05	0.000888422
VIT_214s0219g00120	NA	85.5807	0.651477	0.216967	3.00265	0.00267639	0.046091
VIT_213s0067g00990	chaperone protein clpb	109.932	0.650834	0.168645	3.85919	0.000113762	0.00361551
VIT_212s0035g02090	probable leucine-rich repeat receptor-like protein kinase at5g49770-like	140.645	0.649778	0.182484	3.56074	0.000369813	0.00972415
VIT_207s0031g00480	probable serine threonine-protein kinase at1g01540-like	107.805	0.649103	0.174941	3.71042	0.000206914	0.00596542
VIT_200s0181g00020	vacuolar protein 8-like	155.206	0.64814	0.173049	3.74541	0.000180097	0.00536471
VIT_200s0220g00110	protein valine-tolerant 1	43.0949	0.647647	0.21154	3.06158	0.00220174	0.0393874
VIT_208s0040g00970	NA	59.3984	0.645243	0.223501	2.88698	0.00388955	0.0611757
VIT_208s0007g08260	guanylate kinase	82.3871	0.644868	0.197919	3.25825	0.00112103	0.0236433
VIT_218s0001g12160	probable protein phosphatase 2c 55-like	57.1746	0.644835	0.216922	2.97266	0.00295229	0.0494818
VIT_206s0061g01120	udp-d-apiose udp-d-xylose synthase 1	342.948	0.644316	0.152235	4.23237	2.31242e-05	0.000928707
VIT_201s0026g01340	glutathione s-transferase u17	180.316	0.643685	0.19487	3.30315	0.000956042	0.0208867
VIT_201s0011g01520	peroxisomal -dienoyl- reductase	47.5757	0.64294	0.225042	2.85697	0.00427702	0.0663647
VIT_214s0128g00020	na h antiporter	65.5826	0.641819	0.205628	3.12125	0.00180082	0.034005
VIT_206s0004g06290	tetratricopeptide repeat-containing protein	221.449	0.641511	0.201646	3.18138	0.00146576	0.0289656
VIT_201s0010g03750	stress-associated endoplasmic reticulum protein 2-like	538.65	0.640979	0.139861	4.58299	4.58376e-06	0.000227707
VIT_208s0040g03040	protein in2-1 homolog b-like	83.5833	0.639388	0.214643	2.97885	0.00289331	0.048888
VIT_201s0150g00610	uncharacterized protein	299.419	0.639384	0.151453	4.22165	2.42517e-05	0.000970367
VIT_204s0023g03170	gdp-mannose -dehydratase	51.3254	0.638449	0.217871	2.93039	0.00338532	0.0546721
VIT_206s0004g07440	exocyst complex component	75.6975	0.638058	0.1879	3.39574	0.000684434	0.0160032
VIT_206s0004g06700	atp-dependent clp protease atp-binding subunit clpl	203.986	0.637747	0.136922	4.65773	3.19721e-06	0.000165445
VIT_219s0014g02670	probable serine threonine-protein kinase at1g54610-like	68.4939	0.637092	0.199811	3.18847	0.00143028	0.0285085
VIT_219s0015g00020	abc transporter c family member 3-like	104.642	0.636859	0.214241	2.97263	0.00295261	0.0494818
VIT_216s0022g00960	21 kda protein	410.901	0.636647	0.188062	3.3853	0.000711003	0.0164812
VIT_217s0000g02230	protein tify 6b-like	201.792	0.636248	0.183206	3.47285	0.000514964	0.0127316
VIT_207s0031g02300	eukaryotic translation initiation factor 6	98.6048	0.634738	0.185401	3.42359	0.000617988	0.014802
VIT_217s0000g00720	NA	56.3632	0.634033	0.231156	2.74288	0.00609023	0.0859003
VIT_218s0001g10330	subtilisin-like protease	459.099	0.632239	0.168589	3.75018	0.000176705	0.00528806
VIT_209s0054g00430	NA	553.358	0.629209	0.177028	3.5543	0.000378992	0.00990904
VIT_218s0001g14040	endo- -beta-glucanase	148.434	0.629038	0.183384	3.43017	0.000603209	0.0145355
VIT_208s0040g03100	protein in2-1 homolog b-like	117.987	0.628434	0.205643	3.05595	0.00224352	0.0399797
VIT_211s0016g04720	NA	152.929	0.627116	0.204033	3.07359	0.00211498	0.0382163
VIT_218s0122g00120	cellulose synthase	52.096	0.625277	0.215293	2.90431	0.00368068	0.0584312
VIT_216s0050g00140	metal ion binding	44.6298	0.624913	0.226663	2.75701	0.00583323	0.0832692
VIT_205s0029g00330	s-adenosyl-l-homocysteine hydrolase	375.145	0.620351	0.140025	4.4303	9.41005e-06	0.000429168
VIT_203s0038g00360	uncharacterized isochorismatase family protein pnca	102.994	0.618703	0.172264	3.5916	0.000328655	0.008785
VIT_208s0007g01640	fructokinase-like protein 1	136.346	0.618387	0.166043	3.72425	0.000195893	0.00570883
VIT_214s0068g00160	NA	92.5633	0.616582	0.170592	3.61437	0.000301083	0.00819038
VIT_218s0041g01840	f-box family protein	42.6467	0.61485	0.226853	2.71035	0.00672132	0.0927088
VIT_205s0020g03380	with no lysine kinase	37.2984	0.614287	0.228791	2.68493	0.00725449	0.0979478
VIT_216s0100g00470	bcl-2-associated athanogene 3	111.296	0.613861	0.184958	3.31892	0.000903648	0.0199309
VIT_218s0001g04520	NA	127.907	0.61112	0.162186	3.76802	0.00016455	0.00498437
VIT_212s0034g00060	udp-glucose flavonoid 3-o-glucosyltransferase 6-like	54.2221	0.609863	0.205408	2.96904	0.00298733	0.0498764
VIT_218s0122g00330	uncharacterized protein	79.6416	0.609047	0.209963	2.90073	0.00372295	0.0588707
VIT_208s0007g08540	magnesium chelatase h subunit	470.455	0.608713	0.158768	3.83396	0.000126094	0.00394151
VIT_207s0031g01680	cytochrome p450	159.159	0.607853	0.216257	2.81079	0.00494203	0.0735604
VIT_200s0160g00120	NA	139.587	0.607502	0.195278	3.11096	0.00186478	0.0349876
VIT_212s0057g01020	fasciclin-like arabinogalactan protein	647.107	0.606151	0.162756	3.72428	0.000195873	0.00570883
VIT_204s0023g00080	cytochrome p450	86.4846	0.605225	0.181524	3.33412	0.000855685	0.0189767
VIT_206s0009g02550	10 kda chaperonin	78.5444	0.605011	0.200921	3.01119	0.00260227	0.0450548
VIT_207s0130g00320	probable carboxylesterase 18-like	49.8623	0.60267	0.21298	2.82971	0.00465907	0.0707293
VIT_208s0040g02250	NA	153.288	0.602523	0.170001	3.54424	0.000393753	0.0101796
VIT_218s0122g00620	cinnamoyl- reductase	205.555	0.599926	0.151045	3.97185	7.13178e-05	0.00247352
VIT_208s0105g00430	omega-3 fatty acid desaturase	316.86	0.59976	0.153394	3.90994	9.23186e-05	0.00305115
VIT_212s0057g00930	hydroxycinnamoyl shikimate quinate hydroxycinnamoyltransferase-like protein	59.3913	0.596876	0.222649	2.6808	0.00734474	0.0988355
VIT_203s0017g01280	white-brown-complex abc transporter family	129.763	0.596864	0.175732	3.39644	0.000682692	0.015974
VIT_205s0062g00850	NA	262.833	0.596704	0.153708	3.88207	0.000103571	0.00334097
VIT_206s0004g03000	glutamine amidotransferase subunit pdxt	95.7608	0.594327	0.175315	3.39004	0.000698819	0.0162923
VIT_203s0167g00070	mads-box protein svp	76.052	0.593072	0.205388	2.88757	0.00388233	0.0610918
VIT_208s0040g02470	soluble inorganic pyrophosphatase	468.758	0.592085	0.170789	3.46676	0.000526767	0.0129644
VIT_206s0004g06020	alpha-glucan h isozyme-like	202.286	0.591951	0.186314	3.17717	0.0014872	0.0292638
VIT_210s0116g01810	uncharacterized protein	227.845	0.590466	0.203056	2.9079	0.00363868	0.057964
VIT_216s0098g00900	pseudo response regulator	59.0783	0.590122	0.209113	2.82203	0.00477213	0.0718377
VIT_215s0048g00550	axial regulator yabby 1	104.368	0.588622	0.185832	3.1675	0.00153754	0.0300709
VIT_207s0005g00660	late embryogenesis abundant protein	927.964	0.588411	0.195604	3.00817	0.00262826	0.0453917
VIT_215s0048g01710	quinone oxidoreductase-like protein	82.21	0.587018	0.19697	2.98024	0.00288022	0.0486924
VIT_204s0008g05770	calcineurin b-like protein-interacting protein kinase	78.9725	0.586109	0.19303	3.03637	0.00239449	0.0421122
VIT_212s0034g01760	maternal effect embryo arrest 9 protein	265.98	0.582657	0.1529	3.81071	0.000138567	0.00428164
VIT_201s0026g01450	NA	65.4184	0.579798	0.201942	2.87111	0.00409039	0.0638696
VIT_205s0094g00966	ras-related protein ric1	98.5179	0.579632	0.170786	3.39392	0.000689006	0.0160868
VIT_205s0062g00820	NA	219.343	0.578151	0.182339	3.17075	0.00152044	0.0298269
VIT_207s0005g00410	beta glucosidase 11	66.6843	0.576416	0.191767	3.00581	0.00264872	0.0456388
VIT_209s0002g04480	kinesin-like protein kif2a-like	73.9434	0.576094	0.214938	2.68027	0.0073562	0.0988738
VIT_207s0031g01630	uncharacterized protein	127.9	0.575663	0.195821	2.93974	0.00328483	0.0534613
VIT_201s0010g03330	NA	102.437	0.574904	0.206283	2.78697	0.00532031	0.0777247
VIT_204s0023g01250	brassinazole-resistant 1	161.892	0.574436	0.197598	2.90709	0.00364806	0.058056
VIT_203s0038g04670	isoflavone reductase homolog	72.0718	0.574007	0.196755	2.91737	0.00352995	0.0565387
VIT_214s0108g01280	wrky transcription	125.125	0.573833	0.173978	3.2983	0.000972715	0.0211651
VIT_200s0259g00120	oligopeptide transporter 3-like	133.452	0.573552	0.156696	3.6603	0.000251923	0.00704293
VIT_200s0181g00010	hexose transporter	142.653	0.572466	0.213548	2.68073	0.00734609	0.0988355
VIT_200s0179g00300	mpbq msbq methyltransferase 2	284.451	0.571816	0.122314	4.67498	2.93978e-06	0.000153601
VIT_216s0013g01780	NA	183.931	0.57135	0.188717	3.02756	0.0024654	0.0430313
VIT_218s0086g00220	zinc finger	107.095	0.570641	0.186579	3.05845	0.00222489	0.0397134
VIT_207s0005g04420	xyloglucan galactosyltransferase katamari1-like	51.9046	0.570491	0.213254	2.67517	0.00746922	0.0999507
VIT_216s0098g01290	major facilitator protein	70.9456	0.570056	0.200752	2.83961	0.00451691	0.0692222
VIT_210s0116g00900	chaperonin-like protein	90.3441	0.569976	0.201843	2.82386	0.00474487	0.0715755
VIT_216s0013g01760	derlin-1	148.31	0.569077	0.204565	2.78189	0.00540429	0.0784291
VIT_218s0001g12490	leucine carboxyl methyltransferase	97.1355	0.568466	0.164949	3.44631	0.000568296	0.0138284
VIT_216s0098g00890	harpin-induced family protein	208.285	0.566663	0.143774	3.94134	8.10286e-05	0.00274585
VIT_219s0014g03190	uncharacterized protein	161.164	0.566504	0.196364	2.88498	0.00391442	0.061477
VIT_204s0023g02690	beta-galactosidase 3	240.995	0.564398	0.161872	3.48669	0.000489044	0.0121658
VIT_215s0046g03090	o-glucosyltransferase rumi homolog	117.76	0.562421	0.18195	3.09107	0.00199437	0.0367569
VIT_218s0001g09530	ring-finger domain-containing protein	84.6823	0.561581	0.181386	3.09606	0.00196108	0.0363091
VIT_212s0035g01190	NA	121.818	0.561244	0.18284	3.0696	0.00214349	0.038602
VIT_208s0007g01350	NA	591.965	0.561105	0.192173	2.91978	0.00350274	0.0561587
VIT_207s0005g00030	glutathione s-transferase	830.155	0.56051	0.164171	3.41419	0.000639708	0.0152669
VIT_214s0108g00990	NA	95.2517	0.560143	0.175733	3.18746	0.00143528	0.0285377
VIT_215s0048g00340	udp-d-glucuronate 4-epimerase 2	63.4696	0.560124	0.193057	2.90134	0.00371575	0.0587857
VIT_206s0004g06130	thiamine biosynthesis protein	155.861	0.560052	0.189403	2.95694	0.00310711	0.0514506
VIT_204s0044g00710	udp-glucose pyrophosphorylase	176.104	0.560018	0.20819	2.68993	0.00714662	0.0968784
VIT_207s0005g06160	clavata3 esr -related protein tdif-like	91.3599	0.559919	0.17873	3.13276	0.0017317	0.0330477
VIT_204s0008g05020	gtp-binding nuclear protein ran-3-like	440.95	0.558862	0.131357	4.25455	2.09474e-05	0.000859457
VIT_200s0878g00020	probable galactinol--sucrose galactosyltransferase 2-like	96.4099	0.557012	0.169309	3.28991	0.0010022	0.0216172
VIT_217s0000g07450	glycerophosphoryl diester phosphodiesterase	270.235	0.55693	0.168878	3.29783	0.00097436	0.0211866
VIT_218s0072g01110	NA	87.4109	0.554749	0.188879	2.93706	0.00331344	0.0537914
VIT_205s0020g04570	cbl-interacting serine threonine-protein kinase 7	49.226	0.554373	0.194797	2.8459	0.00442858	0.0681921
VIT_217s0000g05680	hypersensitive-induced response protein	65.4567	0.553804	0.184722	2.99805	0.00271715	0.0466189
VIT_206s0004g03550	ascorbate peroxidase	1089.36	0.552321	0.109878	5.02666	4.99084e-07	3.1537e-05
VIT_213s0019g04280	mip pip subfamily	949.193	0.550868	0.132951	4.1434	3.42197e-05	0.00131082
VIT_213s0067g03160	ubiquinol-cytochrome c reductase complex kda protein	241.499	0.550676	0.203421	2.70708	0.00678777	0.0932669
VIT_218s0001g08030	phosphoglycerate mutase-like protein	127.866	0.549891	0.173235	3.17425	0.00150223	0.0295235
VIT_200s0340g00040	beta-hexosaminidase subunit b2-like	83.3225	0.548988	0.205069	2.67709	0.00742643	0.0995845
VIT_208s0032g00910	fasciclin-like arabinogalactan protein 17	116.248	0.548672	0.179963	3.04881	0.00229752	0.0407397
VIT_218s0001g10560	uncharacterized protein	82.9309	0.546945	0.182723	2.9933	0.00275976	0.0471995
VIT_215s0048g00350	5-enolpyruvylshikimate-3-phosphate synthase	161.33	0.546028	0.141894	3.84814	0.000119017	0.00375458
VIT_206s0004g05080	protein binding	68.8431	0.545206	0.191459	2.84764	0.00440448	0.0679182
VIT_203s0038g02300	proteasome subunit alpha type-7	201.714	0.544953	0.155565	3.50305	0.000459961	0.0115552
VIT_217s0000g08000	nuclear fusion defective 2 protein ribonuclease iii	137.81	0.54455	0.163295	3.33477	0.000853706	0.0189458
VIT_214s0066g00450	at3g27570 mmj24_12	261.649	0.54401	0.167821	3.2416	0.00118861	0.0247615
VIT_209s0054g01620	myb-like hth transcriptional regulator family protein	83.6087	0.543463	0.196561	2.76485	0.0056949	0.0818373
VIT_219s0085g00360	NA	184.674	0.543298	0.195696	2.77623	0.00549927	0.0795421
VIT_211s0016g04480	acyl acp-thioesterase	71.2334	0.543246	0.184789	2.93981	0.00328409	0.0534613
VIT_212s0035g01200	NA	145.99	0.541853	0.192204	2.81916	0.00481497	0.0722469
VIT_219s0014g00290	probable rhamnose biosynthetic enzyme 1-like	227.599	0.541022	0.160221	3.37671	0.000733572	0.0169193
VIT_200s2085g00010	probably inactive leucine-rich repeat receptor-like protein kinase at5g48380-like	115.398	0.539411	0.196079	2.75099	0.00594163	0.0842209
VIT_218s0001g07640	hydroxycinnamoyl-coenzyme a shikimate quinate hydroxycinnamoyltransferase	118.639	0.536207	0.200331	2.6766	0.00743726	0.099647
VIT_209s0002g04020	aquaporin tip2-1	862.278	0.535016	0.154296	3.46747	0.000525389	0.0129502
VIT_202s0025g04600	NA	109.818	0.534185	0.171069	3.12264	0.00179238	0.0339079
VIT_206s0004g06730	NA	229.872	0.533688	0.180012	2.96474	0.00302939	0.0504742
VIT_203s0038g01410	x intrinsic protein	352.364	0.533144	0.194555	2.74033	0.00613779	0.08647
VIT_217s0000g07200	flavonoid 3 -hydroxylase	100.728	0.531401	0.18109	2.93445	0.00334135	0.0541355
VIT_209s0002g05800	26s protease regulatory subunit 8 homolog a	85.0045	0.531245	0.181386	2.92881	0.00340261	0.0548285
VIT_201s0146g00310	pyruvate dehydrogenase e1 component subunit beta	193.664	0.529829	0.148133	3.57671	0.000347939	0.0092545
VIT_206s0004g06410	NA	104.549	0.529519	0.185667	2.85198	0.00434474	0.0671256
VIT_215s0021g02620	protein transport protein sec61 subunit beta	169.06	0.529053	0.164474	3.21664	0.00129703	0.026507
VIT_208s0007g02440	aspartic proteinase nepenthesin-2-like	478.396	0.527301	0.187412	2.81359	0.0048991	0.0731584
VIT_206s0004g01380	NA	373.217	0.526933	0.185776	2.83639	0.00456273	0.0697258
VIT_204s0023g00820	uncharacterized protein	98.1312	0.524929	0.182405	2.87782	0.00400433	0.0627059
VIT_218s0001g02510	protein disulfide isomerase	450.438	0.524742	0.113599	4.61927	3.85089e-06	0.000196128
VIT_200s0186g00020	ubiquitin-like protein smt3	143.487	0.523816	0.168272	3.11292	0.00185247	0.034803
VIT_207s0031g01180	u-box domain-containing protein	85.1307	0.523615	0.186424	2.80872	0.00497381	0.0738411
VIT_202s0087g00460	rop guanine nucleotide exchange factor 1-like	120.99	0.523108	0.176576	2.96251	0.00305146	0.0507633
VIT_217s0000g05120	abc transporter family protein	201.889	0.522871	0.134495	3.88767	0.000101212	0.00328127
VIT_208s0007g08410	#NAME?	122.866	0.522391	0.184893	2.82537	0.00472266	0.0713593
VIT_202s0154g00400	gras family transcription factor	120.851	0.518721	0.169697	3.05675	0.00223753	0.039895
VIT_214s0068g00010	feronia receptor-like kinase	133.892	0.516992	0.160143	3.22831	0.00124522	0.0256757
VIT_209s0002g00200	peptide-o-fucosyltransferase	82.8725	0.509536	0.179293	2.84192	0.00448427	0.0688853
VIT_202s0025g02580	mediator complex subunit 10 cg5057-pa	111.638	0.509401	0.170616	2.98565	0.00282973	0.0481158
VIT_218s0001g14760	gdsl esterase lipase	213.085	0.508969	0.151382	3.36216	0.000773365	0.0176356
VIT_216s0022g00650	NA	129.537	0.508034	0.167253	3.03752	0.00238531	0.0420069
VIT_217s0000g01780	brain protein 44-like protein	358.921	0.507379	0.120138	4.22329	2.40767e-05	0.000965758
VIT_203s0038g04250	cellulose synthase	561.141	0.506855	0.140141	3.61674	0.000298337	0.00813413
VIT_204s0008g00490	profilin-like protein	845.191	0.504978	0.129891	3.88772	0.000101191	0.00328127
VIT_209s0002g03710	NA	139.794	0.504625	0.171849	2.93644	0.00332006	0.0538717
VIT_208s0056g01570	vitamin-b12 independent methionine 5-methyltetrahydropteroyltriglutamate-homocysteine	263.163	0.503861	0.132957	3.78965	0.000150857	0.00461722
VIT_215s0021g00920	atp synthase delta	337.649	0.503045	0.158939	3.16502	0.00155073	0.0302739
VIT_204s0008g06630	btb poz domain-containing protein npy1-like	205.665	0.501665	0.160708	3.1216	0.00179873	0.0339853
VIT_200s0186g00080	ubiquitin-like protein smt3	165.326	0.501219	0.151871	3.30029	0.000965857	0.0210584
VIT_208s0040g02380	alpha beta fold family protein	88.2788	0.49976	0.176042	2.83887	0.00452731	0.0693157
VIT_207s0005g06290	cytochrome b5	573.459	0.498418	0.140308	3.55231	0.000381871	0.00996817
VIT_213s0067g00940	NA	109.368	0.49786	0.16731	2.97567	0.00292345	0.0491769
VIT_200s0317g00050	dehydroascorbate reductase	231.761	0.496436	0.136095	3.64772	0.000264579	0.00733957
VIT_219s0015g01090	heat shock protein	255.477	0.495971	0.156278	3.17364	0.00150539	0.0295675
VIT_204s0023g03820	3-dehydroquinate synthase	81.8594	0.493839	0.173547	2.84557	0.00443324	0.0682314
VIT_204s0008g02250	fiddlehead-like protein	267.529	0.492263	0.176646	2.78672	0.00532447	0.0777247
VIT_208s0007g05530	glutaredoxin family protein	167.432	0.492126	0.167556	2.93709	0.00331306	0.0537914
VIT_217s0000g00400	mitochondrial phosphate transporter	160.694	0.489586	0.176041	2.78109	0.00541768	0.0785175
VIT_219s0027g00740	protein binding protein	147.82	0.489059	0.1511	3.23665	0.0012094	0.0250974
VIT_211s0016g04570	inactive receptor kinase	121.756	0.488524	0.176264	2.77155	0.005579	0.0804582
VIT_218s0122g00510	pyrophosphate--fructose 6-phosphate 1-phosphotransferase subunit alpha-like	155.898	0.487314	0.175441	2.77765	0.00547531	0.079246
VIT_208s0217g00100	pyruvate decarboxylase	321.458	0.486452	0.178447	2.72603	0.00641013	0.0892938
VIT_209s0002g00690	chaperone protein dnaj	79.6258	0.486181	0.180998	2.68611	0.00722895	0.0977073
VIT_212s0059g01560	protein disulfide isomerase family	147.171	0.485378	0.160299	3.02796	0.00246214	0.0429975
VIT_216s0013g00520	gtp-binding protein yptm2	487.663	0.483705	0.12881	3.75518	0.000173219	0.00521272
VIT_209s0002g04680	97 kda heat shock	75.5115	0.482406	0.179683	2.68477	0.00725804	0.0979478
VIT_211s0052g01840	diacylglycerol kinase	82.0133	0.48075	0.175166	2.74454	0.00605961	0.0855927
VIT_202s0087g00170	leucine-rich repeat protein kinase-like protein	242.846	0.477445	0.158203	3.01794	0.00254503	0.0442537
VIT_207s0104g01300	NA	365.242	0.47605	0.177013	2.68936	0.00715898	0.0969574
VIT_204s0008g01410	NA	156.015	0.474132	0.160606	2.95213	0.00315587	0.052071
VIT_214s0006g00350	glutamine synthetase	569.268	0.472628	0.13307	3.55173	0.000382703	0.00997376
VIT_209s0002g02630	iaa-amino acid hydrolase ilr1-like 4	171.001	0.465226	0.170996	2.72068	0.00651482	0.0903235
VIT_200s1372g00020	small gtp-binding protein	521.409	0.46452	0.150367	3.08924	0.00200671	0.0368469
VIT_214s0219g00150	succinate dehydrogenase	280.887	0.462904	0.154577	2.99464	0.00274767	0.0470675
VIT_208s0007g04170	pyruvate kinase	435.535	0.462418	0.132989	3.4771	0.000506866	0.0125415
VIT_208s0007g01470	copper transporter	165.826	0.461485	0.163269	2.82653	0.0047056	0.0711347
VIT_207s0005g01450	bzip transcription factor	377.986	0.461149	0.162873	2.83134	0.00463539	0.0704693
VIT_204s0008g01210	delta-6 desaturase	248.392	0.460308	0.159552	2.885	0.00391416	0.061477
VIT_212s0035g00970	yth domain family protein	96.0439	0.459886	0.167256	2.74959	0.00596697	0.0843949
VIT_214s0006g02690	delta-7-sterol-c5	127.585	0.458669	0.155927	2.94157	0.00326556	0.053371
VIT_200s0250g00020	protein tyrosine phosphatase	211.413	0.458453	0.138403	3.31245	0.000924843	0.0203289
VIT_218s0001g03220	eukaryotic translation initiation factor 1a	545.679	0.458201	0.152248	3.00956	0.00261625	0.0452485
VIT_211s0016g04230	uncharacterized protein	87.6621	0.457728	0.166323	2.75203	0.00592265	0.0840995
VIT_207s0005g00820	ap2 erf domain-containing transcription factor	148.106	0.457513	0.168883	2.70905	0.00674763	0.0928338
VIT_205s0049g00980	actin depolymerizing factor	282.658	0.456737	0.131903	3.46268	0.000534824	0.0131327
VIT_201s0010g03320	f-box family protein	119.441	0.455896	0.162057	2.81318	0.00490538	0.0731953
VIT_216s0022g00660	haloacid dehalogenase-like hydrolase domain-containing protein	268.461	0.453057	0.15857	2.85715	0.00427462	0.0663594
VIT_207s0005g00010	glutathione s-transferase	1016.43	0.452855	0.150917	3.00068	0.00269377	0.0463161
VIT_203s0038g04600	protein rer1b	161.498	0.450909	0.148394	3.03859	0.00237686	0.0419851
VIT_211s0016g01230	12-oxophytodienoate reductase	105.784	0.449583	0.161536	2.78318	0.00538294	0.0782513
VIT_205s0020g04210	atp sulfurylase	105.388	0.447239	0.158415	2.82321	0.00475458	0.0716261
VIT_201s0011g02710	NA	2639.37	0.446252	0.135566	3.29176	0.000995613	0.021504
VIT_210s0003g05320	beta chain	328.126	0.443527	0.130851	3.38956	0.00070006	0.0163095
VIT_214s0068g01940	protein transport protein sec61 gamma subunit	297.587	0.443299	0.159533	2.77873	0.00545713	0.0790182
VIT_217s0000g04810	duf246 domain-containing protein at1g04910-like	127.589	0.44287	0.165317	2.67892	0.00738603	0.0991663
VIT_216s0050g01510	sgt1	179.483	0.4425	0.16528	2.67727	0.0074224	0.0995718
VIT_218s0001g07240	14-3-3 protein	511.094	0.441315	0.124124	3.55545	0.000377327	0.0098735
VIT_215s0021g02090	NA	209.487	0.440006	0.147351	2.9861	0.00282559	0.0480708
VIT_206s0080g01230	dnaj protein homolog	347.842	0.43934	0.155986	2.81654	0.00485443	0.0727376
VIT_213s0064g00160	NA	343.315	0.438047	0.13269	3.3013	0.000962393	0.0210113
VIT_211s0103g00630	fiber protein fb15	474.054	0.437922	0.134429	3.25763	0.00112346	0.0236637
VIT_217s0000g06230	ring fyve phd zinc finger-containing protein	99.8165	0.436362	0.159739	2.73171	0.00630063	0.0881106
VIT_213s0064g01050	carrier protein mitochondrial-like	188.307	0.435729	0.141544	3.07841	0.00208112	0.0378374
VIT_210s0003g01480	shaggy-related protein kinase eta-like	203.7	0.433627	0.14161	3.06212	0.00219778	0.0393383
VIT_208s0040g02230	cell number regulator 8-like	748.044	0.43351	0.133235	3.25372	0.00113903	0.0239293
VIT_212s0059g01310	sumo protein	614.902	0.43287	0.137677	3.1441	0.00166599	0.0320016
VIT_207s0005g02230	s-adenosylmethionine synthetase	363.67	0.432827	0.147191	2.94057	0.00327605	0.0534082
VIT_205s0029g00310	serine hydroxymethyltransferase	338.725	0.43061	0.142522	3.02135	0.00251652	0.0438287
VIT_206s0004g04490	NA	94.2893	0.426028	0.157778	2.70017	0.00693032	0.0945017
VIT_206s0004g08280	ubiquinol-cytochrome c reductase complex ubiquinone-binding protein qp-c	542.064	0.425874	0.146751	2.90202	0.00370769	0.0587112
VIT_209s0018g02110	o-fucosyltransferase family protein	398.033	0.424218	0.114516	3.70444	0.000211854	0.00610238
VIT_203s0091g00560	brassinosteroid insensitive 1-associated receptor kinase 1 precursor	154.858	0.424047	0.13238	3.20327	0.00135878	0.0275251
VIT_214s0060g01340	gtp-binding protein sar1a	262.205	0.421828	0.150875	2.79587	0.00517601	0.0762123
VIT_214s0060g01290	calreticulin	960.043	0.420875	0.135093	3.11545	0.00183663	0.0345801
VIT_215s0046g01190	hydroquinone glucosyltransferase	379.342	0.420746	0.152212	2.76421	0.00570601	0.0819605
VIT_201s0146g00380	litaf-domain-containing protein	162.448	0.419622	0.151938	2.76179	0.00574851	0.0824975
VIT_218s0001g09990	cysteine proteinase rd21a-like	490.207	0.419271	0.140329	2.98776	0.00281028	0.0479113
VIT_219s0015g01270	proteasome activator complex subunit 4-like isoform 2	174.199	0.415347	0.148549	2.79603	0.00517342	0.0762089
VIT_206s0004g04930	oxysterol-binding protein	185.653	0.415107	0.139432	2.97714	0.00290953	0.0490594
VIT_210s0042g00170	NA	157.019	0.412891	0.151525	2.72491	0.00643194	0.0895204
VIT_207s0005g03350	malate dehydrogenase	838.486	0.404027	0.130096	3.10561	0.00189884	0.0355014
VIT_205s0020g01820	uncharacterized protein	364.94	0.401889	0.130628	3.07659	0.00209385	0.0379741
VIT_203s0180g00020	phosphatidylinositol- -trisphosphate 3-phosphatase	156.117	0.400272	0.146464	2.7329	0.006278	0.0878703
VIT_212s0142g00430	mitochondrial alternative oxidase 2a	109.53	0.397485	0.144226	2.75598	0.00585157	0.0833897
VIT_208s0040g03360	actin depolymerizing factor 6	240.915	0.393317	0.132836	2.96091	0.0030673	0.0510006
VIT_212s0035g02180	endo- -beta-glucanase	457.872	0.386716	0.138667	2.78882	0.00529002	0.0775726
VIT_205s0062g01320	chitinase-like protein 2	1521.55	0.382415	0.14135	2.70545	0.00682124	0.0936073
VIT_217s0000g05540	plasma membrane h+atpase	304.187	0.380287	0.119298	3.18769	0.00143412	0.0285322
VIT_214s0066g01530	NA	596.76	0.37825	0.104239	3.62868	0.000284879	0.00784876
VIT_208s0007g02580	ubiquitin-conjugating enzyme spm2	532.513	0.369962	0.111628	3.31423	0.000918944	0.0202406
VIT_208s0007g08390	ozone-responsive stress related protein	327.046	0.365268	0.129146	2.82833	0.00467921	0.0709684
VIT_207s0005g02000	adp-ribosylation factor	572.045	0.363141	0.117052	3.10239	0.00191966	0.0357109
VIT_218s0001g06330	14-3-3-like protein	475.594	0.358241	0.115769	3.09444	0.00197186	0.0364461
VIT_202s0012g02120	defender against cell death 2	292.557	0.356248	0.124472	2.86206	0.00420898	0.0654979
VIT_214s0108g00140	ubiquitin-conjugating enzyme e2-17 kda	537.292	0.354437	0.12916	2.74417	0.00606638	0.0856508
VIT_218s0001g12760	20s proteasome subunit paf1	204.776	0.347977	0.12381	2.81056	0.00494555	0.0735604
VIT_208s0040g01480	cell division cycle protein 48 homolog	638.489	0.341745	0.126412	2.70342	0.00686308	0.0939461
VIT_213s0019g02330	gdp-mannose pyrophosphorylase	345.234	0.33982	0.116892	2.90714	0.00364749	0.058056
VIT_217s0000g07640	adp-glucose pyrophosphorylase-like protein	394.795	0.335754	0.121687	2.75917	0.00579492	0.0827955
VIT_209s0002g05780	histone h2a	407.653	0.332308	0.121611	2.73255	0.00628464	0.087925
VIT_217s0000g06670	eukaryotic translation initiation factor 5a4	772.199	0.328437	0.110081	2.98359	0.0028489	0.0482892
VIT_201s0146g00280	nac domain ipr003441	504.317	0.316402	0.116757	2.70992	0.00672992	0.0927471
VIT_219s0015g00980	pre-mrna-splicing factor	285.394	-0.332506	0.117921	-2.81974	0.00480623	0.0721494
VIT_213s0019g04140	chlorophyll a b-binding protein	6757.95	-0.353622	0.130041	-2.71932	0.00654159	0.090578
VIT_202s0025g03390	mip pip subfamily	2978.21	-0.358405	0.133184	-2.69105	0.00712268	0.0965944
VIT_219s0015g01040	NA	213.606	-0.362569	0.135526	-2.67527	0.00746698	0.0999507
VIT_201s0011g03690	universal stress protein a-like protein	258.006	-0.369161	0.137504	-2.68473	0.00725888	0.0979478
VIT_217s0000g04520	uncharacterized protein	218.332	-0.378755	0.133397	-2.8393	0.00452124	0.0692556
VIT_214s0030g01720	dna-damage-repair toleration protein drt102	163.251	-0.385493	0.13828	-2.78778	0.00530706	0.077649
VIT_203s0063g01080	serine threonine-protein kinase	139.941	-0.387425	0.132125	-2.93226	0.00336501	0.0544098
VIT_216s0022g00830	21 kda protein	2094.07	-0.388166	0.14108	-2.75138	0.00593445	0.0842209
VIT_206s0004g00610	pheophorbide a oxygenase	304.717	-0.388407	0.122852	-3.1616	0.00156906	0.0304843
VIT_201s0011g00880	uvrb uvrc motif-containing protein	179.18	-0.388751	0.128916	-3.01554	0.00256519	0.0445323
VIT_200s2269g00010	u-box domain-containing protein 4-like	171.411	-0.392842	0.145339	-2.70293	0.00687305	0.0939986
VIT_210s0003g00890	magnesium-chelatase subunit chloroplastic-like	526.897	-0.393406	0.142902	-2.75299	0.00590546	0.0839293
VIT_203s0063g01380	maternal effect embryo arrest 14 protein	295.159	-0.398377	0.121514	-3.27846	0.00104377	0.0222464
VIT_217s0000g06350	chlorophyll a-b binding protein 4 precursor homolog	6799.19	-0.403416	0.134118	-3.00793	0.00263038	0.0453955
VIT_208s0040g03300	histone h2a	287.79	-0.404765	0.144814	-2.79507	0.00518891	0.0763673
VIT_205s0102g00130	uncharacterized protein	357.41	-0.404773	0.144996	-2.79161	0.00524458	0.0770714
VIT_204s0023g00780	membrane-associated 30 kda protein	176.665	-0.405532	0.133508	-3.03751	0.00238538	0.0420069
VIT_210s0003g00300	glucose-6-phosphate phosphate translocator-like protein	696.133	-0.405584	0.144841	-2.80019	0.00510721	0.0754745
VIT_216s0013g00620	methionine sulfoxide reductase type	144.494	-0.413509	0.152727	-2.70751	0.00677902	0.0931862
VIT_206s0004g05180	ribulose bisphosphate carboxylase oxygenase activase chloroplast	5082.07	-0.414396	0.148944	-2.78222	0.00539878	0.0783843
VIT_202s0025g04710	pgr5-like protein 1a	230.084	-0.415786	0.134	-3.10287	0.00191653	0.0357109
VIT_202s0025g03070	zinc finger family protein	131.952	-0.415808	0.147641	-2.81635	0.00485725	0.0727461
VIT_201s0010g03620	light-harvesting complex i protein lhca2	6663.02	-0.41593	0.123815	-3.35929	0.000781434	0.0177444
VIT_203s0063g01870	wcor413-like protein	495.718	-0.418999	0.111593	-3.75471	0.000173545	0.00521765
VIT_211s0118g00780	NA	164.515	-0.420018	0.132848	-3.16164	0.00156884	0.0304843
VIT_208s0040g00890	single-stranded nucleic acid binding r3h protein	440.856	-0.422595	0.143848	-2.93779	0.00330559	0.053745
VIT_207s0005g00320	pre-mrna-splicing factor sf2	242.887	-0.429881	0.145634	-2.95178	0.00315944	0.0521033
VIT_218s0001g06290	NA	383.101	-0.43142	0.122237	-3.52937	0.000416552	0.0106581
VIT_208s0007g07680	mip sip subfamily	496.503	-0.432156	0.137761	-3.137	0.00170686	0.0326702
VIT_209s0002g00430	arid bright dna-binding domain-containing protein	134.522	-0.43224	0.152206	-2.83984	0.00451362	0.0692046
VIT_212s0057g01250	set domain-containing protein	134.922	-0.43294	0.154604	-2.80032	0.00510527	0.0754745
VIT_211s0052g01400	fggy family of carbohydrate kinase	94.852	-0.433108	0.159222	-2.72016	0.00652505	0.0903878
VIT_201s0011g03080	methionine aminopeptidase 1b	185.87	-0.434857	0.160878	-2.70303	0.00687106	0.0939986
VIT_207s0005g04600	glutathione-dependent formaldehyde dehydrogenase	323.013	-0.435126	0.133155	-3.26782	0.00108377	0.0229476
VIT_219s0014g04710	dag protein	272.174	-0.435377	0.13217	-3.29406	0.000987522	0.021372
VIT_201s0026g01630	uncharacterized protein	147.161	-0.437301	0.15572	-2.80826	0.004981	0.0739139
VIT_216s0039g00530	transcription regulator	227.752	-0.43943	0.160394	-2.7397	0.00614961	0.0865988
VIT_218s0001g10460	uncharacterized protein	228.046	-0.440131	0.156436	-2.81349	0.00490064	0.0731584
VIT_214s0030g01650	uncharacterized protein	231.359	-0.441364	0.162202	-2.72108	0.00650694	0.0902531
VIT_212s0028g00320	chlorophyll a b binding	6803.01	-0.441714	0.154524	-2.85855	0.00425588	0.0661533
VIT_214s0060g01280	vacuolar h+translocating inorganic pyrophosphatase	910.524	-0.441853	0.150918	-2.92776	0.0034141	0.0549832
VIT_216s0098g00660	NA	440.285	-0.444009	0.155487	-2.85561	0.00429539	0.0665857
VIT_212s0028g03900	unnamed protein product [Vitis vinifera]	179.541	-0.44645	0.139452	-3.20146	0.00136734	0.0275773
VIT_212s0028g00710	4-hydroxyphenylpyruvate dioxygenase	456.333	-0.447084	0.138739	-3.22248	0.00127086	0.0260968
VIT_216s0022g00840	21 kda protein	2478.34	-0.448952	0.113996	-3.93833	8.20512e-05	0.00276679
VIT_207s0005g01660	pentatricopeptide repeat-containing protein	130.943	-0.449654	0.155873	-2.88475	0.00391723	0.0614912
VIT_215s0046g03590	()-neomenthol dehydrogenase	123.996	-0.449774	0.151762	-2.96368	0.00303983	0.0506221
VIT_207s0005g04920	psi reaction center subunit iii	6814.83	-0.450524	0.14269	-3.15735	0.00159208	0.0308387
VIT_204s0044g01510	histone deacetylase	134.795	-0.452189	0.154592	-2.92505	0.00344405	0.0553551
VIT_205s0094g01520	late embryogenesis abundant protein lea14-	157.734	-0.454493	0.140814	-3.22761	0.00124829	0.0257225
VIT_214s0030g00835	cu zn superoxide dismutase	292.279	-0.455597	0.156535	-2.91051	0.00360838	0.0575096
VIT_217s0000g00090	chromophore lyase 3-like	90.8601	-0.455737	0.166855	-2.73133	0.00630784	0.0881732
VIT_209s0002g06870	methyl-cpg-binding domain 10	195.746	-0.455774	0.146195	-3.11758	0.00182345	0.0343911
VIT_217s0000g08380	uncharacterized protein	134.206	-0.455991	0.150175	-3.0364	0.00239422	0.0421122
VIT_206s0004g05680	glutathione s-	122.566	-0.456031	0.154645	-2.94889	0.00318922	0.052407
VIT_206s0009g02320	4-diphosphocytidyl-2-c-methyl-d-erythritol kinase	160.256	-0.457352	0.151818	-3.0125	0.00259108	0.0449335
VIT_209s0002g04360	uncharacterized protein	308.079	-0.458547	0.156474	-2.9305	0.00338414	0.0546721
VIT_206s0061g00770	50s ribosomal protein l9	295.918	-0.459072	0.161581	-2.84112	0.00449549	0.0689921
VIT_218s0001g14630	plant synaptotagmin	168.012	-0.459349	0.142709	-3.21879	0.00128732	0.0263754
VIT_210s0003g04040	mterf-like protein	559.056	-0.460396	0.160031	-2.87691	0.00401585	0.0628254
VIT_213s0064g00900	chaperonin-like protein	302.708	-0.461436	0.130907	-3.52491	0.000423634	0.010805
VIT_212s0057g00020	protein thylakoid chloroplastic-like	352.643	-0.463883	0.167254	-2.77352	0.0055453	0.0800796
VIT_215s0021g00830	chloroplast chaperonin 10	300.729	-0.46401	0.165095	-2.81056	0.00494548	0.0735604
VIT_210s0003g02660	ribosome maturation factor rimm	144.312	-0.464901	0.143876	-3.23127	0.00123242	0.0255095
VIT_202s0087g00800	pinus taeda anonymous locus 0_14385_02 genomic sequence	126.061	-0.46691	0.159543	-2.92655	0.00342747	0.055116
VIT_200s0125g00280	at1g31330 t19e23_1	6871.46	-0.468004	0.147625	-3.17023	0.00152321	0.029863
VIT_213s0067g00900	phospholipase c	186.585	-0.468165	0.125353	-3.73477	0.00018789	0.00554578
VIT_205s0020g01140	50s ribosomal protein l18	486.694	-0.468546	0.14419	-3.24951	0.00115603	0.024239
VIT_200s0558g00030	serine carboxypeptidase s28 family protein	114.211	-0.470008	0.15326	-3.06674	0.0021641	0.0388864
VIT_200s0211g00160	serine mitochondrial-like	991.457	-0.472458	0.167726	-2.81685	0.00484977	0.0727015
VIT_202s0025g01180	grave disease carrier	157.958	-0.473685	0.159132	-2.97668	0.00291386	0.0491062
VIT_201s0011g03420	NA	247.011	-0.47409	0.156366	-3.03193	0.00242994	0.0425966
VIT_219s0014g02230	30s ribosomal protein s20	859.851	-0.474722	0.16289	-2.91438	0.00356392	0.0569981
VIT_211s0016g00730	chlorophyll a b binding	511.819	-0.475348	0.167666	-2.8351	0.00458117	0.069852
VIT_203s0038g02930	hippocampus abundant transcript 1	127.144	-0.476818	0.170944	-2.78932	0.00528186	0.0775234
VIT_206s0080g00940	nitrilase 4a	172.17	-0.479324	0.171686	-2.79187	0.00524046	0.0770558
VIT_213s0019g04260	esterase lipase thioesterase family protein	103.563	-0.47933	0.17423	-2.75114	0.0059389	0.0842209
VIT_210s0116g00670	and domain-containing protein	91.1758	-0.481471	0.174423	-2.76036	0.00577372	0.0825944
VIT_206s0004g04300	histone h2b	426.857	-0.481665	0.123344	-3.90506	9.4201e-05	0.00309435
VIT_201s0127g00740	quinone oxidoreductase-like protein chloroplastic-like	477.352	-0.482289	0.170614	-2.82678	0.00470179	0.0711347
VIT_205s0020g01170	translationally controlled tumor protein	1816.45	-0.482718	0.149877	-3.22077	0.00127849	0.0262276
VIT_205s0020g04160	NA	323.204	-0.482733	0.150553	-3.20641	0.00134403	0.0272776
VIT_201s0011g04840	NA	99.4336	-0.486367	0.166325	-2.9242	0.00345339	0.0554413
VIT_219s0014g05080	oxygen-evolving enhancer protein 3-1	136.957	-0.486918	0.174645	-2.78804	0.00530284	0.077649
VIT_214s0066g01110	ribosomal protein l12	883.574	-0.487448	0.150967	-3.22885	0.00124291	0.0256757
VIT_205s0020g01670	gtp1 obg family protein	139.475	-0.48782	0.175875	-2.77368	0.00554261	0.0800764
VIT_206s0061g00270	rubisco subunit binding-protein alpha subunit	642.411	-0.489222	0.151119	-3.23734	0.00120649	0.025053
VIT_216s0050g01260	abc-type co2 transport permease component	617.132	-0.489574	0.174192	-2.81054	0.00494579	0.0735604
VIT_208s0007g07480	NA	384.76	-0.490659	0.178388	-2.75051	0.00595019	0.0842757
VIT_219s0090g01210	trigger factor-like	201.22	-0.492344	0.151274	-3.25465	0.00113532	0.0238669
VIT_205s0020g04590	acylamino-acid-releasing enzyme	124.91	-0.49321	0.154048	-3.20167	0.00136631	0.0275739
VIT_214s0030g00440	gibberellin receptor gid1c-like	132.899	-0.493341	0.152664	-3.23154	0.00123124	0.0255015
VIT_205s0020g03490	ferredoxin	285.194	-0.493503	0.172376	-2.86295	0.00419716	0.0653453
VIT_204s0008g05960	NA	153.846	-0.494457	0.18057	-2.73831	0.00617558	0.0867726
VIT_207s0031g02480	beta-galactosidase 3-like	100.075	-0.494775	0.183723	-2.69305	0.00708023	0.0961399
VIT_210s0042g00200	thioredoxin x	725.199	-0.497683	0.174138	-2.85798	0.00426346	0.0662179
VIT_210s0116g00410	gibberellin 20-	109.467	-0.498086	0.180414	-2.76079	0.00576622	0.0825315
VIT_217s0000g09790	speckle-type poz protein	95.8014	-0.498299	0.184148	-2.70596	0.00681069	0.0935354
VIT_208s0007g03240	carbonic anhydrase	618.781	-0.499066	0.119735	-4.16808	3.07174e-05	0.0011979
VIT_216s0022g00630	abc-type co2 transport permease component	92.1318	-0.499452	0.186337	-2.68037	0.00735408	0.0988738
VIT_216s0039g00690	NA	75.7517	-0.499532	0.180891	-2.76152	0.00575336	0.0825304
VIT_202s0033g01160	uncharacterized protein	114.663	-0.499878	0.177853	-2.81062	0.00494455	0.0735604
VIT_202s0025g03280	peptidase m1 family protein	379.502	-0.500131	0.141327	-3.53882	0.000401927	0.0103412
VIT_208s0007g07120	f-box family protein	226.49	-0.500154	0.181868	-2.75009	0.00595792	0.0843408
VIT_213s0067g01670	ankyrin repeat-containing	72.0363	-0.501556	0.186176	-2.69398	0.00706037	0.095911
VIT_202s0012g01900	uncharacterized protein chloroplastic-like	140.03	-0.502093	0.177423	-2.82992	0.00465592	0.0707293
VIT_214s0068g01950	50s ribosomal protein l27	828.062	-0.50229	0.185874	-2.70231	0.00688604	0.0941365
VIT_218s0001g05780	protein binding	162.8	-0.503943	0.152222	-3.31058	0.000931019	0.020423
VIT_204s0079g00600	glutamate decarboxylase 1	150.096	-0.504232	0.159402	-3.16326	0.0015601	0.0303835
VIT_211s0037g00520	translation initiation factor if-3	462.151	-0.504509	0.157794	-3.19726	0.0013874	0.0278552
VIT_204s0023g00870	high chlorophyll fluorescent 109 protein	94.2427	-0.506618	0.185524	-2.73074	0.0063192	0.0882695
VIT_203s0017g02330	coproporphyrinogen iii oxidase	100.191	-0.507934	0.174419	-2.91215	0.0035895	0.0573134
VIT_218s0001g03880	polcalcin	819.565	-0.507946	0.14465	-3.51155	0.000445498	0.011256
VIT_205s0020g01840	divinyl reductase	150.353	-0.508765	0.175567	-2.89784	0.00375742	0.0593286
VIT_208s0007g03670	gdsl esterase lipase	60.6466	-0.509121	0.185542	-2.74397	0.00607002	0.0856647
VIT_219s0177g00340	ankyrin repeat family protein	525.633	-0.510664	0.140955	-3.6229	0.000291322	0.00799217
VIT_219s0014g03500	uncharacterized protein	82.0854	-0.512047	0.161845	-3.16381	0.00155717	0.030363
VIT_214s0108g01160	NA	1144.57	-0.514123	0.133083	-3.86319	0.000111918	0.00356043
VIT_206s0061g00790	lethal leaf spot 1-like protein	134.621	-0.515184	0.167728	-3.07154	0.00212958	0.0384188
VIT_214s0066g00300	NA	97.5679	-0.516019	0.173512	-2.97396	0.00293979	0.0493634
VIT_206s0004g07130	cinnamoyl- reductase	73.5062	-0.516721	0.170117	-3.03745	0.0023859	0.0420069
VIT_218s0001g13260	atp-dependent protease la domain-containing protein	803.925	-0.518211	0.176218	-2.94074	0.00327431	0.0534082
VIT_213s0019g00350	probable adp-ribosylation factor gtpase-activating protein agd11-like	82.7362	-0.518527	0.188244	-2.75455	0.00587732	0.0836171
VIT_204s0044g01310	nad h:plastoquinone dehydrogenase complex subunit o	100.963	-0.51911	0.186198	-2.78795	0.00530434	0.077649
VIT_206s0009g03740	aminotransferase 2	702.516	-0.519877	0.189667	-2.741	0.00612527	0.0863312
VIT_218s0001g00820	thioredoxin-like protein cdsp32	3443.11	-0.524245	0.142724	-3.67314	0.000239593	0.00674494
VIT_219s0014g04530	g-type lectin s-receptor-like serine threonine-protein kinase at4g27290-like	151.266	-0.525248	0.169405	-3.10055	0.00193162	0.035846
VIT_208s0007g07880	NA	101.058	-0.526073	0.164577	-3.19651	0.00139101	0.0278901
VIT_205s0077g01210	dihydrolipoyl dehydrogenase	109.083	-0.526732	0.167254	-3.14929	0.00163665	0.0315508
VIT_210s0116g01550	uncharacterized protein	86.3487	-0.527572	0.18948	-2.78431	0.00536422	0.0780931
VIT_215s0046g02910	50s ribosomal protein chloroplast	308.2	-0.528382	0.167242	-3.15939	0.00158098	0.0306421
VIT_215s0048g02500	thylakoid membrane phosphoprotein	1214.06	-0.529027	0.189513	-2.79151	0.0052463	0.0770714
VIT_213s0067g02130	NA	205.891	-0.529067	0.149178	-3.54654	0.000390324	0.0101156
VIT_209s0002g00640	kda class iii heat shock protein	67.1989	-0.531082	0.192054	-2.76528	0.00568742	0.0817662
VIT_205s0020g03060	cyclin t1	111.463	-0.533501	0.196732	-2.71182	0.00669145	0.0923363
VIT_219s0014g00170	peptide methionine sulfoxide reductase msrb	329.872	-0.535279	0.185628	-2.88361	0.00393141	0.0616838
VIT_213s0067g02450	uroporphyrinogen decarboxylase	455.658	-0.53546	0.132296	-4.04745	5.17797e-05	0.00188497
VIT_212s0028g01740	chaperone protein dnaj	471.743	-0.536269	0.135756	-3.95025	7.80708e-05	0.00266199
VIT_215s0046g02300	beta-cyanoalanine synthase	184.179	-0.536538	0.145317	-3.69219	0.000222328	0.00634184
VIT_214s0128g00050	thylakoid lumen kda protein	303.452	-0.538527	0.182951	-2.94355	0.00324468	0.0531291
VIT_200s0211g00070	serine hydroxymethyltransferase	735.219	-0.53906	0.14607	-3.69042	0.000223883	0.00637493
VIT_205s0020g04600	nad h dehydrogenase 18	142.561	-0.539189	0.164135	-3.28503	0.00101973	0.0219018
VIT_209s0054g01770	high chlorophyll fluorescence phenotype 173 protein	71.8004	-0.539718	0.197185	-2.73712	0.006198	0.0870145
VIT_205s0020g03070	cyclin family protein	129.933	-0.540033	0.188926	-2.85844	0.00425725	0.0661533
VIT_204s0008g02640	plastid-lipid-associated protein 8	217.361	-0.540284	0.161427	-3.34693	0.000817118	0.0183227
VIT_200s0865g00030	histone h2a	162.18	-0.540995	0.176354	-3.06766	0.00215742	0.0387878
VIT_201s0150g00280	uncharacterized protein	112.603	-0.541165	0.200879	-2.69398	0.0070604	0.095911
VIT_214s0068g02200	uncharacterized rna methyltransferase pc1998-like	68.7569	-0.541194	0.196028	-2.7608	0.00576595	0.0825315
VIT_217s0000g05050	protein cobra	535.889	-0.541204	0.159722	-3.38841	0.000702987	0.0163305
VIT_219s0014g04970	50s ribosomal protein l24	130.207	-0.54152	0.182147	-2.97299	0.00294913	0.0494818
VIT_209s0002g08260	cobw domain-containing protein 2-like isoform 1	137.403	-0.541944	0.161365	-3.35849	0.000783684	0.0177705
VIT_212s0034g02390	t-complex protein 11	60.0264	-0.541953	0.19826	-2.73355	0.00626551	0.0877335
VIT_203s0038g02680	amine oxidase	150.271	-0.543455	0.196124	-2.77098	0.00558874	0.0804626
VIT_218s0122g00460	NA	91.9278	-0.546101	0.183777	-2.97155	0.00296301	0.0495814
VIT_217s0000g03680	NA	288.882	-0.546503	0.172456	-3.16895	0.00152992	0.0299582
VIT_205s0094g00080	pentatricopeptide repeat-containing protein at3g46870-like	82.5504	-0.54702	0.198995	-2.74891	0.0059794	0.0845336
VIT_207s0005g04610	alcohol dehydrogenase class iii	261.847	-0.547528	0.136326	-4.0163	5.912e-05	0.00210241
VIT_217s0000g10280	nucleoside diphosphate kinase	160.022	-0.54785	0.201312	-2.7214	0.0065006	0.0902387
VIT_217s0000g05250	uncharacterized protein	1367.15	-0.54788	0.156407	-3.50291	0.000460203	0.0115552
VIT_208s0007g06480	plastid-lipid-associated protein 13	426.778	-0.549354	0.134624	-4.08065	4.49092e-05	0.00166298
VIT_207s0104g01320	transport inhibitor response 1	166.947	-0.54972	0.151964	-3.61744	0.000297532	0.00812115
VIT_201s0244g00150	auxin response factor 2	67.1151	-0.552334	0.18514	-2.98333	0.00285127	0.0483041
VIT_212s0028g03790	NA	527.585	-0.553296	0.136855	-4.04293	5.27878e-05	0.00191519
VIT_206s0009g01670	zeaxanthin epoxidase	216.388	-0.553805	0.181155	-3.05708	0.00223506	0.039873
VIT_207s0191g00080	g protein-coupled receptor-like protein	71.5819	-0.555027	0.182923	-3.0342	0.00241172	0.0423692
VIT_204s0023g03040	lactoylglutathione lyase	296.714	-0.556033	0.156542	-3.55197	0.00038236	0.00997285
VIT_217s0000g06340	mads box	1830.31	-0.55745	0.181644	-3.06891	0.00214839	0.038647
VIT_201s0010g02280	uncharacterized protein	305.687	-0.557935	0.194656	-2.86626	0.00415354	0.0647286
VIT_208s0007g00920	tropinone reductase homolog at1g07440	152.619	-0.558213	0.183436	-3.04309	0.00234166	0.0414768
VIT_214s0066g01920	protein creg1	76.0962	-0.558378	0.174225	-3.20493	0.00135097	0.0274012
VIT_201s0150g00170	random slug protein 5	88.1852	-0.558498	0.157567	-3.54451	0.000393349	0.0101773
VIT_202s0033g01000	benzyl alcohol o-benzoyltransferase	123.952	-0.559219	0.143397	-3.8998	9.62712e-05	0.00315594
VIT_219s0014g04580	NA	120.23	-0.561234	0.209675	-2.67669	0.00743543	0.099647
VIT_207s0141g00730	histone h1 subtype 5	62.2164	-0.561525	0.190466	-2.94816	0.00319672	0.0525036
VIT_203s0038g03150	probable flavin-containing monooxygenase 1-like	74.6391	-0.561848	0.200023	-2.80892	0.00497083	0.0738411
VIT_201s0011g02150	photosystem ii stability assembly factor hcf136	254.104	-0.562063	0.159153	-3.5316	0.00041306	0.0105771
VIT_212s0059g00270	protochlorophyllide chloroplastic-like	363.278	-0.563297	0.182982	-3.07843	0.00208092	0.0378374
VIT_201s0137g00210	at1g67740 f12a21_13	6588.64	-0.563644	0.129742	-4.34434	1.39698e-05	0.000599846
VIT_213s0064g01080	thylakoid lumenal 19 kda protein	673.056	-0.565742	0.167869	-3.37013	0.00075132	0.0172547
VIT_207s0005g02540	protoporphyrinogen oxidase	162.433	-0.568337	0.201407	-2.82184	0.00477488	0.0718456
VIT_208s0007g02090	NA	542.45	-0.568496	0.1274	-4.46228	8.10932e-06	0.00037785
VIT_215s0046g03340	acetyl-coenzyme a carboxylase carboxyl transferase subunit alpha	68.6652	-0.569839	0.210759	-2.70374	0.00685633	0.0939291
VIT_219s0014g04590	g-type lectin s-receptor-like serine threonine-protein kinase at4g27290-like	159.239	-0.569962	0.170971	-3.33367	0.000857085	0.0189947
VIT_215s0024g00700	lysyl-trna synthetase	84.3319	-0.572112	0.185476	-3.08456	0.00203855	0.0373157
VIT_202s0033g01050	benzyl alcohol o-benzoyltransferase	124.602	-0.572357	0.16793	-3.40831	0.000653655	0.01544
VIT_206s0061g00240	white-brown-complex abc transporter family	79.8421	-0.572675	0.17112	-3.34664	0.000817982	0.0183294
VIT_201s0011g03550	NA	48.9172	-0.573333	0.205956	-2.78377	0.00537313	0.0781525
VIT_209s0002g04150	peroxyureidoacrylate ureidoacrylate amidohydrolase -like	53.7352	-0.57369	0.204348	-2.80741	0.0049941	0.0740062
VIT_215s0048g00910	uncharacterized protein	53.0893	-0.57391	0.21063	-2.72473	0.00643538	0.0895296
VIT_213s0139g00170	uridine 5 -monophosphate synthase	143.363	-0.574332	0.195735	-2.93423	0.00334374	0.0541471
VIT_211s0016g05270	bundle-sheath defective protein 2 family	561.89	-0.5752	0.131274	-4.38166	1.17776e-05	0.000520957
VIT_203s0038g03560	signal recognition particle 43 kda chloroplastic-like	374.904	-0.575798	0.183031	-3.1459	0.00165574	0.0318513
VIT_203s0038g04040	peptidase m20 m25 m40 family protein	71.1174	-0.575859	0.184723	-3.11741	0.00182447	0.0343911
VIT_206s0004g06550	protein damaged dna-binding 2	207.146	-0.577854	0.176514	-3.27371	0.00106147	0.022579
VIT_218s0001g01770	plastid transcriptionally active 6	96.2707	-0.578049	0.180535	-3.20186	0.00136542	0.0275731
VIT_216s0050g02180	pyruvate kinase	112.69	-0.578217	0.204568	-2.82653	0.00470554	0.0711347
VIT_206s0080g00890	uncharacterized protein	67.7209	-0.578264	0.2118	-2.73024	0.00632889	0.0883145
VIT_216s0050g02270	NA	74.9787	-0.578578	0.195762	-2.95553	0.00312136	0.0516071
VIT_206s0004g01460	linoleate 13s-lipoxygenase 2- chloroplastic-like	174.174	-0.579284	0.149839	-3.86603	0.000110621	0.00352961
VIT_207s0005g00060	NA	237.505	-0.579866	0.181064	-3.20255	0.00136218	0.0275595
VIT_206s0004g06540	dehydrodolichyl diphosphate synthase 2-like	549.119	-0.580832	0.161381	-3.59914	0.000319277	0.00860556
VIT_217s0000g00270	gt-2-related protein	138.715	-0.58096	0.172954	-3.35905	0.000782119	0.0177475
VIT_218s0001g10590	tic22-like protein	75.6009	-0.581939	0.18954	-3.07027	0.00213868	0.0385584
VIT_206s0004g03890	histone -like	344.76	-0.582069	0.174349	-3.33852	0.000842266	0.0187565
VIT_213s0067g03210	protein mitochondrial	108.766	-0.582171	0.184212	-3.16034	0.00157587	0.0305983
VIT_201s0127g00720	carbonic anhydrase	253.344	-0.58262	0.204071	-2.85499	0.00430382	0.066678
VIT_214s0171g00160	adenylate kinase 1	49.4247	-0.583021	0.210554	-2.76899	0.00562304	0.0809126
VIT_217s0000g00290	lysosomal alpha-mannosidase	63.5524	-0.583109	0.212044	-2.74994	0.00596062	0.084342
VIT_204s0008g04000	burp domain-containing protein 3	450.747	-0.583407	0.195446	-2.98501	0.00283572	0.048167
VIT_213s0067g03390	bolting time control 1	69.3495	-0.583751	0.18597	-3.13896	0.0016955	0.0324912
VIT_218s0001g00360	dehydrin	1317.67	-0.584612	0.176901	-3.30474	0.00095064	0.0207969
VIT_218s0001g02470	ascorbate peroxidase	199.414	-0.585882	0.180595	-3.24418	0.00117788	0.024619
VIT_208s0007g06700	thioredoxin-like protein	68.2492	-0.586121	0.192867	-3.03899	0.00237371	0.0419525
VIT_214s0060g02430	photosystem ii reaction center family protein	59.0824	-0.586503	0.207408	-2.82778	0.00468725	0.0709903
VIT_217s0000g00280	magnesium-protoporphyrin ix methyltransferase	328.117	-0.58696	0.184615	-3.17938	0.0014759	0.0291122
VIT_202s0025g01090	NA	1312.9	-0.587242	0.168337	-3.48849	0.000485759	0.012105
VIT_201s0011g05820	uncharacterized protein	75.3789	-0.587467	0.190138	-3.08969	0.00200367	0.0368233
VIT_218s0041g00670	probable peptide nitrate transporter at1g22540	68.7689	-0.587852	0.199208	-2.95095	0.00316801	0.0521398
VIT_203s0038g01330	NA	277.438	-0.587869	0.155048	-3.79153	0.000149719	0.00458675
VIT_202s0154g00060	thylakoid lumenal protein	240.834	-0.588387	0.192874	-3.05063	0.00228364	0.0405603
VIT_208s0007g02570	ccr4-associated factor	58.1541	-0.589068	0.192565	-3.05906	0.00222029	0.0396752
VIT_206s0004g01220	probable plastid-lipid-associated protein chloroplastic-like	193.558	-0.589222	0.178999	-3.29176	0.000995615	0.021504
VIT_200s0769g00010	peptidylprolyl isomerase	78.1255	-0.589315	0.185299	-3.18034	0.00147103	0.0290395
VIT_201s0150g00130	uncharacterized protein	173.383	-0.590009	0.151617	-3.89145	9.96455e-05	0.00324515
VIT_218s0001g12080	1-acyl-sn-glycerol-3-phosphate acyltransferase	46.2062	-0.59013	0.216803	-2.72196	0.00648951	0.0901275
VIT_214s0081g00060	photosystem ii reaction center w chloroplastic	3550.62	-0.590171	0.196233	-3.0075	0.00263402	0.0454341
VIT_209s0002g04330	30s ribosomal protein s17	1193.27	-0.591195	0.208404	-2.83677	0.00455726	0.0697081
VIT_209s0002g01030	subtilase family protein	69.3331	-0.591944	0.220873	-2.68002	0.00736168	0.0988804
VIT_203s0091g00230	uncharacterized protein	221.038	-0.592083	0.141747	-4.17704	2.95323e-05	0.00115308
VIT_218s0001g15640	pathogen-related protein	95.6385	-0.592899	0.198655	-2.98456	0.00283983	0.0482114
VIT_206s0004g08380	uncharacterized protein loc100778483	282.915	-0.592978	0.173853	-3.4108	0.000647729	0.0153499
VIT_215s0046g03570	()-neomenthol dehydrogenase	189.435	-0.593306	0.137444	-4.31672	1.58365e-05	0.000665835
VIT_215s0045g01340	50s ribosomal protein l18	173.626	-0.593633	0.193772	-3.06357	0.00218712	0.0391956
VIT_208s0040g00390	magnesium-protoporphyrin ix monomethyl ester	1903.71	-0.593684	0.1432	-4.14583	3.38581e-05	0.00130152
VIT_205s0094g00810	ion channel dmi1- chloroplast expressed	156.262	-0.595323	0.217619	-2.73562	0.0062262	0.0872587
VIT_218s0001g14090	hsp40 cysteine-rich domain-containing protein	270.747	-0.596038	0.175427	-3.39765	0.000679665	0.0159263
VIT_202s0012g01426	NA	180.437	-0.598078	0.183979	-3.25079	0.00115083	0.0241458
VIT_218s0041g00370	cysteine proteinase inhibitor 1-like	1016	-0.598263	0.20126	-2.97259	0.00295297	0.0494818
VIT_200s1543g00010	uncharacterized protein	240.689	-0.599487	0.188679	-3.17729	0.00148658	0.0292638
VIT_205s0020g01930	tubby-like f-box protein 3	95.1096	-0.600271	0.185923	-3.2286	0.00124398	0.0256757
VIT_218s0001g02750	uncharacterized protein chloroplastic-like	102.547	-0.602361	0.189746	-3.17456	0.00150065	0.0295103
VIT_218s0041g00350	alpha beta-hydrolase domain-containing protein	295.985	-0.602527	0.152576	-3.94902	7.84718e-05	0.00267284
VIT_216s0098g00560	nitrilase-associated protein	104.286	-0.604808	0.205176	-2.94775	0.00320099	0.052547
VIT_204s0008g03990	NA	402.594	-0.605113	0.178543	-3.38918	0.000701016	0.01632
VIT_210s0003g02100	gdsl esterase lipase at1g29670	113.198	-0.605448	0.193767	-3.12462	0.00178033	0.0337562
VIT_207s0151g00750	hydroxyproline-rich glyco protein	73.2511	-0.605819	0.196903	-3.07673	0.00209285	0.0379741
VIT_201s0011g05150	mlp-like protein 28	136.214	-0.605869	0.183548	-3.30088	0.000963813	0.021028
VIT_214s0108g01490	pentatricopeptide repeat-containing protein	39.7163	-0.608246	0.224499	-2.70935	0.00674155	0.0928293
VIT_201s0011g04700	metal ion binding	75.898	-0.608515	0.186914	-3.25558	0.00113161	0.0238043
VIT_210s0003g02610	NA	67.3831	-0.608647	0.19077	-3.19047	0.0014204	0.0283641
VIT_210s0003g01580	NA	43.7056	-0.609101	0.226908	-2.68435	0.00726707	0.0980116
VIT_206s0009g03290	pre-mrna branch site p14-like protein	93.0066	-0.610339	0.190091	-3.21077	0.00132382	0.0269351
VIT_210s0003g03830	glycolate oxidase	938.834	-0.610413	0.15747	-3.87638	0.000106021	0.00340739
VIT_214s0083g00290	NA	97.6166	-0.611966	0.185705	-3.29537	0.000982937	0.0213157
VIT_206s0004g03670	probable serine threonine-protein kinase rlckvii-like	43.4512	-0.61408	0.221471	-2.77273	0.00555888	0.0802397
VIT_218s0041g00303	NA	78.2679	-0.614214	0.20882	-2.94136	0.00326771	0.053371
VIT_205s0049g00310	1-aminocyclopropane-1-carboxylate oxidase-like protein	43.8328	-0.615504	0.228888	-2.6891	0.00716446	0.0969574
VIT_205s0020g01460	probable protein phosphatase 2c 40-like	82.4698	-0.617405	0.228844	-2.69793	0.00697717	0.0949801
VIT_217s0000g00320	auxin response factor 2	222.809	-0.618046	0.141965	-4.35352	1.33967e-05	0.000578314
VIT_215s0046g01660	uncharacterized protein	402.392	-0.620173	0.189807	-3.26739	0.00108544	0.0229677
VIT_216s0039g02550	NA	89.3913	-0.621545	0.16111	-3.85789	0.000114372	0.00362909
VIT_213s0019g00260	family expressed	144.043	-0.623027	0.223743	-2.78456	0.00536002	0.0780672
VIT_201s0011g04290	NA	109.437	-0.623338	0.162697	-3.83128	0.000127477	0.00397321
VIT_200s0301g00170	nadph quinone oxidoreductase	80.2373	-0.623633	0.193432	-3.22404	0.00126397	0.0259794
VIT_217s0000g03740	NA	112.782	-0.624155	0.169281	-3.68709	0.000226831	0.00645208
VIT_204s0044g01410	photosystem i reaction center subunit n	5696.39	-0.625437	0.161769	-3.86624	0.000110526	0.00352961
VIT_200s0338g00030	NA	237.39	-0.626174	0.233182	-2.68535	0.00724547	0.0978896
VIT_218s0001g14400	cyclophilin	5041.25	-0.626273	0.16343	-3.83205	0.000127079	0.00396462
VIT_204s0023g03130	histone h1	409.101	-0.626671	0.157825	-3.97068	7.16685e-05	0.00248302
VIT_208s0056g01600	NA	1733.43	-0.627358	0.14901	-4.21018	2.55166e-05	0.00101344
VIT_212s0059g02250	50s ribosomal protein l6	385.905	-0.628915	0.150481	-4.17936	2.9233e-05	0.00114416
VIT_204s0008g04480	ring finger and chy zinc finger domain-containing protein	137.409	-0.629016	0.174116	-3.61264	0.000303101	0.00823832
VIT_211s0016g01390	replication factor a1	2400.62	-0.631064	0.167715	-3.76271	0.00016808	0.00507699
VIT_204s0023g02810	aldehyde dehydrogenase family 3 member f1	70.7566	-0.63215	0.197864	-3.19487	0.00139896	0.0280226
VIT_215s0024g00390	50s ribosomal protein l3	886.661	-0.632817	0.115858	-5.46199	4.70835e-08	3.96952e-06
VIT_214s0060g00820	rna binding protein	1776.25	-0.63421	0.178131	-3.56035	0.000370355	0.00973048
VIT_203s0180g00260	cinnamyl alcohol dehydrogenase	113.282	-0.636595	0.198198	-3.21192	0.00131853	0.0268444
VIT_207s0104g01250	flavine-containing monoxygenase	236.579	-0.637258	0.111042	-5.73888	9.53063e-09	9.49328e-07
VIT_204s0008g00690	core-2 i-branching beta- -n-acetylglucosaminyltransferase family protein	32.8027	-0.637341	0.233598	-2.72837	0.00636477	0.0887768
VIT_209s0002g07580	low quality protein: quinone oxidoreductase pig3-like	133.162	-0.637479	0.197458	-3.22843	0.00124471	0.0256757
VIT_202s0012g01660	multidrug pheromone mdr abc transporter family	45.5014	-0.63769	0.223872	-2.84846	0.00439309	0.0677749
VIT_200s1569g00020	calcineurin b-like protein	48.5042	-0.639567	0.229553	-2.78614	0.0053339	0.0778196
VIT_216s0098g01610	rna binding protein	48.7006	-0.640698	0.213539	-3.00038	0.00269639	0.0463366
VIT_218s0001g05220	transducin wd-40 repeat-containing protein	94.8086	-0.641049	0.19122	-3.35242	0.000801073	0.0180507
VIT_203s0063g01060	NA	80.1275	-0.641458	0.202855	-3.16214	0.00156613	0.0304676
VIT_208s0058g01210	lipid transfer protein	6279.26	-0.641475	0.192203	-3.33748	0.000845414	0.0188006
VIT_211s0037g00840	protein kiaa0664 homolog	187.472	-0.641942	0.229293	-2.79966	0.00511561	0.075564
VIT_210s0042g01070	NA	70.1503	-0.643559	0.199439	-3.22684	0.00125164	0.0257588
VIT_219s0090g00410	calcium-dependent protein kinase 9-like	86.9831	-0.646622	0.177048	-3.65223	0.000259971	0.0072366
VIT_213s0064g01430	rna recognition motif-containing protein	294.381	-0.647513	0.162089	-3.99479	6.47515e-05	0.00227511
VIT_215s0046g01780	50s ribosomal protein l5	677.808	-0.648171	0.147514	-4.39398	1.11296e-05	0.000495005
VIT_203s0038g03170	probable flavin-containing monooxygenase 1-like	56.9008	-0.649464	0.191744	-3.38715	0.000706228	0.0163823
VIT_211s0037g00440	hydroxycinnamoyl- shikimate quinate hydroxycinnamoyltransferase	59.3791	-0.649644	0.208535	-3.11528	0.0018377	0.0345801
VIT_219s0014g01930	NA	62.9781	-0.649728	0.239361	-2.71443	0.00663892	0.0917743
VIT_211s0016g01880	lycopene epsilon cyclase	62.0119	-0.649823	0.223605	-2.90612	0.00365945	0.0581793
VIT_209s0096g00880	NA	53.5604	-0.650389	0.219041	-2.96925	0.00298523	0.0498671
VIT_216s0100g00300	l-idonate 5-dehydrogenase	86.0764	-0.650496	0.197358	-3.29602	0.000980644	0.0212937
VIT_202s0025g02890	50s ribosomal protein l11	360.745	-0.650609	0.157647	-4.12699	3.67544e-05	0.00139953
VIT_200s0566g00010	upf0308 protein chloroplastic-like	87.671	-0.650794	0.200565	-3.2448	0.00117534	0.0245961
VIT_215s0048g01810	fructosamine kinase family protein	143.162	-0.651189	0.180285	-3.612	0.000303846	0.00824772
VIT_206s0004g05020	ripening-related hydrolase-like protein	63.1652	-0.651372	0.198059	-3.28877	0.00100626	0.0216758
VIT_208s0032g01180	33 kda chloroplastic-like	154.784	-0.652452	0.164853	-3.95779	7.56461e-05	0.00259576
VIT_200s0904g00010	oxygen-evolving enhancer protein chloroplast	6518.44	-0.654443	0.143907	-4.54768	5.42414e-06	0.000263456
VIT_204s0023g01710	NA	2662.58	-0.654846	0.106768	-6.13335	8.60453e-10	1.04845e-07
VIT_206s0004g07680	NA	403.995	-0.655973	0.195267	-3.35937	0.00078121	0.0177444
VIT_200s1564g00005	low quality protein: udp-rhamnose:rhamnosyltransferase 1-like	68.5494	-0.657658	0.205615	-3.19849	0.0013815	0.0277935
VIT_204s0023g00700	serine carboxypeptidase-like 20-like	158.555	-0.657948	0.209976	-3.13344	0.00172772	0.0329911
VIT_215s0046g00480	low quality protein: o-acyltransferase wsd1-like	57.3651	-0.65908	0.202886	-3.24853	0.00116004	0.0242916
VIT_218s0001g01620	uncharacterized aarf domain-containing protein kinase chloroplastic-like	69.6655	-0.659155	0.211091	-3.12261	0.00179253	0.0339079
VIT_207s0031g02200	auxin efflux carrier-like protein	419.068	-0.659494	0.159344	-4.1388	3.49125e-05	0.00133254
VIT_205s0062g00890	water dikinase	246.642	-0.659583	0.175145	-3.76593	0.000165932	0.00502149
VIT_218s0001g02300	nac domain protein nac2	139.382	-0.659711	0.17821	-3.70187	0.00021402	0.00614692
VIT_213s0074g00660	atp-binding cassette	35.043	-0.661364	0.244825	-2.70138	0.00690522	0.0943188
VIT_214s0006g02990	3-ketoacyl- synthase 6	438.677	-0.661939	0.159371	-4.15344	3.27515e-05	0.00126501
VIT_213s0067g00620	bifunctional dihydroflavonol 4-reductase flavanone 4-reductase	42.1185	-0.662782	0.24508	-2.70434	0.00684392	0.0937989
VIT_218s0001g14250	NA	40.8761	-0.662968	0.24424	-2.71441	0.00663936	0.0917743
VIT_214s0030g01150	unnamed protein product [Vitis vinifera]	152.008	-0.664226	0.24274	-2.73637	0.00621209	0.0871366
VIT_218s0001g01660	NA	426.288	-0.665336	0.175798	-3.78466	0.000153921	0.00470656
VIT_216s0050g01090	beta-carotene hydroxylase	76.094	-0.666626	0.184325	-3.61659	0.000298512	0.00813413
VIT_219s0014g00100	chalcone isomerase-like protein	112.874	-0.668261	0.195864	-3.41186	0.000645206	0.0153378
VIT_202s0025g01710	glutaredoxin family protein	293.969	-0.668499	0.18184	-3.67629	0.000236647	0.00667365
VIT_211s0206g00120	temperature-induced lipocalin	669.785	-0.668543	0.149106	-4.48368	7.33668e-06	0.000345841
VIT_212s0028g02440	protein trichome birefringence-like 39	103.118	-0.66927	0.164147	-4.07725	4.55708e-05	0.00167999
VIT_203s0038g02510	hydroxypyruvate reductase	1517.2	-0.669296	0.147289	-4.54411	5.51677e-06	0.000267472
VIT_218s0001g06690	probable 2-oxoglutarate fe -dependent dioxygenase-like	139.979	-0.669577	0.210308	-3.1838	0.00145357	0.028795
VIT_212s0059g02770	gras family transcription factor	40.999	-0.66963	0.23627	-2.83417	0.00459451	0.0700043
VIT_214s0030g00950	superoxide dismutase	37.3154	-0.669667	0.236651	-2.82976	0.00465824	0.0707293
VIT_200s0282g00010	methionine sulfoxide reductase type	172.94	-0.670365	0.171012	-3.91999	8.85509e-05	0.0029447
VIT_216s0013g01000	ethylene-responsive transcription factor 5	65.786	-0.672898	0.225156	-2.98859	0.00280265	0.0478065
VIT_201s0026g01590	protein twin lov 1	44.204	-0.673381	0.234947	-2.8661	0.00415562	0.0647298
VIT_203s0038g01380	2 calcium sensor	47.612	-0.673588	0.22681	-2.96984	0.00297958	0.0497985
VIT_208s0058g01040	serine-threonine kinase	140.518	-0.673648	0.163804	-4.11251	3.91378e-05	0.00147635
VIT_218s0072g00770	fructose- -bisphosphatase	431.219	-0.674963	0.116923	-5.77273	7.79955e-09	7.94472e-07
VIT_211s0016g01160	acyl- n-acyltransferases-like protein	68.3245	-0.67552	0.238915	-2.82745	0.00469208	0.0710301
VIT_206s0004g06140	50s ribosomal protein l4	572.594	-0.676178	0.168153	-4.02121	5.79009e-05	0.00206816
VIT_218s0001g09140	sigma factor sigb regulation protein rsbq	312.997	-0.678624	0.229343	-2.959	0.00308643	0.0512541
VIT_210s0116g00820	adenosine deaminase-like protein	40.5159	-0.679049	0.238511	-2.84703	0.00441287	0.0680151
VIT_203s0038g02010	NA	82.1037	-0.679448	0.215984	-3.14583	0.00165619	0.0318513
VIT_213s0064g00830	NA	127.326	-0.680351	0.183237	-3.71296	0.000204846	0.00591636
VIT_213s0067g00260	nematode-resistance protein	48.7477	-0.680703	0.222843	-3.05464	0.00225334	0.0401104
VIT_210s0003g04350	photosystem i reaction center subunit x psak	6539.78	-0.680752	0.168434	-4.04166	5.30745e-05	0.00192343
VIT_200s0211g00100	serine hydroxymethyltransferase	528.667	-0.682415	0.198058	-3.44552	0.000569953	0.0138561
VIT_203s0063g00180	u-box domain-containing protein	180.368	-0.682988	0.165889	-4.11713	3.83619e-05	0.00145048
VIT_200s0220g00070	beta-glucosidase g4	60.6575	-0.685103	0.216312	-3.16719	0.00153918	0.0300821
VIT_205s0094g00100	probable fkbp-type peptidyl-prolyl cis-trans isomerase chloroplastic-like	44.9298	-0.685387	0.247701	-2.767	0.00565755	0.0813729
VIT_200s1613g00010	syntaxin-52- partial	40.836	-0.68608	0.240162	-2.85674	0.00428022	0.0663825
VIT_201s0127g00420	naphthoate synthase	240.348	-0.687385	0.209038	-3.28833	0.00100783	0.021683
VIT_205s0020g01830	integral membrane family protein	175.581	-0.688156	0.174744	-3.93809	8.21325e-05	0.00276679
VIT_218s0001g01650	NA	56.5705	-0.688437	0.242077	-2.84388	0.00445685	0.068562
VIT_203s0038g00330	NA	139.822	-0.688569	0.157321	-4.37683	1.20419e-05	0.000531194
VIT_204s0079g00800	dj-1 family protein	67.0447	-0.690003	0.2031	-3.39735	0.000680412	0.0159322
VIT_205s0020g01910	inactive beta-amylase 9	291.905	-0.690491	0.223563	-3.08857	0.00201121	0.0368988
VIT_204s0023g03880	NA	45.6362	-0.690648	0.205104	-3.36731	0.000759063	0.0173954
VIT_216s0098g01540	thylakoid lumenal protein	200.821	-0.691416	0.196089	-3.52603	0.000421837	0.0107677
VIT_201s0137g00520	cytochrome p450	55.7512	-0.691565	0.233105	-2.96676	0.0030096	0.0502223
VIT_202s0154g00050	hydrolyzing o-glycosyl	248.674	-0.692443	0.151296	-4.57675	4.72264e-06	0.000233887
VIT_206s0004g02950	NA	144.396	-0.692693	0.169103	-4.09629	4.1983e-05	0.00157449
VIT_201s0137g00540	cytochrome p450	43.7214	-0.692891	0.224298	-3.08916	0.00200724	0.0368469
VIT_216s0115g00455	NA	56.8149	-0.693125	0.222753	-3.11162	0.00186062	0.0349298
VIT_211s0118g00590	uncharacterized protein	185.013	-0.693185	0.143738	-4.82256	1.41726e-06	8.04276e-05
VIT_217s0000g08220	protein executer chloroplastic-like	80.2325	-0.693265	0.220284	-3.14714	0.00164879	0.0317657
VIT_213s0019g02200	protein phosphatase 2c	266.068	-0.694936	0.144722	-4.80188	1.57183e-06	8.82284e-05
VIT_203s0038g04210	phototropin 2	64.5973	-0.695311	0.184424	-3.77018	0.000163129	0.00494595
VIT_218s0001g12500	uncharacterized protein	75.9806	-0.696177	0.246552	-2.82365	0.00474805	0.0715755
VIT_214s0060g01730	NA	560.261	-0.696362	0.159523	-4.36528	1.2696e-05	0.000553993
VIT_219s0014g05220	NA	115.387	-0.696432	0.197422	-3.52763	0.000419291	0.0107196
VIT_211s0118g00200	sucrose phosphate synthase	77.6263	-0.697046	0.192767	-3.61599	0.000299197	0.00814593
VIT_213s0019g01100	uncharacterized protein	210.364	-0.697316	0.147846	-4.71651	2.39924e-06	0.000128515
VIT_200s0958g00020	70 kda peptidyl-prolyl isomerase-like	168.131	-0.697484	0.165198	-4.22212	2.42015e-05	0.000969562
VIT_214s0171g00190	mitochondrial protoporphyrinogen oxidase	37.6627	-0.698484	0.250429	-2.78915	0.00528467	0.0775293
VIT_208s0007g03040	1-aminocyclopropane-1-carboxylate oxidase	205.181	-0.699231	0.144469	-4.84002	1.29823e-06	7.45905e-05
[truncated: 459 more rows]

## Sheet: 1103P_own-rooted_roots_T2
Gene ID	Protein description	baseMean	log2FoldChange	lfcSE	stat	pvalue	padj
[truncated: 212 more rows]

[truncated: 3 more sheets: 1103P_own-rooted_leaves_T2, 1103P_own-rooted_roots_T3, 1103P_own-rooted_leaves_T3]
