# Supplementary material for: Physiological and Transcriptomic Evaluation of Drought Effect on Own-Rooted and Grafted Grapevine Rootstock (1103P and 101-14MGt)
Source: Plants (Basel). 2023 Feb 28;12(5):1080. doi: 10.3390/plants12051080 (PMC10005690; doi:10.3390/plants12051080)
Supplement: Supplementary file 1 [file plants-12-01080-s001.zip › Supplementary material 5.xlsx]

## Sheet: 101.14_grafted_roots_T2
Gene ID	Protein description	baseMean	log2FoldChange	lfcSE	stat	pvalue	padj
VIT_207s0005g02310	alpha-expansin 8	139.102	1.19188	0.218288	5.46012	4.75825e-08	0.000204795
VIT_203s0017g02260	NA	73.9552	1.18296	0.260411	4.54267	5.55468e-06	0.00326009
VIT_205s0020g05030	NA	59.3676	1.1452	0.34798	3.291	0.000998316	0.0983989
VIT_217s0000g09810	pectate lyase	104.271	1.06472	0.150879	7.05682	1.7036e-12	2.19969e-08
VIT_214s0006g02950	lob domain-containing protein 41	46.4526	0.966709	0.246939	3.91476	9.04936e-05	0.0220463
VIT_209s0002g08510	beta expansin precursor	373.396	0.915329	0.245468	3.72891	0.000192312	0.0359067
VIT_213s0064g00220	flavoprotein wrba-like	46.7726	0.885428	0.247428	3.57853	0.000345537	0.049573
VIT_219s0027g01120	lob domain-containing protein 4-like	63.7977	0.88489	0.254196	3.48114	0.000499291	0.0643347
VIT_214s0066g01060	polygalacturonase	83.6236	0.876515	0.192244	4.55938	5.13055e-06	0.00326009
VIT_217s0000g09800	NA	97.4633	0.862712	0.181105	4.76361	1.90156e-06	0.00153456
VIT_212s0055g00800	extensin-like protein	277.138	0.854707	0.218953	3.90362	9.47655e-05	0.0226595
VIT_208s0058g00990	cationic peroxidase 1-like	388.287	0.844944	0.163143	5.17916	2.22889e-07	0.000719485
VIT_218s0001g06850	cationic peroxidase 1-like	103.812	0.840443	0.246556	3.40873	0.000652668	0.0745774
VIT_202s0154g00300	14 kda proline-rich protein	1514.46	0.838081	0.200078	4.18877	2.8047e-05	0.00991341
VIT_207s0005g02180	3-beta hydroxysteroid dehydrogenase	56.2726	0.780389	0.233201	3.34642	0.000818613	0.0866595
VIT_208s0007g02080	NA	415.283	0.766593	0.169639	4.51896	6.21447e-06	0.00334338
VIT_207s0005g06010	cytokinin dehydrogenase 3	93.93	0.724413	0.19473	3.72008	0.000199157	0.0362185
VIT_213s0067g01940	abscisic acid receptor pyl4	151.368	0.71546	0.212778	3.36246	0.0007725	0.0838195
VIT_210s0003g00990	pyruvate decarboxylase	216.687	0.696843	0.171012	4.07482	4.60506e-05	0.0130487
VIT_204s0008g05210	transcription factor	206.487	0.695285	0.190284	3.65393	0.000258255	0.0416823
VIT_215s0021g01260	NA	207.609	0.688888	0.191894	3.58993	0.000330764	0.04909
VIT_211s0103g00190	phospholipase a2-like protein	268.844	0.671838	0.144281	4.65645	3.2171e-06	0.00218627
VIT_209s0018g01660	integral membrane transporter family protein	63.3433	0.660035	0.182306	3.62048	0.000294052	0.0451999
VIT_203s0063g02360	NA	1034.81	0.654131	0.151428	4.31975	1.56203e-05	0.00650609
VIT_212s0028g02860	tabersonine 16-o-methyltransferase-like	276.401	0.646325	0.179435	3.602	0.000315775	0.0474103
VIT_208s0007g00750	protein srg1	85.8515	0.642146	0.184275	3.48471	0.000492666	0.0642557
VIT_202s0012g00320	s-norcoclaurine synthase 1-like	82.2083	0.618552	0.180709	3.42292	0.000619529	0.0727214
VIT_203s0063g02380	NA	1698.29	0.61196	0.151992	4.02625	5.66726e-05	0.0143482
VIT_209s0002g02780	leucine-rich repeat receptor-like protein kinase at2g19210-like	390.728	0.575813	0.150123	3.83562	0.000125248	0.0274103
VIT_212s0057g01430	atfp4-like protein	174.499	0.569948	0.166815	3.41665	0.000633975	0.073525
VIT_214s0006g02915	lipid-transfer protein dir1-like	675.73	0.556062	0.144718	3.84238	0.000121848	0.027126
VIT_208s0007g02630	short chain alcohol	225.998	0.554451	0.129886	4.26876	1.96566e-05	0.00729826
VIT_206s0080g00120	fatty acyl- reductase 3-like	153.918	0.515624	0.155893	3.30756	0.000941126	0.0949361
VIT_215s0046g02300	beta-cyanoalanine synthase	106.317	0.491588	0.145467	3.37937	0.00072653	0.0801791
VIT_219s0090g01470	bifunctional inhibitor lipid-transfer protein seed storage 2s albumin-like protein	229.814	0.490311	0.144736	3.38763	0.000704983	0.0791543
VIT_218s0001g06510	flavoprotein wrba-like	247.227	0.480346	0.136801	3.51126	0.00044598	0.059366
VIT_200s0179g00330	NA	245.986	0.47584	0.125423	3.7939	0.000148301	0.0299197
VIT_204s0008g04120	dehydration-responsive protein rd22	385.671	0.463224	0.128187	3.61367	0.000301891	0.045859
VIT_212s0035g00880	lactoylglutathione lyase	426.558	0.445182	0.125817	3.53833	0.000402669	0.0547291
VIT_208s0007g02640	short chain alcohol	383.606	0.428762	0.117195	3.65855	0.00025365	0.0414574
VIT_219s0014g04660	quinone reductase family protein	551.577	0.36164	0.108257	3.34056	0.000836085	0.0877685
VIT_201s0011g05120	major latex	858.252	0.322199	0.097554	3.30278	0.000957329	0.0952126
VIT_204s0023g02450	cysteine proteinase rd19a-like	3035.28	-0.368802	0.0956257	-3.85673	0.000114915	0.026496
VIT_215s0046g03570	()-neomenthol dehydrogenase	2196.8	-0.371891	0.111133	-3.34636	0.000818809	0.0866595
VIT_200s0338g00030	NA	211.361	-0.434403	0.125856	-3.45158	0.000557306	0.0672119
VIT_218s0122g00620	cinnamoyl- reductase	506.478	-0.461237	0.113297	-4.07104	4.68033e-05	0.0130487
VIT_207s0005g01450	bzip transcription factor	392.679	-0.473022	0.135392	-3.49373	0.000476322	0.0627578
VIT_203s0017g01460	NA	214.426	-0.473756	0.140129	-3.38087	0.000722573	0.0801791
VIT_211s0016g00200	protein kinase	959.311	-0.505862	0.151661	-3.33547	0.000851542	0.0877711
VIT_219s0093g00310	probable glutathione s-transferase	1171.44	-0.516645	0.140835	-3.66843	0.000244043	0.0407019
VIT_203s0063g01130	polyneuridine-aldehyde esterase	252.025	-0.52826	0.130027	-4.0627	4.85083e-05	0.0130487
VIT_201s0011g03110	myb-like transcription factor-like protein	328.61	-0.529347	0.158715	-3.33521	0.000852338	0.0877711
VIT_205s0020g02540	endo- - -beta-d-	645.481	-0.543684	0.156275	-3.47903	0.000503237	0.0643347
VIT_200s0615g00030	probable mannitol dehydrogenase-like	676.42	-0.545485	0.154807	-3.52365	0.000425641	0.0572487
VIT_207s0289g00060	udp-glycosyltransferase 74e2-like	328.037	-0.54677	0.159526	-3.42746	0.000609253	0.0721713
VIT_208s0040g03100	protein in2-1 homolog b-like	1162.12	-0.550438	0.158815	-3.46592	0.000528425	0.0655853
VIT_217s0000g00010	19 protein	150.904	-0.569832	0.16017	-3.55766	0.000374174	0.0525145
VIT_207s0151g00540	udp-glycosyltransferase 74e2-like	365.851	-0.57123	0.170198	-3.35627	0.000790011	0.0850052
VIT_200s0662g00040	dna binding	396.379	-0.5843	0.121815	-4.79661	1.61377e-06	0.00153407
VIT_205s0077g01920	NA	184.529	-0.594138	0.165729	-3.585	0.000337074	0.0493173
VIT_207s0129g00800	isoflavone 2 -hydroxylase	1676.37	-0.607213	0.170818	-3.55474	0.00037836	0.052531
VIT_218s0041g02080	12-oxophytodienoate reductase	865.14	-0.621147	0.171296	-3.62616	0.000287664	0.044784
VIT_200s0615g00020	probable mannitol dehydrogenase-like	961.471	-0.625006	0.171924	-3.63535	0.000277599	0.0442514
VIT_212s0034g00130	udp-glucose flavonoid 3-o-glucosyltransferase 6-like	359.109	-0.629402	0.168929	-3.72585	0.000194662	0.0359067
VIT_212s0059g01400	tyrosine specific protein phosphatase family protein	167.002	-0.634113	0.155884	-4.06785	4.74486e-05	0.0130487
VIT_200s0218g00010	probable mannitol dehydrogenase-like	1148.97	-0.635755	0.165086	-3.85105	0.000117614	0.0266427
VIT_217s0000g04750	udp-glycosyltransferase 1	236.83	-0.637709	0.189521	-3.36485	0.000765855	0.0838027
VIT_203s0017g01410	NA	195.417	-0.653062	0.156788	-4.16525	3.11018e-05	0.0102971
VIT_203s0017g02110	udp-glucose flavonoid 3-o-glucosyltransferase 6-like	184.612	-0.658882	0.190665	-3.4557	0.000548856	0.0668569
VIT_203s0063g01170	polyneuridine-aldehyde esterase	124.234	-0.661499	0.182434	-3.62597	0.000287878	0.044784
VIT_219s0093g00150	probable glutathione s-transferase	3212.41	-0.671397	0.157171	-4.27176	1.93937e-05	0.00729826
VIT_208s0007g03260	NA	125.194	-0.690808	0.202285	-3.41502	0.000637763	0.073525
VIT_218s0122g00300	uncharacterized protein	147.367	-0.695002	0.208468	-3.33386	0.000856502	0.0877711
VIT_201s0011g06290	purple acid phosphatase	412.314	-0.696601	0.159679	-4.3625	1.28585e-05	0.00572513
VIT_204s0023g02300	hypothetical protein VITISV_004317 [Vitis vinifera]	81.8914	-0.696784	0.205468	-3.3912	0.000695875	0.078817
VIT_219s0015g02590	probable glutathione s-transferase	361.966	-0.722153	0.208508	-3.46343	0.000533338	0.0655853
VIT_203s0063g01310	protein srg1	125.594	-0.729879	0.174861	-4.17405	2.99238e-05	0.0101678
VIT_219s0093g00220	probable glutathione s-transferase	473.283	-0.735309	0.194982	-3.77117	0.000162485	0.031788
VIT_207s0129g00760	isoflavone 2 -hydroxylase	1250.93	-0.735522	0.171367	-4.2921	1.76994e-05	0.00714172
VIT_210s0116g01650	prh26 protein	214.179	-0.735838	0.175791	-4.18587	2.84074e-05	0.00991341
VIT_219s0090g01340	NA	2567.48	-0.736887	0.130941	-5.62763	1.82707e-08	0.000117956
VIT_219s0015g02700	probable glutathione s-transferase	2441.84	-0.737767	0.181533	-4.0641	4.82177e-05	0.0130487
VIT_214s0068g01500	glycerophosphodiester phosphodiesterase gde1-like isoform 1	249.479	-0.738014	0.199284	-3.70332	0.000212796	0.0376386
VIT_201s0011g06280	2-oxoglutarate and fe -dependent oxygenase domain-containing protein	142.574	-0.770259	0.203772	-3.78	0.000156826	0.0311529
VIT_219s0093g00110	probable glutathione s-transferase	1008.02	-0.780599	0.161441	-4.83518	1.33025e-06	0.00149885
VIT_203s0063g01240	polyneuridine-aldehyde esterase	198.488	-0.781345	0.160635	-4.86412	1.1497e-06	0.00149885
VIT_219s0090g01360	NA	2072.53	-0.816015	0.170833	-4.77668	1.78214e-06	0.00153407
VIT_213s0156g00370	myb-like hth transcriptional regulator family protein	71.2821	-0.817803	0.228258	-3.5828	0.000339935	0.0493173
VIT_213s0073g00400	transcription factor org2	98.5919	-0.822073	0.236709	-3.47293	0.000514812	0.0651691
VIT_213s0047g00030	protein zinc induced facilitator-like 1-like	53.6678	-0.824194	0.232924	-3.53846	0.000402464	0.0547291
VIT_208s0007g07520	short-chain type	144.017	-0.835391	0.187883	-4.44633	8.73493e-06	0.0043379
VIT_201s0127g00560	probable nucleoredoxin 1-like	182.568	-0.83665	0.176577	-4.73816	2.1567e-06	0.00163808
VIT_213s0047g00010	zinc induced facilitator-like 1 protein	96.8764	-0.853033	0.232655	-3.66652	0.000245876	0.0407019
VIT_208s0007g07500	phd finger protein	182.13	-0.853859	0.178329	-4.78812	1.68354e-06	0.00153407
VIT_211s0016g05330	spx domain-containing protein 2	102.438	-0.869537	0.236257	-3.68047	0.000232807	0.0395526
VIT_207s0005g00800	structural constituent of cell	108.238	-0.889195	0.189203	-4.69969	2.60551e-06	0.00186902
VIT_219s0015g02890	probable glutathione s-transferase	455.496	-0.916928	0.214872	-4.26733	1.97831e-05	0.00729826
VIT_207s0005g00810	pollen ole e 1 allergen and extensin family protein	106.29	-0.924226	0.186059	-4.96739	6.78593e-07	0.00125171
VIT_213s0067g00680	low quality protein: bifunctional dihydroflavonol 4-reductase flavanone 4-reductase-like	745.441	-0.927004	0.187825	-4.93548	7.99554e-07	0.00129048
VIT_219s0015g02730	probable glutathione s-transferase	571.461	-0.93558	0.184808	-5.06243	4.13937e-07	0.00106895
VIT_206s0004g05690	glutathione s-transferase u7	56.0771	-0.99	0.243128	-4.07193	4.66257e-05	0.0130487
VIT_215s0048g00190	phosphorus starvation-induced protein	45.9973	-1.00832	0.272726	-3.69718	0.000218008	0.0380395
VIT_201s0127g00540	probable nucleoredoxin 1-like	135.935	-1.02253	0.230725	-4.43183	9.34385e-06	0.00446843
VIT_211s0052g01150	nicotianamine synthase	77.5129	-1.07449	0.324355	-3.31271	0.000923974	0.0939398
VIT_214s0060g00470	pleiotropic drug resistance protein 3-like	61.0098	-1.10966	0.292397	-3.79505	0.000147613	0.0299197
VIT_203s0063g00700	NA	76.5872	-1.11553	0.257311	-4.33535	1.45529e-05	0.00626357
VIT_205s0062g00300	udp-glycosyltransferase 75d1-like	89.8513	-1.14789	0.28399	-4.042	5.29972e-05	0.0136889
VIT_205s0062g00270	udp-glycosyltransferase 75d1-like	127.379	-1.17433	0.258405	-4.54455	5.50521e-06	0.00326009
VIT_213s0067g00460	low quality protein: bifunctional dihydroflavonol 4-reductase flavanone 4-reductase-like	58.8469	-1.18928	0.269988	-4.40493	1.05817e-05	0.00487965
VIT_214s0083g00250	NA	68.9639	-1.21626	0.327895	-3.70929	0.000207842	0.0372731
VIT_212s0055g00860	NA	49.5052	-1.25989	0.329922	-3.81875	0.000134131	0.0288651
VIT_218s0001g13200	cytokinin oxidase	48.6768	-1.27716	0.311151	-4.10463	4.04971e-05	0.01245
VIT_203s0063g00720	probable carboxylesterase 2-like	69.7264	-1.27794	0.255102	-5.00954	5.45604e-07	0.00117414
VIT_205s0062g00310	udp-glycosyltransferase 75d1-like	137.359	-1.28306	0.265621	-4.83042	1.36249e-06	0.00149885

## Sheet: 101.14_grafted_leaves_T2
Gene ID	Protein description	baseMean	log2FoldChange	lfcSE	stat	pvalue	padj
VIT_205s0020g04110	early light-inducible protein	408.913	1.8557	0.135452	13.7001	1.01452e-42	9.71508e-39
VIT_203s0063g02620	dna binding	1539.18	1.20443	0.191789	6.27997	3.38648e-10	2.16193e-07
VIT_204s0023g02260	low quality protein: salicylate o-methyltransferase-like	142.544	1.12751	0.331807	3.3981	0.00067855	0.0488556
VIT_202s0012g00170	beta-amylase	587.313	1.03278	0.246609	4.18792	2.81522e-05	0.00472957
VIT_200s0361g00060	alpha-farnesene synthase	127.883	1.01537	0.322607	3.14739	0.00164736	0.0912063
VIT_200s0392g00030	alpha-farnesene synthase	64.7444	1.00585	0.297734	3.37835	0.000729219	0.0519707
VIT_205s0136g00260	chalcone synthase	835.63	1.00059	0.183729	5.44598	5.15211e-08	1.97346e-05
VIT_200s0392g00060	alpha-farnesene synthase	71.8954	0.964591	0.295789	3.26108	0.00110987	0.0699429
VIT_213s0067g02560	NA	571.085	0.953173	0.149518	6.37499	1.8298e-10	1.46018e-07
VIT_218s0001g14310	flavanone 3-hydroxylase	524.898	0.864784	0.174674	4.95084	7.38942e-07	0.000221128
VIT_206s0004g02620	phenylalanine ammonia-lyase	209.717	0.845581	0.253584	3.33451	0.000854486	0.0592939
VIT_210s0116g00410	gibberellin 20-	211.045	0.834287	0.232099	3.59453	0.000324981	0.0314345
VIT_202s0025g01185	NA	95.239	0.832868	0.261893	3.18019	0.00147181	0.084478
VIT_200s0361g00040	anthocyanidin reductase	507.292	0.794385	0.173861	4.5691	4.89834e-06	0.00114406
VIT_208s0007g05010	uncharacterized protein	109.53	0.7702	0.174446	4.41513	1.0095e-05	0.00205679
VIT_214s0068g00920	chalcone synthase	893.564	0.755395	0.236863	3.18916	0.00142686	0.08281
VIT_211s0016g03940	heat stress transcription factor c-1	106.341	0.735604	0.209977	3.50327	0.000459589	0.0369834
VIT_200s1205g00020	NA	64.6358	0.723366	0.20956	3.45184	0.000556788	0.0429984
VIT_218s0157g00200	dehydrogenase reductase sdr family member	69.0831	0.711652	0.1961	3.62903	0.000284492	0.027799
VIT_218s0001g01110	3-hydroxybenzoate 6-hydroxylase 1-like	110.034	0.694289	0.195157	3.55759	0.000374276	0.0338119
VIT_201s0127g00260	atp-citrate lyase a-1	148.887	0.687409	0.15091	4.5551	5.23608e-06	0.00119383
VIT_218s0001g12800	dihydroflavonol 4-reductase	503.183	0.686243	0.166459	4.12259	3.74642e-05	0.00569456
VIT_204s0023g02010	alpha beta fold family protein	302.501	0.675863	0.154136	4.38486	1.16062e-05	0.00231543
VIT_203s0038g00360	uncharacterized isochorismatase family protein pnca	131.639	0.675593	0.19184	3.52165	0.000428873	0.0351016
VIT_213s0067g03820	chalcone isomerase	666.956	0.669441	0.15938	4.20028	2.66586e-05	0.0046415
VIT_213s0067g02340	probable peptide nitrate transporter at2g40460-like	126.493	0.66082	0.145914	4.52882	5.93131e-06	0.00132089
VIT_200s1682g00020	cytochrome p450	433.334	0.657793	0.146059	4.50362	6.68056e-06	0.00145393
VIT_213s0067g02710	uncharacterized protein	226.747	0.653183	0.137229	4.75981	1.93776e-06	0.000501514
VIT_202s0025g02790	granule-bound starch synthase i	468.429	0.650616	0.172736	3.76652	0.000165538	0.0188713
VIT_209s0002g05710	adenine nucleotide translocase	383.135	0.642742	0.122521	5.24598	1.55453e-07	5.72546e-05
VIT_205s0049g01550	peptide transporter ptr3-a	127.132	0.639819	0.17975	3.5595	0.000371557	0.0338119
VIT_201s0011g06450	probable nad h-dependent oxidoreductase 1	136.63	0.635917	0.181321	3.50713	0.00045297	0.0367597
VIT_204s0008g02280	uncharacterized protein	170.286	0.613249	0.155534	3.94285	8.05184e-05	0.0100136
VIT_205s0094g01210	primary amine oxidase	172.816	0.604175	0.162496	3.7181	0.000200726	0.0218426
VIT_201s0011g03740	glutaminyl-trna synthetase	72.7285	0.602526	0.193484	3.11408	0.00184517	0.099827
VIT_211s0016g01300	tannin-related r2r3 myb transcription partial	175.018	0.599482	0.18705	3.20493	0.00135093	0.0798552
VIT_215s0046g00490	o-acyltransferase wsd1	128.888	0.597562	0.143897	4.15271	3.28567e-05	0.0053328
VIT_202s0025g02970	NA	114.938	0.59541	0.180791	3.29336	0.000989962	0.0669845
VIT_210s0003g02160	#NAME?	107.395	0.56567	0.172506	3.27913	0.00104127	0.0677753
VIT_207s0031g01530	stress enhanced protein 2	301.75	0.5618	0.157376	3.5698	0.000357248	0.0335392
VIT_203s0063g02250	sorbitol transporter	395.659	0.558171	0.131135	4.25645	2.07695e-05	0.00389977
VIT_201s0011g02200	glutamine synthetase	188.142	0.548514	0.158871	3.45257	0.000555267	0.0429984
VIT_205s0094g01200	cytochrome p450	228.276	0.541191	0.155747	3.4748	0.000511227	0.0401271
VIT_205s0020g04070	-dihydroxy-3-keto-5-methylthiopentene dioxygenase 4	225.506	0.538612	0.131309	4.10185	4.0986e-05	0.00603818
VIT_202s0025g03520	haloacid dehalogenase-like hydrolase domain-containing protein	122.892	0.534563	0.1563	3.4201	0.000625973	0.0468306
VIT_206s0004g01450	linoleate 13s-lipoxygenase 2- chloroplastic-like	820.294	0.529123	0.101314	5.22259	1.7644e-07	5.82618e-05
VIT_213s0067g00990	chaperone protein clpb	142.707	0.524279	0.159639	3.28416	0.00102289	0.0677753
VIT_208s0007g01270	dynein light chain flagellar outer arm	315.582	0.523957	0.124275	4.2161	2.48568e-05	0.00457747
VIT_206s0004g01460	linoleate 13s-lipoxygenase 2- chloroplastic-like	175.079	0.520384	0.14549	3.57678	0.000347859	0.0329811
VIT_214s0108g01330	chorismate mutase	181.096	0.503802	0.131516	3.83072	0.000127767	0.0152937
VIT_212s0028g01600	atp-dependent zinc metalloprotease ftsh chloroplastic-like	1127.79	0.444285	0.114631	3.8758	0.000106277	0.0130475
VIT_218s0001g13250	thioredoxin h	2416.01	0.384649	0.115088	3.34222	0.000831118	0.0580933
VIT_209s0002g06980	post-illumination chlorophyll fluorescence increase protein	788.804	0.376099	0.119498	3.14732	0.00164773	0.0912063
VIT_202s0154g00040	thylakoid lumenal protein	622.566	0.324577	0.0985832	3.29242	0.000993295	0.0669845
VIT_209s0002g05940	gtp-binding nuclear protein ran-3-like	861.799	0.322656	0.101467	3.1799	0.00147325	0.084478
VIT_214s0060g00230	protein notum homolog	719.854	0.311388	0.0880202	3.53769	0.000403641	0.0348649
VIT_216s0050g02240	uncharacterized protein chloroplastic-like	2872.42	-0.274081	0.0826613	-3.31571	0.000914101	0.0629743
VIT_202s0025g02820	NA	738.325	-0.29482	0.094338	-3.12515	0.00177717	0.0966943
VIT_201s0011g03690	universal stress protein a-like protein	412.968	-0.306789	0.0969552	-3.16424	0.0015549	0.0884856
VIT_210s0003g04180	uncharacterized membrane	874.28	-0.323842	0.0996807	-3.24879	0.00115896	0.0720659
VIT_212s0028g01080	oxygen-evolving enhancer protein chloroplastic-like	2895.41	-0.337102	0.0948895	-3.55257	0.000381483	0.034141
VIT_205s0029g00420	udp-d-glucuronic acid 4-epimerase	639.341	-0.352624	0.10908	-3.2327	0.00122625	0.0736144
VIT_210s0003g00010	30s ribosomal protein s5	1082.84	-0.358043	0.109226	-3.278	0.00104547	0.0677753
VIT_209s0002g04320	h chain improved model of plant photosystem i	4014.83	-0.362079	0.103865	-3.48604	0.000490229	0.0391202
VIT_214s0066g01110	ribosomal protein l12	880.854	-0.365484	0.112077	-3.261	0.0011102	0.0699429
VIT_207s0031g00650	uncharacterized protein	533.624	-0.383495	0.113559	-3.37705	0.00073267	0.0519707
VIT_205s0094g00820	NA	320.882	-0.384474	0.1166	-3.29737	0.000975961	0.0667557
VIT_208s0040g00390	magnesium-protoporphyrin ix monomethyl ester	1207.12	-0.391853	0.124357	-3.15104	0.00162692	0.0912063
VIT_204s0008g02250	fiddlehead-like protein	256.544	-0.408198	0.0983988	-4.14841	3.34797e-05	0.00534335
VIT_200s0323g00040	NA	669.532	-0.411371	0.109706	-3.74976	0.000177005	0.0199412
VIT_216s0098g01280	senescence-associated protein din1	915.241	-0.435058	0.104733	-4.15399	3.26732e-05	0.0053328
VIT_211s0016g01390	replication factor a1	2195.74	-0.435497	0.130123	-3.34681	0.000817483	0.0575604
VIT_217s0000g06280	geranylgeranyl reductase	1345.82	-0.440272	0.118957	-3.70111	0.000214661	0.02284
VIT_201s0127g00720	carbonic anhydrase	393.475	-0.448814	0.128977	-3.47981	0.000501766	0.03971
VIT_204s0044g01410	photosystem i reaction center subunit n	2906.82	-0.451482	0.113272	-3.98583	6.72459e-05	0.00876701
VIT_200s0904g00010	oxygen-evolving enhancer protein chloroplast	3732.37	-0.451566	0.127446	-3.54318	0.000395326	0.0348649
VIT_203s0038g02520	aquaporin	487.348	-0.451968	0.137902	-3.27745	0.00104749	0.0677753
VIT_214s0066g01410	peptidyl-prolyl cis-trans isomerase chloroplastic-like	206.636	-0.467492	0.142784	-3.27411	0.00105994	0.0681209
VIT_206s0004g08230	root phototropism protein 2	132.74	-0.482723	0.153533	-3.14409	0.00166604	0.0916898
VIT_205s0029g01420	ankyrin repeat-containing protein at3g12360-like	232.648	-0.486751	0.1375	-3.54	0.000400124	0.0348649
VIT_203s0017g01710	uncharacterized protein	145.399	-0.490378	0.151154	-3.24422	0.00117773	0.0722942
VIT_218s0001g06370	thylakoid lumenal 29 kda chloroplastic-like	501.855	-0.499648	0.154122	-3.2419	0.00118734	0.0724202
VIT_210s0003g04350	photosystem i reaction center subunit x psak	3115.17	-0.500122	0.103913	-4.81289	1.4876e-06	0.000407007
VIT_211s0016g01400	ultraviolet-b-repressible protein	2124.8	-0.502806	0.133082	-3.77817	0.000157982	0.0184492
VIT_212s0059g01810	thylakoid lumenal protein chloroplastic-like	855.307	-0.507178	0.137995	-3.67534	0.000237532	0.0241979
VIT_203s0088g00320	sterol regulatory element-binding protein site 2	100.049	-0.513588	0.163041	-3.15006	0.00163237	0.0912063
VIT_218s0001g08110	glutamyl-trna reductase	326.953	-0.524012	0.153895	-3.405	0.000661639	0.0487374
VIT_201s0127g00420	naphthoate synthase	254.696	-0.531349	0.142528	-3.72804	0.000192974	0.0214875
VIT_205s0029g01430	ankyrin repeat-containing protein at3g12360-like	161.723	-0.53152	0.143202	-3.71167	0.000205898	0.0221537
VIT_202s0025g01470	NA	609.533	-0.531893	0.129535	-4.10619	4.02246e-05	0.00601861
VIT_218s0001g09140	sigma factor sigb regulation protein rsbq	609.69	-0.532781	0.0933398	-5.70797	1.1433e-08	5.76226e-06
VIT_214s0081g00060	photosystem ii reaction center w chloroplastic	3721.11	-0.53709	0.11431	-4.69853	2.62042e-06	0.000660347
VIT_215s0046g01470	uncharacterized protein chloroplastic-like	1348.7	-0.552494	0.161914	-3.41226	0.000644255	0.0478247
VIT_203s0038g04760	transcription factor bhlh63-like	144.348	-0.556273	0.169225	-3.28718	0.00101197	0.0677668
VIT_200s0181g00020	vacuolar protein 8-like	124.515	-0.557567	0.174175	-3.20119	0.00136863	0.0804047
VIT_212s0028g02440	protein trichome birefringence-like 39	173.943	-0.563786	0.159803	-3.52801	0.0004187	0.0348649
VIT_213s0019g02090	NA	97.3542	-0.565078	0.154252	-3.66334	0.000248948	0.0248325
VIT_214s0081g00420	ankyrin repeat-containing	77.4477	-0.565646	0.175271	-3.22726	0.00124981	0.0743363
VIT_214s0068g00140	NA	286.28	-0.566389	0.130716	-4.33297	1.47111e-05	0.00281747
VIT_213s0067g01840	ferritin- chloroplastic	1011.16	-0.567454	0.14155	-4.00886	6.10128e-05	0.00834655
VIT_218s0001g14090	hsp40 cysteine-rich domain-containing protein	303.216	-0.572145	0.151841	-3.76805	0.000164527	0.0188713
VIT_200s0375g00030	alpha-galactosidase 2	72.9871	-0.573483	0.177142	-3.23742	0.00120614	0.0731014
VIT_207s0141g01050	NA	1295.53	-0.576539	0.151717	-3.80009	0.000144646	0.0171003
VIT_207s0005g02540	protoporphyrinogen oxidase	106.107	-0.578026	0.162174	-3.56424	0.000364917	0.0338119
VIT_216s0098g00940	30s ribosomal protein	239.235	-0.578312	0.13749	-4.20619	2.59708e-05	0.0046415
VIT_208s0007g06200	rhodanese-like domain-containing protein	167.273	-0.608673	0.186872	-3.25716	0.00112534	0.070433
VIT_208s0105g00300	phosphoinositide phospholipase c 2	143.756	-0.610067	0.13691	-4.45598	8.35116e-06	0.00177713
VIT_214s0081g00360	ankyrin repeat-containing	131.909	-0.611246	0.166788	-3.6648	0.000247535	0.0248325
VIT_218s0001g12500	uncharacterized protein	64.8597	-0.634927	0.178247	-3.56205	0.000367966	0.0338119
VIT_201s0010g00020	methyladenine glycosylase family protein	75.2699	-0.637386	0.201514	-3.16298	0.00156162	0.0884856
VIT_201s0011g03110	myb-like transcription factor-like protein	128.755	-0.661158	0.137905	-4.79431	1.63232e-06	0.000434196
VIT_206s0004g05650	uncharacterized protein	57.2869	-0.661352	0.187739	-3.52272	0.000427144	0.0351016
VIT_204s0008g00610	ccch-type zinc finger protein	86.9447	-0.663172	0.187896	-3.52946	0.000416405	0.0348649
VIT_205s0020g02130	1-deoxy-d-xylulose 5-phosphate synthase	294.154	-0.664751	0.114338	-5.81393	6.10216e-09	3.43731e-06
VIT_217s0000g04270	peptidyl-prolyl cis-trans isomerase	98.6658	-0.679416	0.168051	-4.04292	5.27887e-05	0.0074339
VIT_219s0090g01040	NA	153.731	-0.680998	0.217476	-3.13138	0.00173989	0.095207
VIT_200s0181g00180	light-harvesting complex ii protein lhcb3	2935.82	-0.707396	0.143548	-4.92793	8.3107e-07	0.000241161
VIT_211s0016g05570	chloroplast thylakoid lumen protein	169.43	-0.715289	0.19588	-3.65167	0.000260546	0.0257215
VIT_201s0127g00560	probable nucleoredoxin 1-like	621.862	-0.720705	0.210294	-3.42712	0.000610013	0.045996
VIT_218s0001g14360	tubulin beta	212.024	-0.730655	0.197726	-3.69529	0.000219637	0.0231126
VIT_202s0012g00990	lsd one like 1 protein	170.376	-0.732327	0.183641	-3.98782	6.66834e-05	0.00876701
VIT_200s0181g00200	light-harvesting complex ii protein lhcb3	1432.84	-0.745991	0.129782	-5.74803	9.02878e-09	4.80331e-06
VIT_205s0094g00880	uncharacterized protein	277.545	-0.752742	0.219275	-3.43287	0.000597229	0.0453894
VIT_208s0007g00710	NA	834.678	-0.826863	0.158102	-5.22994	1.69563e-07	5.80029e-05
VIT_219s0014g03160	protochlorophyllide reductase precursor	742.468	-0.837254	0.115854	-7.2268	4.94513e-13	6.76493e-10
VIT_201s0127g00540	probable nucleoredoxin 1-like	536.928	-0.854486	0.21092	-4.05123	5.09485e-05	0.00728184
VIT_219s0014g00150	probable purine permease 11-like	2524.24	-0.868014	0.169363	-5.12517	2.97273e-07	9.18287e-05
VIT_200s0317g00030	uncharacterized protein	95.917	-0.879967	0.245539	-3.58382	0.000338609	0.0324252
VIT_210s0116g01780	peroxidase	786.459	-0.880203	0.220931	-3.98406	6.77484e-05	0.00876701
VIT_219s0014g00160	chlorophyll a b binding	1303.78	-0.888315	0.169853	-5.2299	1.69599e-07	5.80029e-05
VIT_210s0003g02100	gdsl esterase lipase at1g29670	83.0053	-0.91059	0.247569	-3.67813	0.00023495	0.0241923
VIT_205s0062g00780	rho gdp-dissociation inhibitor 1	166.842	-0.939971	0.192758	-4.87644	1.0802e-06	0.000304235
VIT_215s0046g02110	desiccation protectant protein lea14-like protein	119.345	-0.948706	0.225812	-4.20131	2.65377e-05	0.0046415
VIT_206s0004g07680	NA	201.371	-0.950596	0.25534	-3.72286	0.000196978	0.0216812
VIT_210s0071g00250	strictosidine synthase 1-like	120.024	-1.07369	0.208572	-5.14782	2.63538e-07	8.41213e-05
VIT_204s0008g00120	chitinase	62.6803	-1.08958	0.283876	-3.83821	0.000123935	0.0150228
VIT_207s0005g02210	transducin wd40 domain-containing protein	607.463	-1.20283	0.276971	-4.3428	1.40681e-05	0.00274931
VIT_217s0000g06210	gibberellin-regulated protein	142.836	-1.22812	0.193287	-6.35386	2.09975e-10	1.54671e-07
VIT_207s0005g02220	chlorophyll a b binding protein	572.047	-1.33629	0.161767	-8.26062	1.44918e-16	2.77546e-13
VIT_200s0317g00020	uncharacterized protein	89.0707	-1.43504	0.165313	-8.68073	3.93226e-18	9.41383e-15

## Sheet: 101.14_grafted_roots_T3
Gene ID	Protein description	baseMean	log2FoldChange	lfcSE	stat	pvalue	padj
VIT_208s0007g02080	NA	415.283	4.40554	0.223335	19.7261	1.28672e-86	6.66458e-83
VIT_206s0004g07750	peroxidase	548.143	4.29559	0.232545	18.4721	3.46355e-76	9.5677e-73
VIT_214s0128g00920	germin-like protein subfamily 1 member 14	420.378	4.05694	0.227194	17.8568	2.56059e-71	4.82276e-68
VIT_214s0128g01000	germin-like protein subfamily 1 member 14	496.563	3.93572	0.226591	17.3693	1.4091e-67	2.33549e-64
VIT_213s0067g01940	abscisic acid receptor pyl4	151.368	3.82119	0.266479	14.3395	1.23862e-46	8.41368e-44
VIT_214s0006g02360	germin-like protein 2-1-like	126.168	3.56612	0.248934	14.3256	1.51475e-46	1.01234e-43
VIT_214s0006g02440	germin-like protein 2-1-like	96.6183	3.50744	0.2795	12.549	4.02591e-36	1.68503e-33
VIT_214s0006g02330	germin-like protein 2-1-like	99.8336	3.31175	0.272004	12.1754	4.20514e-34	1.52846e-31
VIT_207s0031g03070	phenylcoumaran benzylic ether reductase -like protein	1194.36	3.22081	0.174002	18.5102	1.71006e-76	5.0613e-73
VIT_206s0061g00310	high-affinity nitrate transporter	1305.44	3.20957	0.273347	11.7418	7.78469e-32	2.32062e-29
VIT_206s0009g03110	flavonoid 3 -hydroxylase 2	218.33	3.19327	0.247732	12.8901	5.12028e-38	2.43867e-35
VIT_206s0061g00320	high affinity nitrate transporter	1071.4	3.18343	0.27092	11.7505	7.02301e-32	2.10874e-29
VIT_210s0042g01100	zinc iron	274.768	3.17726	0.273661	11.6102	3.65794e-31	1.03815e-28
VIT_214s0006g02380	germin-like protein 2-1-like	69.9321	3.1472	0.30009	10.4875	9.85612e-26	1.9084e-23
VIT_216s0098g00820	peroxidase 5- partial	316.824	3.13859	0.270775	11.5911	4.57067e-31	1.27966e-28
VIT_206s0061g00305	high affinity nitrate transporter	834.729	3.11959	0.293546	10.6272	2.22613e-26	4.54393e-24
VIT_215s0048g00700	NA	141.348	3.09353	0.242741	12.7442	3.35848e-37	1.49637e-34
VIT_214s0006g02370	germin-like protein 2-1-like	75.4964	3.05815	0.279295	10.9495	6.6793e-28	1.52908e-25
VIT_204s0008g04090	burp domain-containing protein 3	730.608	3.05165	0.150094	20.3316	6.75736e-92	5.59996e-88
VIT_211s0016g05550	blue copper	244.578	3.04081	0.223242	13.6212	2.99668e-42	1.77386e-39
VIT_205s0124g00460	ankyrin repeat-containing protein at3g12360-like	210.856	3.02657	0.191136	15.8346	1.79571e-56	2.011e-53
VIT_214s0006g02390	germin-like protein 2-1-like	57.0559	3.00614	0.295821	10.162	2.9297e-24	5.21008e-22
VIT_216s0050g00990	NA	399.588	2.95708	0.205692	14.3763	7.29298e-47	5.1219e-44
VIT_209s0002g08510	beta expansin precursor	373.396	2.94584	0.248262	11.8659	1.78077e-32	5.63267e-30
VIT_216s0039g01770	norcoclaurine synthase	917.807	2.93634	0.157607	18.6307	1.80991e-77	5.76889e-74
VIT_208s0040g02595	NA	98.4237	2.90717	0.251736	11.5485	7.51225e-31	2.07518e-28
VIT_207s0005g02310	alpha-expansin 8	139.102	2.87328	0.258728	11.1054	1.18057e-28	2.84409e-26
VIT_204s0023g01910	NA	85.8466	2.84493	0.255032	11.1552	6.7563e-29	1.66639e-26
VIT_206s0009g03050	flavonoid 3 -hydroxylase 2	177.817	2.84237	0.244679	11.6167	3.3889e-31	9.68431e-29
VIT_200s0555g00020	cytochrome p450	296.786	2.82327	0.153357	18.4099	1.09522e-75	2.6695e-72
VIT_213s0067g00490	NA	83.4765	2.80097	0.245804	11.3952	4.41978e-30	1.14461e-27
VIT_206s0004g00820	phytoene synthase	241.572	2.78488	0.178555	15.5967	7.66093e-55	7.7424e-52
VIT_204s0008g04120	dehydration-responsive protein rd22	385.671	2.76072	0.145248	19.0069	1.49486e-80	5.63099e-77
VIT_208s0007g02640	short chain alcohol	383.606	2.73017	0.153222	17.8184	5.0835e-71	8.77667e-68
VIT_217s0000g09470	nitrate transmembrane transporter	1503.33	2.70257	0.199727	13.5314	1.02115e-41	5.87673e-39
VIT_217s0000g09480	manganese-dependent adp-ribose cdp-alcohol diphosphatase-like	1113.09	2.69572	0.215048	12.5354	4.77653e-36	1.94039e-33
VIT_211s0016g05230	alcohol dehydrogenase superfamily protein	183.086	2.68275	0.198749	13.4981	1.6037e-41	8.97984e-39
VIT_206s0004g05760	copper transporter	259.204	2.5908	0.253028	10.2392	1.32344e-24	2.43724e-22
VIT_200s0179g00330	NA	245.986	2.58918	0.152694	16.9567	1.71794e-64	2.45465e-61
VIT_204s0008g03380	dioxygenase ramosus1	348.395	2.58589	0.209333	12.353	4.69261e-35	1.76766e-32
VIT_205s0020g01310	protein srg1-like	1038.97	2.57822	0.161107	16.0032	1.21455e-57	1.52503e-54
VIT_213s0064g00800	NA	479.165	2.5696	0.143977	17.8473	3.03111e-71	5.46074e-68
VIT_215s0048g01180	subtilisin-like protease-like	149.962	2.54886	0.227639	11.1969	4.22234e-29	1.06035e-26
VIT_207s0151g01040	copalyl diphosphate synthase	111.699	2.53853	0.203139	12.4965	7.79865e-36	3.13733e-33
VIT_217s0000g02930	probable glutathione s-transferase	399.815	2.53844	0.141193	17.9785	2.8717e-72	5.94959e-69
VIT_207s0005g02180	3-beta hydroxysteroid dehydrogenase	56.2726	2.53152	0.255831	9.89527	4.3644e-23	7.26279e-21
VIT_206s0004g02020	NA	507.18	2.51487	0.181663	13.8436	1.3911e-43	8.73356e-41
VIT_213s0067g00780	disease resistance protein	33.7024	2.50118	0.31144	8.03102	9.66689e-16	9.14514e-14
VIT_208s0007g02660	short chain alcohol	48.1548	2.48371	0.313706	7.91733	2.42668e-15	2.23449e-13
VIT_201s0011g00590	triose phosphate phosphate translocator	499.093	2.47759	0.159728	15.5114	2.90664e-54	2.80092e-51
VIT_218s0001g11400	cytochrome p450-like protein	115.951	2.47131	0.381421	6.47921	9.22047e-11	5.32116e-09
VIT_214s0060g02750	germin-like protein subfamily 1 member 14	71.3603	2.47069	0.272822	9.05605	1.35261e-19	1.70875e-17
VIT_214s0006g02430	germin-like protein 2-1-like	39.0226	2.40116	0.315826	7.6028	2.89802e-14	2.41129e-12
VIT_212s0057g01430	atfp4-like protein	174.499	2.39712	0.183389	13.0712	4.80702e-39	2.52131e-36
VIT_205s0049g00690	NA	72.0951	2.38159	0.24294	9.8032	1.09071e-22	1.74497e-20
VIT_206s0004g00760	oxidoreductase	153.996	2.36802	0.381409	6.20861	5.34566e-10	2.77225e-08
VIT_213s0019g00740	act domain-containing protein	215.021	2.36323	0.217999	10.8406	2.21114e-27	4.87344e-25
VIT_204s0008g01100	thromboxane-a synthase-like	346.97	2.36147	0.181451	13.0144	1.01325e-38	5.24812e-36
VIT_202s0236g00060	uncharacterized protein loc100853134	75.5625	2.35988	0.261567	9.0221	1.84516e-19	2.30986e-17
VIT_214s0081g00550	metal ion binding	84.9294	2.35721	0.274	8.60297	7.76808e-18	8.79448e-16
VIT_207s0005g03150	hyoscyamine 6-dioxygenase-like	101.634	2.34201	0.203865	11.488	1.51541e-30	4.05114e-28
VIT_218s0041g01773	src2-like protein	16.7217	2.33784	0.35974	6.4987	8.1016e-11	4.72814e-09
VIT_207s0141g00870	cysteine-rich repeat secretory protein 55-like	265.126	2.3364	0.219208	10.6584	1.5936e-26	3.3519e-24
VIT_208s0007g02630	short chain alcohol	225.998	2.32661	0.160284	14.5156	9.65551e-48	7.14439e-45
VIT_211s0016g02800	myo-inositol oxygenase	1224.09	2.31197	0.210822	10.9664	5.54138e-28	1.27563e-25
VIT_208s0032g00300	fiber annexin	99.3668	2.31136	0.249872	9.25016	2.24151e-20	3.07546e-18
VIT_218s0076g00200	gras family transcription factor	31.3872	2.30866	0.295611	7.80979	5.72828e-15	5.1376e-13
VIT_208s0007g02670	short chain alcohol	102.466	2.3033	0.228598	10.0757	7.07302e-24	1.22627e-21
VIT_206s0004g01240	peroxidase n-like	908.377	2.3022	0.124885	18.4346	6.93508e-76	1.79601e-72
VIT_206s0009g03040	flavonoid 3 -hydroxylase 2	55.6493	2.30178	0.287732	7.99975	1.24671e-15	1.17406e-13
VIT_216s0098g00480	gdsl esterase lipase at4g10955	33.3332	2.29856	0.323148	7.11305	1.13506e-12	8.38369e-11
VIT_205s0049g00620	NA	31.7088	2.2826	0.297606	7.66986	1.72181e-14	1.47103e-12
VIT_208s0007g02690	short chain alcohol	44.1276	2.2812	0.304498	7.49167	6.80024e-14	5.55769e-12
VIT_200s0253g00160	polyneuridine-aldehyde esterase	37.0747	2.27881	0.287587	7.92388	2.30215e-15	2.12928e-13
VIT_205s0049g00680	---NA---	104.391	2.27796	0.230197	9.89569	4.34592e-23	7.26119e-21
VIT_218s0001g01460	NA	177.078	2.2531	0.247457	9.105	8.62631e-20	1.117e-17
VIT_208s0007g02085	NA	38.3098	2.22458	0.330849	6.72384	1.76994e-11	1.12829e-09
VIT_219s0015g02090	secologanin synthase-like	238.655	2.20857	0.166617	13.2554	4.20014e-40	2.26022e-37
VIT_204s0008g04200	uncharacterized protein	85.0961	2.20659	0.225248	9.79625	1.16843e-22	1.86212e-20
VIT_202s0025g03770	NA	69.616	2.20636	0.26322	8.38219	5.19505e-17	5.54799e-15
VIT_217s0000g02950	probable glutathione s-transferase	674.212	2.18541	0.14245	15.3416	4.03244e-53	3.63236e-50
VIT_219s0027g01110	2og-fe oxygenase family protein	200.461	2.17822	0.367725	5.92349	3.15175e-09	1.46244e-07
VIT_202s0012g01270	abscisic acid receptor pyr1	206.891	2.17078	0.188021	11.5454	7.78506e-31	2.1363e-28
VIT_205s0049g00600	NA	78.6336	2.16433	0.235712	9.18212	4.22703e-20	5.59589e-18
VIT_216s0013g02110	aldo keto reductase family protein	353.049	2.16336	0.190576	11.3517	7.27675e-30	1.86123e-27
VIT_218s0001g11280	nitrate transporter -like	230.939	2.13332	0.203701	10.4728	1.15182e-25	2.21986e-23
VIT_203s0017g02310	auxin-induced protein	115.348	2.12941	0.227453	9.36202	7.82294e-21	1.11011e-18
VIT_204s0023g02338	NA	22.359	2.12225	0.334199	6.35025	2.14962e-10	1.18132e-08
VIT_209s0002g02780	leucine-rich repeat receptor-like protein kinase at2g19210-like	390.728	2.1156	0.165167	12.8088	1.46327e-37	6.89e-35
VIT_209s0018g01670	aspartic proteinase nepenthesin-1-like	57.9729	2.1047	0.261247	8.05635	7.86076e-16	7.5925e-14
VIT_205s0049g02035	NA	23.4584	2.10395	0.335006	6.28033	3.37864e-10	1.79025e-08
VIT_214s0006g02400	germin-like protein 2-1-like	24.1112	2.09563	0.33711	6.21646	5.08508e-10	2.64373e-08
VIT_214s0108g00700	aquaporin nip2-1	72.163	2.08596	0.247745	8.4198	3.77116e-17	4.05874e-15
VIT_213s0156g00160	vq motif-containing protein	109.453	2.07156	0.222688	9.30251	1.37164e-20	1.91365e-18
VIT_215s0021g02190	carotenoid cleavage dioxygenase 7	106.771	2.06517	0.203851	10.1308	4.03356e-24	7.11211e-22
VIT_202s0236g00010	uncharacterized protein loc100256037	68.9071	2.06137	0.233867	8.81428	1.20457e-18	1.45517e-16
VIT_210s0003g05360	rhicadhesin receptor	21.5776	2.05641	0.397826	5.16912	2.35193e-07	7.81512e-06
VIT_214s0006g02410	germin-like protein 2-1-like	38.7256	2.05353	0.341168	6.01913	1.75356e-09	8.49832e-08
VIT_218s0001g05020	uncharacterized protein	171.346	2.04894	0.16079	12.7429	3.41489e-37	1.50531e-34
VIT_218s0001g09910	probable isoaspartyl peptidase l-asparaginase 2-like	325.953	2.04823	0.178288	11.4883	1.51028e-30	4.05114e-28
VIT_209s0002g05290	gibberellin 20	212.93	2.04725	0.163307	12.5362	4.7295e-36	1.94031e-33
VIT_218s0001g06650	transcription factor bhlh96-like	35.4383	2.04409	0.299464	6.82583	8.74179e-12	5.78634e-10
VIT_205s0049g02070	NA	23.6628	2.04012	0.34838	5.85601	4.74116e-09	2.11469e-07
VIT_214s0081g00746	NA	21.0457	2.03177	0.368716	5.5104	3.58025e-08	1.38387e-06
VIT_210s0003g05340	rhicadhesin receptor	13.5224	2.02546	0.401666	5.04265	4.59139e-07	1.41166e-05
VIT_205s0051g00310	NA	146.594	2.01592	0.190302	10.5933	3.2025e-26	6.47311e-24
VIT_205s0020g02480	glutamine synthetase	720.36	2.01311	0.194756	10.3366	4.81537e-25	9.02849e-23
VIT_208s0007g05300	transcription factor org2	99.737	2.01112	0.340776	5.90158	3.60039e-09	1.64307e-07
VIT_219s0090g01470	bifunctional inhibitor lipid-transfer protein seed storage 2s albumin-like protein	229.814	2.00856	0.169821	11.8275	2.81421e-32	8.83405e-30
VIT_213s0064g00840	carotenoid cleavage dioxygenase 1	482.189	2.00495	0.129348	15.5004	3.44774e-54	3.24683e-51
VIT_203s0063g01040	peroxidase 10-like	127.542	2.00102	0.199392	10.0356	1.06316e-23	1.82792e-21
VIT_217s0000g07100	udp-glycosyltransferase 83a1	26.1075	1.99975	0.317547	6.29748	3.02516e-10	1.62371e-08
VIT_219s0015g02140	secologanin synthase-like	102.361	1.99265	0.215803	9.23361	2.61655e-20	3.52011e-18
VIT_216s0039g00820	cytochrome p450 89a2-like	17.5605	1.98121	0.338006	5.86147	4.58799e-09	2.05635e-07
VIT_202s0012g00320	s-norcoclaurine synthase 1-like	82.2083	1.96482	0.203112	9.6736	3.90406e-22	5.99144e-20
VIT_205s0124g00345	ankyrin repeat-containing protein at3g12360-like	21.7164	1.95756	0.337208	5.8052	6.42881e-09	2.79522e-07
VIT_218s0001g01840	1-aminocyclopropane-1-carboxylic acid oxidase	1249.99	1.95718	0.144339	13.5597	6.94608e-42	4.05377e-39
VIT_201s0011g00600	triose phosphate phosphate chloroplast	169.64	1.95636	0.200283	9.768	1.54467e-22	2.44294e-20
VIT_200s0204g00030	cationic amino acid transporter	52.883	1.95573	0.274885	7.11475	1.12119e-12	8.29602e-11
VIT_216s0013g01700	receptor-like protein 12-like	113.381	1.93919	0.21015	9.22763	2.7669e-20	3.71033e-18
VIT_206s0004g05370	tropinone reductase homolog at1g07440	18.0119	1.9376	0.346465	5.5925	2.23828e-08	9.01315e-07
VIT_214s0006g00350	glutamine synthetase	3463.93	1.93497	0.128763	15.0274	4.85902e-51	4.02676e-48
VIT_200s0218g00110	1-deoxy-d-xylulose 5-phosphate synthase	229.777	1.93325	0.151043	12.7993	1.65333e-37	7.61194e-35
VIT_206s0061g00550	probable xyloglucan endotransglucosylase hydrolase protein 32	266.212	1.92708	0.175057	11.0083	3.4862e-28	8.20763e-26
VIT_208s0058g00470	abscisic acid receptor pyl4	230.973	1.92691	0.183386	10.5074	7.98868e-26	1.55408e-23
VIT_215s0048g00980	NA	99.4203	1.9189	0.205396	9.34241	9.41647e-21	1.32715e-18
VIT_207s0141g00930	cysteine-rich repeat secretory protein 55-like	113.194	1.91471	0.212176	9.0242	1.81012e-19	2.27285e-17
VIT_218s0001g02130	metal transporter	96.472	1.91336	0.336575	5.68479	1.30974e-08	5.44338e-07
VIT_214s0030g00150	disease resistance protein at4g27190-like	57.6409	1.90962	0.264541	7.21861	5.25233e-13	4.00802e-11
VIT_202s0033g00790	bifunctional nitrilase nitrile hydratase nit4b	100.499	1.90144	0.261846	7.26169	3.82288e-13	2.95531e-11
VIT_212s0028g03640	pinus taeda anonymous locus cl3384contig1_03 genomic sequence	188.687	1.89643	0.19852	9.55283	1.26195e-21	1.85427e-19
VIT_206s0004g05290	NA	13.3543	1.89432	0.368087	5.14639	2.6555e-07	8.69827e-06
VIT_205s0124g00720	ankyrin repeat-containing protein at3g12360-like	18.4581	1.89097	0.365009	5.18063	2.21141e-07	7.38332e-06
VIT_208s0040g01500	high affinity nitrate transporter	28.886	1.88782	0.309429	6.10097	1.0543e-09	5.27606e-08
VIT_214s0108g01220	ap2 erf domain-containing transcription factor	11.1333	1.88002	0.371592	5.05937	4.20638e-07	1.30266e-05
VIT_210s0003g00960	gdsl esterase lipase	129.719	1.87652	0.197448	9.50388	2.02219e-21	2.94005e-19
VIT_208s0058g00990	cationic peroxidase 1-like	388.287	1.87644	0.184575	10.1662	2.80509e-24	5.00999e-22
VIT_207s0031g01460	heading date 5	16.5277	1.87561	0.339538	5.52402	3.31336e-08	1.29521e-06
VIT_214s0006g02350	germin-like protein 2-1-like	16.094	1.87318	0.359555	5.20972	1.8913e-07	6.40259e-06
VIT_204s0008g03370	upf0082 protein at2g25830-like isoform 1	39.5173	1.86858	0.313507	5.96024	2.51862e-09	1.18324e-07
VIT_218s0001g06881	NA	377.038	1.86828	0.189194	9.87495	5.34612e-23	8.79054e-21
VIT_207s0031g01260	NA	196.161	1.86244	0.231796	8.03482	9.37193e-16	8.88639e-14
VIT_213s0019g02010	protein srg1-like	13.0573	1.86189	0.365419	5.09523	3.48316e-07	1.10512e-05
VIT_201s0150g00060	heme-binding protein 2-like	20.8246	1.8495	0.312483	5.91871	3.2448e-09	1.50393e-07
VIT_213s0064g00810	carotenoid cleavage dioxygenase 1	985.577	1.84716	0.12822	14.4062	4.73341e-47	3.44094e-44
VIT_219s0090g00140	cytochrome p450	55.8236	1.839	0.219666	8.37179	5.67482e-17	6.02928e-15
VIT_215s0021g01260	NA	146.689	1.83873	0.208715	8.80977	1.25399e-18	1.51047e-16
VIT_205s0077g01820	probable protein phosphatase 2c 73-like	168.841	1.834	0.26423	6.94093	3.89522e-12	2.69453e-10
VIT_213s0067g02340	probable peptide nitrate transporter at2g40460-like	29.6596	1.83336	0.293097	6.25512	3.9721e-10	2.08339e-08
VIT_216s0013g01730	receptor-like protein 12-like	114.14	1.83134	0.1979	9.25387	2.16511e-20	2.98052e-18
VIT_204s0023g02260	low quality protein: salicylate o-methyltransferase-like	23.1447	1.82973	0.381013	4.80228	1.56868e-06	4.34782e-05
VIT_207s0141g00840	cysteine-rich repeat secretory protein 55	93.2896	1.82937	0.238621	7.66644	1.76838e-14	1.5077e-12
VIT_214s0006g02420	germin-like protein 2-1-like	15.6912	1.82774	0.361601	5.05458	4.31331e-07	1.33179e-05
VIT_211s0016g01530	ankyrin repeat-containing protein at2g01680-like	102.722	1.80838	0.259972	6.95606	3.4993e-12	2.44102e-10
VIT_204s0023g02240	salicylate o-methyltransferase	22.9371	1.80195	0.384191	4.69024	2.72886e-06	7.14747e-05
VIT_204s0023g02230	salicylate o-methyltransferase	20.6327	1.80097	0.379434	4.74646	2.07005e-06	5.57703e-05
VIT_214s0006g02915	lipid-transfer protein dir1-like	675.73	1.78891	0.155282	11.5204	1.04149e-30	2.83916e-28
VIT_217s0000g03960	plac8 family protein	28.1777	1.7885	0.332869	5.37298	7.74477e-08	2.80763e-06
VIT_200s0687g00020	1-aminocyclopropane-1-carboxylate oxidase	37.2793	1.78815	0.343152	5.21096	1.87863e-07	6.37012e-06
VIT_201s0011g00950	disease resistance protein rpm1-like	32.6765	1.78685	0.291289	6.13428	8.55433e-10	4.33322e-08
VIT_206s0004g05360	tropinone reductase homolog at1g07440	17.3972	1.78677	0.336157	5.3153	1.06479e-07	3.77746e-06
VIT_200s2526g00010	endo- -beta-glucanase	123.671	1.78119	0.170985	10.4172	2.06864e-25	3.95006e-23
VIT_218s0075g00780	laccase-14-like	106.047	1.77838	0.216134	8.22814	1.90148e-16	1.95024e-14
VIT_209s0002g04840	uncharacterized protein	49.1037	1.77133	0.27059	6.54617	5.90331e-11	3.49442e-09
VIT_218s0001g13830	cytochrome p450	28.847	1.76567	0.319521	5.52599	3.27628e-08	1.28314e-06
VIT_217s0000g02470	thaumatin-like protein	203.698	1.76174	0.166827	10.5603	4.55424e-26	8.98616e-24
VIT_207s0031g02930	ammonium transporter amt2	121.417	1.76031	0.202325	8.70038	3.30771e-18	3.86079e-16
VIT_200s0527g00030	proline-rich glycoprotein	1002.98	1.75998	0.184842	9.52155	1.70609e-21	2.48921e-19
VIT_218s0001g04530	valencene synthase-like	12.0189	1.75804	0.367522	4.78351	1.72263e-06	4.73409e-05
VIT_208s0007g04540	probable 2-oxoglutarate fe -dependent dioxygenase-like	45.2228	1.75797	0.261901	6.71237	1.91494e-11	1.21326e-09
VIT_212s0028g00690	auxin-responsive family protein	225.108	1.75615	0.347168	5.0585	4.22557e-07	1.30762e-05
VIT_218s0001g10340	subtilisin-like protease	10.7808	1.75535	0.405153	4.33255	1.47392e-05	0.000324548
VIT_212s0035g00610	cytochrome p450 82c4	10.6259	1.75395	0.393812	4.45379	8.43688e-06	0.000197509
VIT_213s0067g02420	NA	219.973	1.74968	0.184604	9.47805	2.59089e-21	3.72764e-19
VIT_214s0006g01210	NA	53.2836	1.74891	0.367127	4.76379	1.89991e-06	5.16565e-05
VIT_209s0002g00710	acyl carrier protein chloroplastic	20.3275	1.74578	0.396989	4.39755	1.0948e-05	0.000248297
VIT_200s0131g00345	blue copper protein	7.69704	1.74518	0.405949	4.299	1.71569e-05	0.000373183
VIT_203s0017g02260	NA	73.9552	1.741	0.287084	6.06442	1.3243e-09	6.54817e-08
VIT_200s0253g00170	polyneuridine-aldehyde esterase	22.0189	1.73331	0.312425	5.54791	2.89103e-08	1.1398e-06
VIT_215s0046g01670	acidic endochitinase	9.38912	1.73092	0.378839	4.56902	4.90014e-06	0.000121655
VIT_204s0023g03540	thaumatin-like protein	38.3528	1.72799	0.335403	5.15197	2.5776e-07	8.46991e-06
VIT_211s0016g01670	ankyrin repeat-containing protein at2g01680-like	67.061	1.7262	0.307451	5.61454	1.97083e-08	7.99056e-07
VIT_206s0004g04400	p-hydroxybenzoic acid efflux pump subunit aaeb	56.9373	1.72204	0.256763	6.70672	1.99044e-11	1.25534e-09
VIT_218s0001g13820	cytochrome p450	31.8326	1.71549	0.287139	5.97441	2.3093e-09	1.09358e-07
VIT_212s0028g01710	NA	19.1275	1.71458	0.31858	5.38193	7.36894e-08	2.68785e-06
VIT_219s0014g01180	pathogen-related protein	468.206	1.71341	0.131797	13.0004	1.21779e-38	6.1537e-36
VIT_204s0008g04130	dehydration-responsive protein rd22	15.6963	1.71179	0.347606	4.9245	8.45763e-07	2.46276e-05
VIT_200s0575g00005	glutaredoxin	37.3399	1.70286	0.291487	5.84198	5.15837e-09	2.28114e-07
VIT_202s0025g00260	probable polygalacturonase-like	115.279	1.70161	0.218377	7.79207	6.59207e-15	5.83652e-13
VIT_202s0025g04925	blue copper protein	8.72088	1.69778	0.405215	4.18981	2.79183e-05	0.000574105
VIT_212s0028g02230	NA	86.0166	1.69581	0.409593	4.14024	3.46939e-05	0.000695205
VIT_216s0039g00840	cytochrome p450 89a2-like	10.9897	1.69566	0.368568	4.60067	4.21136e-06	0.000106339
VIT_217s0000g02640	uncharacterized protein at1g66480-like	23.7126	1.69356	0.353441	4.79165	1.65417e-06	4.55734e-05
VIT_205s0051g00320	NA	97.373	1.69297	0.210346	8.04852	8.38002e-16	8.0008e-14
VIT_205s0077g02260	nodulin 3-like protein	357.796	1.69119	0.119523	14.1495	1.88015e-45	1.2366e-42
VIT_205s0020g03910	NA	39.5522	1.69081	0.283271	5.96887	2.38903e-09	1.12876e-07
VIT_204s0043g00370	ammonium transporter	497.332	1.69005	0.17551	9.62935	6.01056e-22	9.08955e-20
VIT_200s0444g00010	laccase-14-like	76.7811	1.6873	0.239621	7.04153	1.90143e-12	1.36311e-10
VIT_202s0025g02570	cytochrome p450	47.1271	1.68468	0.250249	6.73201	1.67332e-11	1.07497e-09
VIT_214s0066g00275	abscisic acid receptor pyl4	24.9398	1.68287	0.31762	5.29839	1.1683e-07	4.12347e-06
VIT_207s0104g00100	aluminum-activated malate transporter 12-like	32.8728	1.67971	0.266458	6.30385	2.90343e-10	1.56853e-08
VIT_218s0001g04280	valencene synthase	22.5092	1.67959	0.366651	4.58089	4.62991e-06	0.000115639
VIT_214s0060g00615	atp-binding cassette superfamily	9.30513	1.6773	0.373981	4.48498	7.29195e-06	0.000174049
VIT_208s0040g02500	auxin-induced protein 5ng4-like	58.2798	1.67604	0.24115	6.95018	3.64811e-12	2.53629e-10
VIT_204s0023g03810	jasmonate o-	195.479	1.67552	0.150518	11.1317	8.79744e-29	2.13176e-26
VIT_200s0992g00020	kda class v heat shock	19.8813	1.67094	0.331738	5.03691	4.73099e-07	1.44888e-05
VIT_218s0001g03910	nitrate reductase	178.292	1.67026	0.197229	8.46868	2.482e-17	2.69225e-15
VIT_201s0026g01340	glutathione s-transferase u17	22.8721	1.66722	0.309299	5.39032	7.03305e-08	2.57667e-06
VIT_215s0048g01200	xylem serine proteinase	64.809	1.66369	0.319041	5.21466	1.84154e-07	6.25778e-06
VIT_213s0074g00350	NA	35.7423	1.66071	0.267933	6.19823	5.71025e-10	2.94657e-08
VIT_208s0007g00330	type 2 metallothionein	1695.42	1.65895	0.26084	6.36001	2.01743e-10	1.11163e-08
VIT_204s0008g04040	low quality protein: burp domain-containing protein 3-like	27.9447	1.6586	0.386455	4.29183	1.77208e-05	0.000383836
VIT_218s0001g12610	NA	7.81454	1.6572	0.380144	4.3594	1.30422e-05	0.00029133
VIT_212s0057g00820	NA	85.7979	1.65399	0.208791	7.92177	2.34156e-15	2.16091e-13
VIT_215s0021g00330	nitrate transporter -like	12.2419	1.6521	0.356163	4.63861	3.50767e-06	8.98849e-05
VIT_205s0049g00920	inorganic phosphate	124.531	1.64683	0.180239	9.1369	6.42697e-20	8.37447e-18
VIT_212s0057g00860	NA	93.0302	1.64008	0.214288	7.65363	1.95389e-14	1.65905e-12
VIT_215s0048g00370	transketolase	269.418	1.63936	0.152896	10.7221	8.02041e-27	1.73997e-24
VIT_208s0007g04100	cytochrome p450	626.579	1.63918	0.178014	9.20812	3.31886e-20	4.43614e-18
VIT_206s0004g04120	mip tip subfamily	3165.03	1.63858	0.118431	13.8357	1.55138e-43	9.59447e-41
VIT_216s0050g02380	phosphate transporter 4	32.1228	1.63759	0.400396	4.08994	4.31492e-05	0.000844958
VIT_204s0008g04790	atp-binding cassette	383.355	1.62982	0.167946	9.70443	2.88679e-22	4.46332e-20
VIT_218s0001g03310	gras family protein	65.9927	1.62943	0.205131	7.94335	1.96785e-15	1.83236e-13
VIT_218s0001g13850	cytochrome p450	36.302	1.62829	0.284574	5.72185	1.05372e-08	4.45075e-07
VIT_200s1918g00010	cationic amino acid transporter	34.9062	1.62223	0.319511	5.07724	3.82951e-07	1.19939e-05
VIT_202s0241g00100	NA	122.429	1.62142	0.215563	7.52178	5.40364e-14	4.43377e-12
VIT_212s0057g00800	NA	43.5495	1.61645	0.282799	5.71591	1.09119e-08	4.59498e-07
VIT_206s0080g00710	NA	27.8649	1.61286	0.40523	3.98012	6.88802e-05	0.00126625
VIT_201s0011g03250	structural constituent of cell	51.6895	1.6093	0.266802	6.03184	1.62105e-09	7.92097e-08
VIT_217s0000g03270	l-ala-d l-glu epimerase-like	735.491	1.60912	0.156646	10.2723	9.39467e-25	1.73785e-22
VIT_201s0011g00960	disease resistance protein rpm1-like	23.1384	1.60639	0.321343	4.99897	5.76359e-07	1.73687e-05
VIT_206s0004g04130	NA	289.035	1.60487	0.140447	11.4268	3.07176e-30	8.05579e-28
VIT_200s0340g00050	endo- -beta-glucanase	179.404	1.60181	0.166615	9.61382	6.99045e-22	1.04569e-19
VIT_217s0000g05360	rhicadhesin receptor	33.7635	1.60006	0.2897	5.52317	3.32929e-08	1.30021e-06
VIT_207s0031g00900	NA	27.1081	1.59828	0.328674	4.8628	1.15737e-06	3.27797e-05
VIT_206s0004g05750	copper transporter	8.24663	1.59742	0.395325	4.04079	5.32718e-05	0.00101726
VIT_217s0000g07370	enhanced disease susceptibility 1	170.01	1.59742	0.225419	7.08646	1.37585e-12	9.98419e-11
VIT_202s0025g04300	NA	15.4399	1.5945	0.382422	4.16948	3.05293e-05	0.000620409
VIT_200s0731g00010	laccase-14-like	71.1601	1.59399	0.247037	6.45245	1.10053e-10	6.28122e-09
VIT_214s0030g00140	disease resistance protein at4g27190-like	49.5203	1.59338	0.250075	6.37158	1.87085e-10	1.03499e-08
VIT_218s0001g15650	NA	669.853	1.59066	0.149629	10.6307	2.14468e-26	4.42123e-24
VIT_208s0007g06620	cysteine histidine-rich c1 domain-containing protein	20.7081	1.58244	0.344458	4.59399	4.34848e-06	0.000109202
VIT_203s0063g02385	NA	26.7463	1.58242	0.401487	3.9414	8.10061e-05	0.00145938
VIT_200s0340g00060	endo- -beta-glucanase	120.694	1.57855	0.185517	8.50893	1.75546e-17	1.92666e-15
VIT_201s0137g00360	f-box and wd40 domain	44.5788	1.57725	0.230229	6.85076	7.34561e-12	4.90687e-10
VIT_208s0007g04120	cytochrome p450	335.367	1.57449	0.167319	9.41011	4.95628e-21	7.05734e-19
VIT_203s0038g03070	o-	106.249	1.57269	0.221283	7.10715	1.1846e-12	8.67231e-11
VIT_214s0036g01010	flavoprotein wrba-like	33.0531	1.57141	0.293231	5.35895	8.37082e-08	3.01874e-06
VIT_211s0016g04220	chloroplast-targeted copper	51.8278	1.57069	0.268063	5.85941	4.64519e-09	2.0786e-07
VIT_218s0001g00340	laccase-14-like	48.0409	1.5689	0.282545	5.55275	2.8121e-08	1.11079e-06
VIT_204s0044g01100	c vif2	52.3209	1.56879	0.268388	5.84522	5.05887e-09	2.23952e-07
VIT_214s0068g00210	abc transporter family protein	129.969	1.56729	0.174293	8.99229	2.42142e-19	3.01304e-17
VIT_200s1212g00020	low quality protein: laccase-14-like	69.1136	1.56559	0.24329	6.43508	1.23411e-10	6.98097e-09
VIT_213s0019g00540	NA	55.3461	1.56518	0.260955	5.9979	1.99887e-09	9.61963e-08
VIT_206s0080g00410	ferredoxin- chloroplast	667.578	1.56347	0.157308	9.93894	2.81806e-23	4.78562e-21
VIT_204s0079g00360	glutathione s-	67.0996	1.56264	0.409377	3.81712	0.000135019	0.00227332
VIT_213s0019g01380	casp-like protein rcom_1206790	224.081	1.5611	0.174253	8.95881	3.28207e-19	4.07173e-17
VIT_218s0122g00980	glucan endo- -beta-glucosidase	51.5626	1.56034	0.223199	6.9908	2.73318e-12	1.93593e-10
VIT_200s2280g00010	low quality protein: laccase-14-like	48.4202	1.56008	0.275915	5.65422	1.56556e-08	6.44836e-07
VIT_213s0067g00775	gdsl esterase lipase cprd49	7.07108	1.55867	0.406756	3.83195	0.00012713	0.00215891
VIT_207s0031g00940	sulfate bicarbonate oxalate exchanger and transporter sat-1	102.912	1.55148	0.211216	7.3455	2.04988e-13	1.62718e-11
VIT_203s0063g00370	nitrite reductase	235.869	1.55119	0.186863	8.30121	1.03058e-16	1.07565e-14
VIT_218s0001g02120	metal transporter	1558.07	1.54923	0.35471	4.36761	1.25616e-05	0.000282115
VIT_218s0001g01010	laccase-14-like	99.4677	1.54578	0.25407	6.08407	1.17172e-09	5.82851e-08
VIT_200s0187g00105	atfp4-like protein	11.2944	1.5448	0.391869	3.94214	8.07579e-05	0.00145617
VIT_207s0005g01500	gras family transcription factor	10.4313	1.5445	0.366552	4.21358	2.51356e-05	0.000522588
VIT_217s0000g05620	hpp integral membrane domain-containing protein	88.1785	1.54156	0.227447	6.77766	1.22134e-11	7.94466e-10
VIT_208s0058g01380	NA	134.574	1.53888	0.197959	7.77372	7.62135e-15	6.70485e-13
VIT_202s0236g00090	uncharacterized protein loc100853134	12.6867	1.53793	0.374292	4.10891	3.97529e-05	0.000783635
VIT_218s0001g11320	ent-kaurene oxidase	307.632	1.53706	0.143747	10.6928	1.10049e-26	2.32652e-24
VIT_216s0039g00760	cytochrome p450 89a2-like	13.0016	1.53653	0.356039	4.31561	1.5916e-05	0.000347835
VIT_205s0049g01010	myb-related protein myb4	36.0027	1.53565	0.278234	5.51927	3.40404e-08	1.32441e-06
VIT_205s0020g05030	NA	22.808	1.53135	0.365305	4.19198	2.76533e-05	0.000569787
VIT_216s0013g01710	receptor-like protein 12-like	97.8424	1.5297	0.20928	7.30935	2.68447e-13	2.10271e-11
VIT_212s0028g02300	kdel-tailed cysteine endopeptidase cep1	10.056	1.52908	0.406584	3.76079	0.000169377	0.00273831
VIT_205s0165g00130	ankyrin repeat-containing protein at3g12360-like	18.6199	1.52612	0.33491	4.5568	5.19385e-06	0.000128255
VIT_211s0016g02740	low quality protein: carotenoid (9 )-cleavage dioxygenase-like	21.4694	1.52538	0.319813	4.76959	1.84598e-06	5.03223e-05
VIT_218s0041g00640	probable peptide nitrate transporter at1g22540-like	21.3588	1.52498	0.320906	4.75212	2.01297e-06	5.44334e-05
VIT_214s0060g01190	nicotianamine synthase	152.898	1.52452	0.167789	9.08591	1.02835e-19	1.31921e-17
VIT_204s0008g03480	carotenoid (9 )-cleavage dioxygenase 1-like	50.8793	1.5224	0.23157	6.57425	4.88997e-11	2.92382e-09
VIT_205s0102g00710	fructokinase	1032.8	1.52152	0.135913	11.1948	4.32342e-29	1.07919e-26
VIT_215s0046g01920	ferric reduction oxidase 2	16.547	1.52149	0.381311	3.99017	6.60272e-05	0.00122193
VIT_203s0038g03080	flavonoid o-methyltransferase protein	179.007	1.52107	0.192589	7.89798	2.8347e-15	2.59291e-13
VIT_218s0001g06510	flavoprotein wrba-like	247.227	1.51233	0.148749	10.167	2.78371e-24	4.99332e-22
VIT_204s0044g01130	alcohol dehydrogenase 1	294.065	1.5117	0.153714	9.83445	8.00002e-23	1.29996e-20
VIT_217s0000g07375	enhanced disease susceptibility 1	311.971	1.50963	0.181419	8.32123	8.70559e-17	9.17875e-15
VIT_200s2620g00010	endo- -beta-glucanase	97.3681	1.50831	0.20561	7.33576	2.20465e-13	1.74335e-11
VIT_207s0031g02950	ammonium transporter amt2	45.6249	1.50432	0.25116	5.98952	2.10465e-09	1.00702e-07
VIT_208s0056g00630	syringolide-induced protein b15-3-5	45.679	1.50426	0.273873	5.49256	3.96141e-08	1.52268e-06
VIT_203s0063g01960	non-symbiotic hemoglobin	69.6449	1.49913	0.297516	5.03881	4.68428e-07	1.43564e-05
VIT_201s0026g02400	glutathione s-transferase	1424.23	1.49659	0.165337	9.05179	1.40646e-19	1.77136e-17
VIT_217s0000g07110	udp-glycosyltransferase 83a1	56.8996	1.49469	0.247186	6.04681	1.47738e-09	7.25316e-08
VIT_200s0259g00120	oligopeptide transporter 3-like	84.6841	1.49025	0.225824	6.59919	4.13405e-11	2.51539e-09
VIT_217s0119g00080	carbohydrate transporter sugar porter	94.1715	1.48993	0.287645	5.17974	2.22197e-07	7.40704e-06
VIT_200s0189g00110	cytochrome p450 82c4-like	22.2228	1.48987	0.324852	4.58629	4.51183e-06	0.000112962
VIT_202s0012g00550	type i inositol- -trisphosphate 5-phosphatase 2-like	44.467	1.48962	0.253266	5.88166	4.06177e-09	1.83938e-07
VIT_204s0008g01090	cytochrome p450 monooxygenase	21.9824	1.48901	0.311472	4.78054	1.74822e-06	4.79094e-05
VIT_206s0009g03013	flavonoid 3 -hydroxylase 2	54.2877	1.48743	0.268427	5.54129	3.00248e-08	1.18037e-06
VIT_205s0049g00750	proline-rich 33 kda extensin-related	32.8258	1.48688	0.288461	5.15453	2.54261e-07	8.37175e-06
VIT_214s0060g00220	peptide transporter ptr1	17.9656	1.48565	0.397842	3.73428	0.000188255	0.00300483
VIT_212s0028g04020	ankyrin repeat-containing protein at3g12360-like	21.4885	1.48486	0.319821	4.64278	3.4375e-06	8.82505e-05
VIT_210s0003g05580	reticuline oxidase-like	8.16356	1.48444	0.378463	3.92228	8.77144e-05	0.0015619
VIT_211s0103g00010	sodium transporter hkt1-like	22.6541	1.48422	0.312019	4.75681	1.96672e-06	5.32285e-05
VIT_212s0028g02290	kdel-tailed cysteine endopeptidase cep1	14.1156	1.48095	0.407101	3.63779	0.000274989	0.00417379
VIT_214s0060g02690	germin-like protein 2-1	127.97	1.48037	0.317991	4.65539	3.23368e-06	8.35875e-05
VIT_213s0019g02610	cucumisin-like	22.6623	1.47682	0.405184	3.64482	0.000267578	0.00408073
VIT_202s0025g04310	thaumatin-like protein	16.9054	1.47669	0.375512	3.93247	8.40776e-05	0.00150946
VIT_213s0019g01310	NA	26.0366	1.47624	0.312708	4.72083	2.34887e-06	6.23495e-05
VIT_217s0000g05110	cytochrome p450 78a3-like	98.4309	1.47368	0.190345	7.74216	9.77421e-15	8.5806e-13
VIT_210s0003g01210	NA	38.5834	1.47294	0.408999	3.60134	0.000316583	0.00472509
VIT_203s0063g00560	NA	41.1732	1.46634	0.279916	5.23849	1.61896e-07	5.57632e-06
VIT_212s0059g00130	ankyrin repeat-containing protein at3g12360-like	10.1799	1.46338	0.373622	3.91673	8.9757e-05	0.00159007
VIT_200s0525g00020	squalene monooxygenase	20.243	1.45952	0.323836	4.50698	6.57572e-06	0.000159145
VIT_214s0006g02170	probable s-adenosylmethionine-dependent methyltransferase at5g37990	316.971	1.45932	0.132164	11.0418	2.40236e-28	5.68823e-26
VIT_203s0038g03580	gdsl esterase lipase at5g55050-like	31.23	1.45915	0.409805	3.56059	0.000370024	0.0053968
VIT_213s0067g03450	two-component response regulator arr9	246.93	1.45903	0.225781	6.46215	1.03225e-10	5.92413e-09
VIT_204s0008g00740	protein phosphatase-	182.821	1.45609	0.208028	6.99949	2.56892e-12	1.82583e-10
VIT_214s0128g00780	lipoxygenase	152.087	1.45546	0.165917	8.7722	1.75205e-18	2.09216e-16
VIT_206s0004g00770	oxidoreductase	17.6451	1.45458	0.394811	3.68425	0.00022938	0.0035745
VIT_218s0089g00540	eto1-like protein 1-like	21.4611	1.45418	0.347541	4.18419	2.86188e-05	0.000585436
VIT_219s0135g00275	secologanin synthase-like	6.67467	1.44965	0.396526	3.65587	0.000256311	0.00393206
VIT_200s0521g00010	2og-fe oxygenase family protein	128.251	1.44953	0.186457	7.77408	7.5996e-15	6.69993e-13
VIT_219s0014g03990	NA	7.21118	1.449	0.395468	3.66403	0.00024828	0.00382586
VIT_203s0091g00040	limonoid udp-glucosyltransferase	207.92	1.44607	0.203435	7.10825	1.17522e-12	8.61881e-11
VIT_203s0038g00550	cytochrome p450 84a1-like	45.0289	1.44484	0.265706	5.43773	5.39636e-08	2.02723e-06
VIT_200s0187g00020	NA	11.8509	1.44437	0.384857	3.753	0.00017473	0.00280842
VIT_214s0068g00140	NA	65.7186	1.44184	0.242163	5.95402	2.61629e-09	1.22634e-07
VIT_203s0038g00500	coniferylaldehyde 5- hydroxylase	61.4655	1.43996	0.253883	5.67174	1.41358e-08	5.84562e-07
VIT_201s0011g02830	NA	48.1503	1.4385	0.409652	3.51152	0.000445554	0.00630963
VIT_206s0004g01580	lipoxygenase	42.9641	1.43834	0.256886	5.59914	2.15416e-08	8.6913e-07
VIT_213s0019g04880	NA	54.0053	1.43662	0.228153	6.29673	3.03985e-10	1.62949e-08
VIT_219s0014g04660	quinone reductase family protein	551.577	1.4359	0.115345	12.4487	1.42112e-35	5.55525e-33
VIT_201s0011g00350	cytochrome p450 78a3-like	36.182	1.43572	0.266872	5.37982	7.45616e-08	2.71488e-06
VIT_208s0105g00370	myb transcription factor	12.7767	1.43291	0.402849	3.55693	0.000375218	0.00545528
VIT_214s0108g00710	structural maintenance of chromosomes protein 4	35.0406	1.42778	0.284432	5.01974	5.17416e-07	1.57297e-05
VIT_200s0179g00370	NA	68.4811	1.42575	0.257167	5.54405	2.95559e-08	1.16414e-06
VIT_213s0019g01340	protein binding	28.2737	1.42457	0.329431	4.32433	1.52993e-05	0.000335418
VIT_211s0016g02380	1-aminocyclopropane-1-carboxylate oxidase	39.2532	1.4235	0.292059	4.87404	1.09342e-06	3.11173e-05
VIT_216s0050g00780	transporter arsb-like	54.72	1.42238	0.258085	5.5113	3.56195e-08	1.37808e-06
VIT_202s0033g01120	methyltransferase pmt20	191.054	1.42114	0.139717	10.1716	2.65546e-24	4.78398e-22
VIT_216s0100g00800	stilbene synthase	156.165	1.42114	0.190211	7.47141	7.93374e-14	6.43332e-12
VIT_216s0050g01620	abc transporter family protein	58.5019	1.42103	0.229391	6.1948	5.8358e-10	3.00762e-08
VIT_207s0005g00710	ring zinc finger	88.746	1.42089	0.213562	6.65331	2.8657e-11	1.77228e-09
VIT_203s0091g00130	NA	30.9531	1.42023	0.271224	5.23637	1.63763e-07	5.62659e-06
VIT_218s0001g07700	serine threonine-protein kinase ctr1-like	154.491	1.42001	0.189529	7.49234	6.76581e-14	5.54047e-12
VIT_204s0044g01110	alcohol dehydrogenase 1	382.118	1.41972	0.146153	9.71394	2.62982e-22	4.09659e-20
VIT_212s0059g00825	NA	82.2643	1.41743	0.225955	6.27307	3.54e-10	1.8662e-08
VIT_208s0032g00950	uncharacterized protein	275.169	1.41711	0.175445	8.07721	6.62649e-16	6.4606e-14
VIT_214s0066g02150	er glycerol-phosphate acyltransferase	9.16968	1.41642	0.396256	3.5745	0.000350891	0.00515952
VIT_218s0041g00605	probable peptide nitrate transporter at1g22540-like	16.6785	1.41611	0.34014	4.16331	3.1367e-05	0.000636183
VIT_213s0064g01470	urophorphyrin methylase 1	123.169	1.40963	0.225324	6.25603	3.94908e-10	2.07394e-08
VIT_214s0068g00920	chalcone synthase	939.845	1.40884	0.19829	7.10495	1.20363e-12	8.79608e-11
VIT_219s0014g03410	structural constituent of cell	84.6598	1.40813	0.205639	6.84757	7.51163e-12	5.00405e-10
VIT_202s0033g00700	bifunctional nitrilase nitrile hydratase nit4b	184.4	1.40393	0.237219	5.91828	3.2533e-09	1.50451e-07
VIT_200s1328g00020	phytosulfokines 3-like	51.8142	1.40336	0.216198	6.49107	8.52285e-11	4.94612e-09
VIT_211s0052g01820	pti1-like tyrosine-protein kinase at3g15890-like	10.0114	1.40045	0.372092	3.76371	0.000167411	0.00271279
VIT_201s0026g00550	auxin-induced protein 5ng4-like	13.1176	1.39955	0.385246	3.63287	0.000280291	0.00424339
VIT_201s0146g00220	glutaredoxin	47.8672	1.39934	0.274418	5.09928	3.40956e-07	1.08425e-05
VIT_219s0014g00470	probable leucine-rich repeat receptor-like serine threonine-protein kinase at3g14840-like	225.733	1.39907	0.177236	7.89382	2.93085e-15	2.67495e-13
VIT_212s0059g01135	NA	15.2763	1.39862	0.339279	4.12232	3.75074e-05	0.000745042
VIT_207s0031g01390	cytochrome p450	21.5613	1.3983	0.356914	3.91775	8.9378e-05	0.00158539
VIT_211s0016g05430	tetratricopeptide repeat domain-containing protein	13.6458	1.39656	0.337737	4.13506	3.54865e-05	0.000708636
VIT_213s0019g01331	protein binding	45.496	1.39602	0.31186	4.47642	7.59038e-06	0.000180206
VIT_208s0032g00105	NA	96.6295	1.39201	0.40952	3.39912	0.00067602	0.00902435
VIT_218s0001g00400	laccase-14-like	69.0436	1.39178	0.236848	5.87626	4.19644e-09	1.89416e-07
VIT_200s0800g00010	lactosylceramide 4-alpha-galactosyltransferase	95.9737	1.38748	0.189276	7.33045	2.29385e-13	1.80356e-11
VIT_212s0028g04015	ankyrin repeat-containing protein at3g12360-like	38.1771	1.38712	0.271406	5.11086	3.20698e-07	1.02693e-05
VIT_213s0156g00370	myb-like hth transcriptional regulator family protein	39.5242	1.3842	0.294063	4.70714	2.51213e-06	6.63855e-05
VIT_201s0026g02390	glutathione s-transferase	1511.56	1.38183	0.148802	9.28638	1.59627e-20	2.21214e-18
VIT_200s0707g00010	kda class v heat shock	17.9202	1.3799	0.336267	4.10359	4.06782e-05	0.000799972
VIT_207s0129g00580	snakin-1	468.434	1.3794	0.184831	7.46303	8.45535e-14	6.82955e-12
VIT_207s0129g00240	zinc finger protein zat10-like	75.7361	1.37592	0.20021	6.87239	6.31331e-12	4.26751e-10
VIT_207s0031g00850	patatin group a-3-like	153.953	1.36974	0.159882	8.56721	1.06027e-17	1.19384e-15
VIT_216s0100g00950	stilbene synthase	287.923	1.36835	0.175359	7.80315	6.03784e-15	5.40354e-13
VIT_210s0003g05336	rhicadhesin receptor	9.53731	1.36761	0.402005	3.40196	0.000669046	0.00894854
VIT_204s0023g02100	NA	276.433	1.36464	0.178518	7.64427	2.10135e-14	1.77697e-12
VIT_217s0000g07680	alpha-n-acetylglucosaminidase-like	141.549	1.36098	0.169097	8.04855	8.37841e-16	8.0008e-14
VIT_207s0104g00470	NA	11.6197	1.36078	0.367483	3.70298	0.000213078	0.00335453
VIT_203s0017g02200	NA	14.7111	1.36022	0.379527	3.58399	0.000338386	0.00500763
VIT_211s0052g00270	disease resistance protein at4g27190-like	29.7	1.35763	0.272954	4.97384	6.56395e-07	1.95813e-05
VIT_210s0116g01900	uncharacterized protein	84.0965	1.35758	0.233141	5.823	5.78e-09	2.53228e-07
VIT_213s0019g02620	cucumisin-like	15.0303	1.35735	0.405823	3.3447	0.000823729	0.0106165
VIT_214s0081g00400	ankyrin repeat-containing	130.118	1.35673	0.167033	8.12253	4.56578e-16	4.49377e-14
VIT_218s0076g00340	cytochrome p450	21.4647	1.35645	0.403427	3.36232	0.000772898	0.0101091
VIT_212s0035g02090	probable leucine-rich repeat receptor-like protein kinase at5g49770-like	52.799	1.35596	0.232319	5.83662	5.32698e-09	2.35068e-07
VIT_212s0057g00780	receptor-like protein 12-like	35.0631	1.35472	0.280388	4.83158	1.35454e-06	3.80261e-05
VIT_200s0532g00070	cysteine-rich receptor-like protein kinase 25-like isoform 2	48.4396	1.35304	0.258861	5.22688	1.72392e-07	5.88891e-06
VIT_201s0011g05100	major latex	189.554	1.35149	0.158815	8.50981	1.74221e-17	1.91995e-15
VIT_206s0004g02620	phenylalanine ammonia-lyase	474.813	1.35112	0.157179	8.59607	8.24915e-18	9.31367e-16
VIT_204s0008g02760	uncharacterized protein	114.683	1.34943	0.185142	7.2886	3.1319e-13	2.43935e-11
VIT_206s0004g07740	cationic peroxidase 1-like	111.661	1.34933	0.178546	7.55732	4.11463e-14	3.41671e-12
VIT_204s0008g04060	low quality protein: burp domain-containing protein 3-like	24.1396	1.34879	0.334132	4.03669	5.42109e-05	0.00103152
VIT_218s0086g00510	NA	12.424	1.34878	0.351606	3.83607	0.000125017	0.00212827
VIT_204s0008g00120	chitinase	73.3199	1.34788	0.259477	5.19461	2.0515e-07	6.89984e-06
VIT_205s0102g00450	calmodulin-like protein 5	244.708	1.34703	0.11258	11.9651	5.41063e-33	1.79356e-30
VIT_205s0049g01020	myb-related transcription factor	58.9984	1.34666	0.219598	6.13241	8.65587e-10	4.3793e-08
VIT_216s0050g02540	bidirectional sugar transporter sweet3-like	17.2362	1.34542	0.364766	3.68845	0.000225623	0.00352257
VIT_216s0100g00930	stilbene synthase	238.911	1.34506	0.220509	6.09977	1.06219e-09	5.30917e-08
VIT_215s0048g00510	pectinesterase 2-like	956.574	1.34495	0.136164	9.87743	5.21549e-23	8.64437e-21
VIT_212s0028g02180	phosphoenolpyruvate carboxylase	119.914	1.34475	0.185108	7.26468	3.73927e-13	2.89608e-11
VIT_205s0102g00850	NA	9.36507	1.34306	0.38288	3.5078	0.000451833	0.00638546
VIT_219s0014g00520	probable leucine-rich repeat receptor-like serine threonine-protein kinase at3g14840-like	379.857	1.34156	0.131568	10.1967	2.05104e-24	3.74391e-22
VIT_213s0067g03815	NA	10.8548	1.33943	0.406252	3.29705	0.000977069	0.0121799
VIT_205s0049g00340	1-aminocyclopropane-1-carboxylate oxidase homolog 1	53.0784	1.33745	0.255449	5.2357	1.64358e-07	5.64237e-06
VIT_207s0031g01130	l-ascorbate oxidase	25.4826	1.33728	0.301784	4.43123	9.36962e-06	0.000216531
VIT_202s0033g01210	NA	85.5534	1.33391	0.200417	6.6557	2.81962e-11	1.74639e-09
VIT_203s0038g04450	ocs element-binding	193.257	1.33238	0.200871	6.633	3.28941e-11	2.02226e-09
VIT_208s0056g00130	NA	192.53	1.33234	0.203791	6.53777	6.24448e-11	3.6911e-09
VIT_218s0001g10320	subtilisin-like protease-like	12.5314	1.33219	0.407987	3.26528	0.00109354	0.013331
VIT_201s0011g06510	probable nad h-dependent oxidoreductase 1	21.0579	1.33089	0.315367	4.22012	2.44176e-05	0.000509706
VIT_205s0077g01730	uncharacterized protein loc100243551	614.776	1.33011	0.163104	8.155	3.49173e-16	3.49476e-14
VIT_213s0019g02590	uncharacterized protein loc100259879	18.3766	1.32851	0.406265	3.27005	0.00107527	0.013178
VIT_218s0122g00920	zinc finger	111.21	1.32819	0.171905	7.72627	1.10747e-14	9.58017e-13
VIT_213s0019g02480	cucumisin-like	9.28258	1.32774	0.384099	3.45676	0.000546709	0.00751856
VIT_211s0016g02410	transcription factor myb1r1	135.99	1.32484	0.160833	8.23738	1.7602e-16	1.80982e-14
VIT_218s0041g00150	flavoprotein wrba-like	67.5907	1.32362	0.266248	4.9714	6.64702e-07	1.9758e-05
VIT_200s1349g00010	cellulose synthase-like protein e6-like	93.1278	1.32157	0.19092	6.92211	4.44962e-12	3.05762e-10
VIT_210s0042g01120	zip transporter	25.6938	1.31981	0.365861	3.60742	0.000309253	0.00462941
VIT_201s0026g02620	expansin	27.5265	1.31901	0.293298	4.49716	6.88658e-06	0.000165903
VIT_219s0015g01350	alkaline alpha galactosidase i	49.4173	1.31798	0.276604	4.76486	1.88987e-06	5.14175e-05
VIT_206s0004g05763	copper transporter	9.48486	1.31667	0.387388	3.39882	0.000676761	0.00902841
VIT_200s2679g00010	domain containing protein	50.3622	1.31632	0.409899	3.21133	0.00132121	0.0155572
VIT_202s0154g00310	proline-rich cell wall protein	142.812	1.31608	0.286435	4.59471	4.33351e-06	0.000108892
VIT_211s0016g01650	ankyrin repeat-containing protein at2g01680-like	37.4503	1.31545	0.303621	4.33253	1.47408e-05	0.000324548
VIT_214s0081g00360	ankyrin repeat-containing	127.589	1.31319	0.170892	7.6843	1.5383e-14	1.32518e-12
VIT_200s0337g00030	nodulin family protein	7.32175	1.31299	0.386717	3.39522	0.00068574	0.00911021
VIT_208s0007g02460	aspartic proteinase nepenthesin-2-like	7.95361	1.30907	0.391674	3.34225	0.000831029	0.010694
VIT_216s0050g02370	inorganic phosphate transporter 1-11-like	23.7968	1.30878	0.404433	3.23608	0.00121183	0.0144916
VIT_204s0023g02270	NA	6.01258	1.30497	0.406221	3.21247	0.00131597	0.0155064
VIT_205s0077g02000	epoxide hydrolase	57.6783	1.30483	0.219461	5.94561	2.75437e-09	1.2867e-07
VIT_205s0049g00370	1-aminocyclopropane-1-carboxylate oxidase homolog 1	384.713	1.30146	0.14789	8.80017	1.36605e-18	1.64068e-16
VIT_209s0002g03550	atp-binding cassette	82.0326	1.30076	0.201458	6.45674	1.06983e-10	6.13132e-09
VIT_218s0001g06850	cationic peroxidase 1-like	11.301	1.29865	0.384478	3.37771	0.000730912	0.00964217
VIT_204s0023g02332	metal ion binding	10.8791	1.29818	0.377727	3.43683	0.000588568	0.00802498
VIT_200s0203g00015	domain containing protein	21.1334	1.29665	0.40658	3.18916	0.00142689	0.0166361
VIT_208s0007g08420	disease resistance protein rga3-like	59.8433	1.29486	0.210824	6.14192	8.15314e-10	4.1452e-08
VIT_216s0039g01800	uncharacterized protein loc100242601	12.9418	1.29439	0.356504	3.63078	0.000282569	0.00427163
VIT_211s0103g00190	phospholipase a2-like protein	268.844	1.29373	0.158334	8.17086	3.0619e-16	3.09446e-14
VIT_216s0100g00860	stilbene synthase 4-like	316.794	1.2931	0.205524	6.29174	3.13933e-10	1.6763e-08
VIT_206s0004g04210	NA	786.683	1.29025	0.16831	7.66594	1.77532e-14	1.51051e-12
VIT_212s0028g04030	ankyrin repeat-containing protein at3g12360-like	17.3962	1.29024	0.344353	3.74685	0.00017907	0.0028715
VIT_214s0030g01940	isoflavone 2 -hydroxylase	197.734	1.28982	0.160289	8.04682	8.49764e-16	8.09444e-14
VIT_208s0040g01110	serine carboxypeptidase-like 45-like	44.1768	1.28473	0.244581	5.25279	1.49809e-07	5.18586e-06
VIT_205s0020g00610	uncharacterized protein	13.2467	1.28264	0.359693	3.56592	0.000362575	0.0053031
VIT_212s0028g02700	8-hydroxyquercetin 8-o-methyltransferase	159.204	1.28082	0.253735	5.04787	4.46761e-07	1.37636e-05
VIT_213s0074g00760	calmodulin binding	32.5024	1.28066	0.278324	4.60134	4.19773e-06	0.000106124
VIT_201s0011g06310	type i inositol- -trisphosphate 5-phosphatase cvp2-like	37.2753	1.27961	0.256012	4.99824	5.78557e-07	1.74223e-05
VIT_207s0005g02030	gdsl esterase lipase at1g09390-like	39.1927	1.27764	0.30244	4.22445	2.39528e-05	0.000501013
VIT_214s0081g00390	ankyrin repeat-containing	98.6342	1.27697	0.190063	6.71866	1.83399e-11	1.16554e-09
VIT_216s0100g01010	stilbene synthase	173.294	1.27687	0.189403	6.74156	1.56691e-11	1.00817e-09
VIT_206s0004g02590	bifunctional monodehydroascorbate reductase and carbonic anhydrase nectarin-3-like	181.209	1.27653	0.194529	6.56214	5.30396e-11	3.15316e-09
VIT_208s0007g07710	cytochrome p450	153.267	1.27482	0.156219	8.16051	3.33624e-16	3.34723e-14
VIT_207s0005g00820	ap2 erf domain-containing transcription factor	213.833	1.27477	0.168817	7.5512	4.31274e-14	3.57405e-12
VIT_214s0060g00120	rhicadhesin receptor	822.728	1.27415	0.211534	6.02338	1.70813e-09	8.30728e-08
VIT_207s0031g00905	NA	18.0755	1.27409	0.351407	3.62568	0.000288207	0.00434892
VIT_200s0187g00370	NA	7.43303	1.27398	0.408076	3.12193	0.00179669	0.0200376
VIT_218s0041g00800	udp-glycosyltransferase 88a1-like	53.0593	1.2729	0.241082	5.27996	1.29213e-07	4.52583e-06
VIT_217s0000g07420	enhanced disease susceptibility 1	196.767	1.27164	0.184902	6.87739	6.0959e-12	4.13404e-10
VIT_217s0000g08106	NA	35.2762	1.27144	0.30598	4.15531	3.2485e-05	0.00065693
VIT_212s0035g00570	cytochrome p450 82c4	5.59561	1.27034	0.40574	3.13091	0.00174263	0.0195367
VIT_205s0077g02010	epoxide hydrolase 2	226.546	1.2701	0.172216	7.37505	1.64282e-13	1.3116e-11
VIT_200s0253g00090	polyneuridine-aldehyde esterase-like	34.376	1.2699	0.267931	4.73965	2.14085e-06	5.73792e-05
VIT_219s0027g01120	lob domain-containing protein 4-like	63.7977	1.26938	0.235597	5.38793	7.12732e-08	2.6066e-06
VIT_200s0233g00170	low quality protein: flavin-containing monooxygenase fmo gs-ox-like 3-like	18.2137	1.26786	0.353426	3.58735	0.000334055	0.00495415
VIT_204s0008g00620	myb-related transcription factor lbm2-like	86.2371	1.26744	0.234811	5.3977	6.75004e-08	2.47956e-06
VIT_208s0058g00395	NA	212.607	1.26603	0.187286	6.75986	1.38123e-11	8.94257e-10
VIT_202s0033g00850	bifunctional nitrilase nitrile hydratase nit4b	57.278	1.26471	0.285781	4.42547	9.62345e-06	0.000221902
VIT_215s0046g01170	anthocyanidin reductase-like	95.2337	1.2645	0.188891	6.69436	2.16614e-11	1.35994e-09
VIT_219s0015g02150	low quality protein: secologanin synthase-like	7.63334	1.26402	0.390866	3.2339	0.00122112	0.0145816
VIT_219s0027g01210	abhydrolase domain	58.967	1.2593	0.230023	5.47467	4.38334e-08	1.67091e-06
VIT_201s0010g02020	lignin-forming anionic peroxidase	11.8412	1.25868	0.383495	3.28213	0.00103025	0.0127507
VIT_202s0025g01550	probable protein phosphatase 2c 8-like	8.02426	1.25796	0.395243	3.18275	0.00145885	0.016923
VIT_211s0065g00570	amp1	11.7004	1.25793	0.368734	3.41148	0.000646104	0.00869784
VIT_217s0000g02920	probable glutathione s-transferase	22.5163	1.25711	0.311223	4.03926	5.362e-05	0.00102152
VIT_200s1350g00030	low quality protein: laccase-14-like	19.3141	1.25635	0.335209	3.74797	0.000178271	0.00285979
VIT_206s0004g07920	map kinase	166.132	1.25604	0.180406	6.96228	3.34817e-12	2.35543e-10
VIT_204s0023g03260	endo- -beta-glucanase	11.3145	1.25566	0.366834	3.42296	0.000619435	0.00839384
VIT_211s0016g02730	carotenoid (9 )-cleavage dioxygenase 1-like	11.3596	1.25521	0.367184	3.41847	0.000629735	0.0085079
VIT_208s0032g00670	probable glutamate carboxypeptidase 2-like	75.3885	1.25492	0.257176	4.87964	1.06282e-06	3.03091e-05
VIT_216s0013g01570	myb domain protein 51	11.7809	1.25338	0.346171	3.6207	0.000293811	0.00442221
VIT_203s0063g00220	subtilisin-like protease-like	20.4633	1.25279	0.400166	3.13067	0.00174408	0.0195476
VIT_216s0100g00290	l-iditol 2-dehydrogenase	368.004	1.2517	0.147392	8.49232	2.02547e-17	2.20282e-15
VIT_201s0026g00500	auxin-induced protein 5ng4	61.7547	1.25164	0.254119	4.92542	8.4178e-07	2.45288e-05
VIT_212s0134g00160	xyloglucan endotransglycosylase hydrolase partial	140.81	1.25064	0.153112	8.16813	3.13218e-16	3.15779e-14
VIT_218s0041g00900	udp-glycosyltransferase 88a1-like	48.5278	1.24534	0.248146	5.01857	5.20576e-07	1.58026e-05
VIT_209s0002g00410	late embryogenesis abundant protein	46.3234	1.2452	0.275154	4.52546	6.02638e-06	0.000147408
VIT_214s0068g01040	ethylene-responsive transcription factor erf114-like	32.9214	1.24334	0.28231	4.40419	1.06182e-05	0.000241745
VIT_219s0015g02660	secologanin synthase	29.6845	1.24229	0.263239	4.71926	2.36707e-06	6.27925e-05
VIT_205s0165g00160	ankyrin repeat-containing protein at3g12360-like	28.9763	1.24175	0.294052	4.2229	2.41184e-05	0.000504222
VIT_213s0019g02600	cucumisin-like	9.97192	1.24174	0.406125	3.05753	0.00223172	0.0241193
VIT_216s0100g00940	stilbene synthase 4-like	196.831	1.23998	0.2039	6.08133	1.19187e-09	5.91453e-08
VIT_214s0081g00420	ankyrin repeat-containing	91.6371	1.23973	0.197554	6.27537	3.4881e-10	1.84353e-08
VIT_208s0007g02990	cholesterol oxidase	20.8825	1.23919	0.310683	3.98859	6.64673e-05	0.00122843
VIT_212s0059g02770	gras family transcription factor	28.4266	1.23902	0.293191	4.22599	2.37896e-05	0.000498355
VIT_205s0062g00820	NA	153.93	1.23886	0.175725	7.05001	1.78909e-12	1.28702e-10
VIT_207s0005g03060	NA	36.2599	1.23859	0.266176	4.65327	3.26714e-06	8.43999e-05
VIT_206s0004g07550	NA	7.43743	1.23781	0.396818	3.11934	0.00181256	0.0201896
VIT_208s0056g01300	2-aminoethanethiol dioxygenase	37.268	1.23752	0.270262	4.57895	4.67306e-06	0.000116576
VIT_205s0020g05040	NA	53.0488	1.23731	0.348012	3.55538	0.000377439	0.00547987
VIT_219s0015g02780	secologanin synthase-like	28.0825	1.23656	0.276008	4.48016	7.4588e-06	0.000177419
VIT_205s0102g00050	ankyrin repeat-containing protein at3g12360-like	18.9422	1.23633	0.326568	3.78582	0.000153201	0.00252366
VIT_202s0025g03640	heavy metal p-type atpase	57.3529	1.23473	0.232445	5.31191	1.08481e-07	3.83861e-06
VIT_207s0031g01910	NA	80.4934	1.23378	0.207563	5.94414	2.77904e-09	1.29676e-07
VIT_219s0014g00450	uncharacterized protein loc100253718	29.0724	1.2337	0.273136	4.51679	6.27847e-06	0.000152673
VIT_204s0023g02730	auxin-induced protein 5ng4-like	120.474	1.22972	0.176279	6.97598	3.03747e-12	2.14414e-10
VIT_206s0004g02010	NA	462.938	1.22938	0.150927	8.14552	3.77654e-16	3.75328e-14
VIT_201s0026g02370	glutathione s-transferase	845.507	1.22711	0.115235	10.6488	1.76587e-26	3.67691e-24
VIT_208s0007g02470	aspartic proteinase nepenthesin-2-like	158.099	1.22708	0.149427	8.21194	2.17641e-16	2.22123e-14
VIT_219s0090g01550	mo25-like protein	24.6842	1.22681	0.285846	4.29187	1.77173e-05	0.000383836
VIT_218s0086g00490	NA	26.1347	1.22489	0.295656	4.14294	3.42877e-05	0.000688345
VIT_207s0104g01772	NA	232.37	1.22438	0.162571	7.53137	5.02122e-14	4.14461e-12
VIT_204s0008g05080	ammonium transporter	11.2776	1.22432	0.403502	3.03423	0.00241153	0.0257139
VIT_200s0370g00095	alpha -glycosyltransferase family protein	65.5274	1.224	0.223336	5.48053	4.24054e-08	1.62095e-06
VIT_217s0000g07400	enhanced disease susceptibility 1	124.55	1.2227	0.182667	6.69361	2.17726e-11	1.36486e-09
VIT_213s0064g00830	NA	823.6	1.22247	0.163939	7.45686	8.86082e-14	7.14313e-12
VIT_212s0057g00060	NA	26.169	1.2224	0.336976	3.62754	0.000286131	0.00432074
VIT_208s0007g07000	NA	578.008	1.22185	0.165206	7.39588	1.40471e-13	1.12583e-11
VIT_215s0046g01900	ferric-chelate reductase	14.3066	1.22146	0.383835	3.18227	0.00146127	0.0169416
VIT_216s0100g00810	stilbene synthase	211.769	1.21882	0.199123	6.12095	9.30187e-10	4.67191e-08
VIT_218s0001g04870	#NAME?	13.887	1.21794	0.383607	3.17496	0.00149857	0.0172917
VIT_216s0100g00840	stilbene synthase	293.455	1.21638	0.176069	6.90854	4.89683e-12	3.34275e-10
VIT_206s0004g02850	plasma membrane intrinsic protein	5401.44	1.21598	0.113177	10.744	6.3216e-27	1.37864e-24
VIT_202s0025g00420	wrky transcription factor 22	46.9278	1.21586	0.238597	5.0959	3.47093e-07	1.10293e-05
VIT_207s0031g02440	amino acid transporter aap4	65.0039	1.21528	0.233718	5.19978	1.99523e-07	6.72695e-06
VIT_204s0008g05120	acyl-protein thioesterase 2-like	18.3542	1.21434	0.317623	3.82321	0.000131724	0.00222417
VIT_218s0001g04910	sulfate transporter	280.861	1.21315	0.196473	6.17464	6.63143e-10	3.39654e-08
VIT_201s0011g06600	glutamate decarboxylase	114.332	1.21095	0.172776	7.00877	2.40425e-12	1.71467e-10
VIT_214s0068g01190	aspartate kinase	54.7254	1.21044	0.211866	5.71321	1.10863e-08	4.64951e-07
VIT_212s0059g02600	NA	12.1485	1.2104	0.373721	3.23877	0.00120045	0.014372
VIT_207s0031g01070	l-ascorbate oxidase	20.7484	1.20808	0.32166	3.75579	0.000172798	0.00278385
VIT_200s0253g00110	polyneuridine-aldehyde esterase-like	18.4402	1.20778	0.323118	3.73789	0.000185572	0.00296428
VIT_211s0016g00870	adipocyte plasma membrane-associated protein	33.6908	1.20745	0.252616	4.7798	1.75469e-06	4.80551e-05
VIT_202s0154g00180	flavin-containing monooxygenase fmo gs-ox-like 3-like	83.968	1.20567	0.183191	6.58149	4.65762e-11	2.79716e-09
VIT_201s0026g00570	mlp-like protein 423	6.50809	1.20526	0.397659	3.03089	0.00243834	0.0259307
VIT_218s0001g09970	protein binding	25.7708	1.20479	0.31553	3.81831	0.000134369	0.00226421
VIT_202s0154g00300	14 kda proline-rich protein	1514.46	1.20367	0.200141	6.01413	1.80859e-09	8.73437e-08
VIT_203s0063g00870	serine carboxypeptidase-like protein	20.4355	1.20346	0.394189	3.05301	0.00226558	0.0244023
VIT_218s0001g14420	uncharacterized protein loc100250598	60.5491	1.20314	0.257088	4.67985	2.87086e-06	7.47686e-05
VIT_219s0014g03400	receptor-like protein kinase theseus 1-like	72.7071	1.20286	0.253809	4.73922	2.14541e-06	5.74643e-05
VIT_200s0187g00160	NA	3074.12	1.20107	0.148827	8.07026	7.01476e-16	6.7912e-14
VIT_212s0055g00800	extensin-like protein	277.138	1.20087	0.221727	5.41598	6.09555e-08	2.26269e-06
VIT_205s0049g00330	1-aminocyclopropane-1-carboxylate oxidase homolog 1	111.989	1.20066	0.231808	5.17956	2.22414e-07	7.40831e-06
VIT_213s0019g01360	NA	30.4538	1.19986	0.309327	3.87895	0.000104908	0.00182749
VIT_214s0128g00790	lipoxygenase	130.276	1.19965	0.175979	6.81701	9.29549e-12	6.13325e-10
VIT_213s0067g00220	plasma membrane intrinsic protein 1	4576.37	1.19925	0.144436	8.30303	1.01492e-16	1.06198e-14
VIT_206s0009g02840	flavonoid 3 -hydroxylase 2	89.6304	1.19885	0.191161	6.27144	3.5772e-10	1.88342e-08
VIT_206s0004g01780	serine threonine-protein kinase oxi1-like	101.251	1.19845	0.175635	6.82354	8.88228e-12	5.86995e-10
VIT_218s0075g00270	NA	15.6506	1.19683	0.339795	3.52221	0.00042797	0.00608976
VIT_204s0008g04000	burp domain-containing protein 3	279.206	1.1958	0.205378	5.82247	5.79857e-09	2.53717e-07
VIT_203s0038g04170	probable l-type lectin-domain containing receptor kinase -like	33.4737	1.19579	0.27707	4.31584	1.59e-05	0.00034767
VIT_202s0025g03650	heavy metal p-type atpase	27.053	1.19491	0.327789	3.64535	0.000267031	0.00407391
VIT_204s0044g01120	alcohol dehydrogenase 1	155.663	1.19405	0.185674	6.43088	1.26866e-10	7.13272e-09
VIT_209s0002g00320	pectin methylesterase	264.196	1.19386	0.176132	6.77819	1.21693e-11	7.92841e-10
VIT_213s0019g01650	expansin	45.9031	1.19362	0.246513	4.84201	1.28534e-06	3.61816e-05
VIT_206s0009g02920	flavonoid 3 -hydroxylase 2-like	55.955	1.19161	0.214483	5.55572	2.76467e-08	1.09415e-06
VIT_206s0004g03120	NA	20.1585	1.19147	0.332263	3.58591	0.000335907	0.00497627
VIT_217s0053g00610	xyloglucan endotransglucosylase hydrolase protein 9	17.7781	1.19035	0.340814	3.49268	0.000478197	0.00668733
VIT_214s0030g00130	disease resistance protein at4g27190-like	18.9878	1.1882	0.334722	3.54981	0.000385516	0.0055776
VIT_214s0108g00170	NA	91.2953	1.18797	0.199791	5.94608	2.74637e-09	1.28441e-07
VIT_205s0094g00360	class iv chitinase	66.5014	1.18784	0.266135	4.46329	8.07126e-06	0.000190329
VIT_206s0009g03000	flavonoid 3 -hydroxylase 2	24.8352	1.18757	0.295635	4.017	5.8943e-05	0.00110514
VIT_205s0077g01600	major allergen pru ar 1	29.8225	1.18636	0.298583	3.9733	7.08834e-05	0.00129674
VIT_206s0004g01935	NA	1702.1	1.18624	0.170902	6.94105	3.89185e-12	2.69453e-10
VIT_213s0019g01305	NA	32.4553	1.18582	0.340374	3.48387	0.000494215	0.00687883
VIT_202s0109g00430	bifunctional nitrilase nitrile hydratase nit4b	458.221	1.18563	0.10073	11.7704	5.54766e-32	1.69024e-29
VIT_212s0028g00960	phytoene synthase 2a	21.2453	1.18542	0.295031	4.01797	5.87018e-05	0.00110112
VIT_201s0026g01210	er glycerol-phosphate acyltransferase	7.70853	1.18453	0.405811	2.91891	0.00351257	0.0348532
VIT_200s0253g00040	l-ascorbate oxidase homolog	77.2976	1.18446	0.195761	6.05055	1.44352e-09	7.09535e-08
VIT_213s0064g00220	flavoprotein wrba-like	46.7726	1.18442	0.254929	4.64605	3.38344e-06	8.70243e-05
VIT_205s0077g01720	uncharacterized protein loc100256873	660.354	1.18187	0.15269	7.74028	9.91957e-15	8.65321e-13
VIT_212s0028g02740	8-hydroxyquercetin 8-o-methyltransferase	161.852	1.18168	0.246369	4.79637	1.61563e-06	4.46302e-05
VIT_214s0171g00300	4-coumarate-coa ligase	60.066	1.18086	0.197201	5.98809	2.12318e-09	1.01472e-07
VIT_207s0031g02340	amino acid permease	38.7649	1.18055	0.247099	4.77763	1.77375e-06	4.85451e-05
VIT_203s0038g03240	duf246 domain-containing protein at1g04910-like	83.4459	1.18032	0.187483	6.29559	3.06242e-10	1.63946e-08
VIT_209s0002g06720	NA	15.2133	1.17816	0.401754	2.93254	0.00336197	0.0335922
VIT_217s0053g00070	oligopeptide transporter opt family	9.15838	1.17814	0.386832	3.0456	0.00232213	0.024921
VIT_200s0264g00090	phospholipase d delta-like	19.7192	1.17656	0.315423	3.7301	0.000191406	0.00304925
VIT_204s0023g03370	flavanone 3-hydroxylase	1232.8	1.17556	0.166605	7.05595	1.7143e-12	1.23537e-10
VIT_218s0001g01280	laccase-14-like	39.8161	1.17477	0.283567	4.14282	3.43064e-05	0.000688387
VIT_214s0030g01550	NA	408.509	1.17469	0.125521	9.35856	8.0828e-21	1.14307e-18
VIT_213s0156g00245	cysteine histidine-rich c1 domain-containing protein	30.4884	1.17373	0.280461	4.18501	2.85153e-05	0.000584352
VIT_211s0016g01620	ankyrin repeat-containing protein at2g01680-like	34.9582	1.17184	0.349176	3.35601	0.000790754	0.0102843
VIT_216s0100g00990	stilbene synthase	117.415	1.1709	0.19183	6.10383	1.03555e-09	5.18854e-08
VIT_202s0033g00660	bifunctional nitrilase nitrile hydratase nit4b	91.7818	1.1701	0.372615	3.14024	0.00168811	0.0190699
VIT_206s0004g01030	NA	32.9094	1.17001	0.308014	3.79857	0.000145534	0.00241407
VIT_219s0027g01860	vacuolar amino acid transporter 1-like	19.2649	1.1696	0.341494	3.42495	0.000614907	0.00835387
VIT_212s0028g02830	8-hydroxyquercetin 8-o-methyltransferase	146.196	1.16829	0.22451	5.20374	1.95317e-07	6.60335e-06
VIT_202s0025g04720	anthocyanidin synthase	635.098	1.16827	0.174742	6.6857	2.29829e-11	1.43422e-09
VIT_203s0088g00150	serine carboxypeptidase-like 18-like	17.3676	1.16456	0.324693	3.58664	0.000334964	0.00496408
VIT_200s0687g00010	2og-fe oxygenase family protein	61.8244	1.16359	0.233642	4.98026	6.35004e-07	1.89978e-05
VIT_200s0181g00003	domain containing protein	17.3441	1.16355	0.409547	2.84106	0.00449637	0.0424584
VIT_207s0129g00260	acyl- n-acyltransferases-like protein	34.8674	1.16338	0.267263	4.35293	1.34329e-05	0.000298769
VIT_206s0009g00980	probable carboxylesterase 15	194.161	1.16303	0.139859	8.31574	9.11853e-17	9.58973e-15
VIT_214s0060g00520	peroxidase 5-like	8.3062	1.16195	0.392777	2.95829	0.00309352	0.0314328
VIT_203s0038g02190	NA	127.904	1.16134	0.196822	5.90047	3.62478e-09	1.65146e-07
VIT_201s0010g02460	glyceraldehyde-3-phosphate dehydrogenase	185.765	1.15954	0.186801	6.20738	5.38743e-10	2.79042e-08
VIT_208s0007g08780	uncharacterized protein	153.203	1.15877	0.178614	6.48756	8.72379e-11	5.04859e-09
VIT_207s0031g00886	NA	19.7759	1.15837	0.336646	3.44091	0.000579758	0.00792049
VIT_219s0014g04540	g-type lectin s-receptor-like serine threonine-protein kinase at4g27290-like	16.6108	1.15826	0.351627	3.294	0.000987727	0.0122942
VIT_205s0077g01750	uncharacterized protein loc100243551	849.053	1.1577	0.121162	9.55501	1.23574e-21	1.82222e-19
VIT_201s0010g03293	lrr receptor-like serine threonine-protein kinase fls2-like	22.8795	1.15752	0.303466	3.81434	0.00013655	0.00229438
VIT_202s0033g00670	bifunctional nitrilase nitrile hydratase nit4b	42.8355	1.15751	0.303487	3.81405	0.000136706	0.00229438
VIT_218s0001g09400	cytochrome b5	763.719	1.15745	0.176214	6.56843	5.08498e-11	3.03604e-09
VIT_215s0021g02700	expansin b protein	11.397	1.15742	0.37455	3.09018	0.00200038	0.021957
VIT_212s0059g00820	NA	86.1757	1.15507	0.239779	4.81721	1.45577e-06	4.05658e-05
VIT_204s0069g00170	glutamate receptor -like	11.0587	1.155	0.372636	3.09953	0.00193828	0.0213489
VIT_200s1213g00010	cellulose synthase-like protein e6-like	32.0275	1.15499	0.27912	4.13795	3.50422e-05	0.000700776
VIT_213s0067g02140	metal ion binding protein	18.1833	1.1547	0.320825	3.59916	0.000319242	0.0047549
VIT_218s0001g13200	cytokinin oxidase	48.6768	1.15459	0.327364	3.52692	0.000420426	0.00600095
VIT_219s0085g00140	abhydrolase domain	76.9787	1.15448	0.213097	5.41765	6.03863e-08	2.24409e-06
VIT_202s0033g00630	bifunctional nitrilase nitrile hydratase nit4b	33.0113	1.15401	0.286368	4.02982	5.58202e-05	0.00105567
VIT_208s0007g07100	fatty acyl- reductase 2	41.3944	1.15156	0.29724	3.87417	0.000106989	0.00185645
VIT_204s0008g05550	probable lrr receptor-like serine threonine-protein kinase at1g56130-like	106.007	1.15143	0.2007	5.73706	9.63362e-09	4.08576e-07
VIT_201s0146g00215	NA	67.6454	1.15064	0.242754	4.73993	2.13787e-06	5.73365e-05
VIT_202s0012g01370	NA	128.486	1.1503	0.240266	4.78762	1.68774e-06	4.64363e-05
VIT_205s0094g01310	polygalacturonase	115.408	1.14896	0.201324	5.70702	1.14974e-08	4.81707e-07
VIT_207s0031g01920	probable serine threonine-protein kinase at1g54610-like	94.6734	1.14847	0.205596	5.58605	2.32289e-08	9.31765e-07
VIT_202s0234g00010	gibberellin 20-oxidase	6.64306	1.14805	0.408696	2.80905	0.00496887	0.0459781
VIT_200s2086g00010	1-aminocyclopropane-1-carboxylate oxidase	129.219	1.14695	0.214704	5.342	9.19267e-08	3.28936e-06
VIT_204s0008g03980	dehydration-responsive protein rd22	61.0606	1.14613	0.2552	4.49111	7.08518e-06	0.000170094
VIT_200s0179g00310	ammonium transporter	9.65967	1.14536	0.401692	2.85133	0.00435364	0.0413552
VIT_208s0007g03570	solute carrier family 35 member f1-like	47.029	1.14507	0.239696	4.77716	1.7779e-06	4.86263e-05
VIT_209s0002g03570	atp-binding cassette	205.278	1.14504	0.156384	7.32198	2.4434e-13	1.91751e-11
VIT_218s0001g15550	serine carboxypeptidase-like 42	91.4049	1.14503	0.179077	6.39408	1.61512e-10	8.98308e-09
VIT_202s0025g01380	endo- -beta-glucanase	250.379	1.14476	0.173533	6.59683	4.20049e-11	2.54461e-09
VIT_206s0080g00700	NA	9.55312	1.14296	0.408036	2.80113	0.00509245	0.0469226
VIT_218s0122g01240	protein kinase	26.4293	1.14243	0.284542	4.01498	5.94509e-05	0.00111215
VIT_214s0030g00580	methionyl-trna synthetase	7.09628	1.14243	0.394765	2.89394	0.00380444	0.0371867
VIT_209s0002g03560	atp-binding cassette	139.929	1.14059	0.166155	6.8646	6.66799e-12	4.47079e-10
VIT_218s0001g05570	sugar transport protein 5-like	217.211	1.13983	0.132355	8.61189	7.18686e-18	8.15876e-16
VIT_219s0085g00650	metal tolerance protein 10-like	751.248	1.13848	0.156819	7.25987	3.87451e-13	2.98965e-11
VIT_212s0059g00845	NA	15.7652	1.13785	0.362475	3.13911	0.00169461	0.0191329
VIT_210s0003g05300	rhicadhesin receptor	15.6029	1.13745	0.393637	2.88958	0.0038576	0.037628
VIT_205s0102g00830	NA	24.37	1.13711	0.302625	3.75748	0.000171632	0.0027683
VIT_204s0008g03530	ankyrin repeat-containing	16.9305	1.137	0.325813	3.48973	0.000483502	0.00674786
VIT_212s0028g02260	low quality protein: kdel-tailed cysteine endopeptidase cep1	6.22524	1.13688	0.406006	2.80015	0.00510794	0.0470026
VIT_217s0000g09450	NA	15.5851	1.1365	0.345423	3.29017	0.00100127	0.0124404
VIT_214s0128g00600	germin-like protein 7	6.69799	1.13603	0.406407	2.7953	0.00518519	0.0476183
VIT_215s0046g03230	NA	21.5853	1.13517	0.305382	3.7172	0.000201441	0.00319546
VIT_216s0100g00610	cytochrome p450	373.357	1.13378	0.191867	5.90919	3.43794e-09	1.58098e-07
VIT_217s0000g09050	NA	79.0468	1.13274	0.213232	5.31224	1.08285e-07	3.83496e-06
VIT_200s1216g00020	cytochrome p450 82c4	29.7369	1.13194	0.290393	3.89795	9.70113e-05	0.00170908
VIT_201s0011g06550	salt overly sensitive 1	71.3171	1.13166	0.211116	5.36035	8.30586e-08	2.99792e-06
VIT_206s0004g01990	NA	817.176	1.13121	0.154302	7.33114	2.28205e-13	1.7977e-11
VIT_208s0007g05622	NA	20.6988	1.13097	0.31834	3.55272	0.000381264	0.00552573
VIT_204s0044g01000	pectin methylesterase	106.03	1.13071	0.191046	5.91852	3.24852e-09	1.50398e-07
VIT_207s0005g03700	gras family transcription factor	49.3637	1.13037	0.242117	4.66872	3.03084e-06	7.87372e-05
VIT_217s0000g09810	pectate lyase	104.271	1.13034	0.167926	6.73114	1.68335e-11	1.07819e-09
VIT_217s0053g00990	alpha-expansin 6	31.7481	1.13016	0.267504	4.22483	2.39126e-05	0.000500679
VIT_200s0361g00040	anthocyanidin reductase	282.622	1.12826	0.162304	6.95152	3.61376e-12	2.51664e-10
VIT_218s0001g06150	NA	201.423	1.12808	0.144608	7.80092	6.1459e-15	5.48839e-13
VIT_208s0007g05666	NA	15.2374	1.12731	0.342153	3.29474	0.000985118	0.0122691
VIT_212s0028g00560	dna double-strand break repair rad50	28.2924	1.12627	0.296186	3.80258	0.000143199	0.00238217
VIT_212s0059g00840	NA	39.3934	1.12468	0.268674	4.18604	2.83867e-05	0.000582005
VIT_219s0027g01750	probable disease resistance protein at5g63020-like	10.3513	1.12459	0.365428	3.07745	0.00208777	0.0227715
VIT_208s0007g04480	pectinesterase family protein	13.7191	1.12176	0.393762	2.84883	0.00438806	0.0416358
VIT_213s0067g03460	two-component response regulator arr9	49.9283	1.12057	0.280995	3.98786	6.66717e-05	0.00123166
VIT_216s0022g00870	21 kda protein	40.6782	1.12001	0.23251	4.81703	1.45708e-06	4.0575e-05
VIT_202s0012g02770	atp-binding cassette	8.69271	1.11934	0.390419	2.86702	0.00414358	0.0397714
VIT_217s0000g05480	zinc ion binding protein	93.9937	1.1187	0.222006	5.03907	4.67787e-07	1.43473e-05
VIT_205s0102g00860	NA	6.86796	1.11854	0.392296	2.85127	0.0043545	0.0413552
VIT_206s0004g07770	peroxidase 52	178.359	1.11841	0.16589	6.74193	1.56301e-11	1.00723e-09
VIT_207s0104g01260	flavin-containing monooxygenase yucca10	446.953	1.11778	0.122309	9.13896	6.30562e-20	8.26834e-18
VIT_200s0233g00030	trehalose-6-phosphate phosphatase	127.118	1.11642	0.187265	5.96168	2.4966e-09	1.17422e-07
VIT_219s0014g04490	g-type lectin s-receptor-like serine threonine-protein kinase at4g27290-like	10.4741	1.11636	0.371057	3.00861	0.00262446	0.0275533
VIT_207s0141g00070	beta-ketoacyl-coa synthase family protein	27.2494	1.11556	0.315853	3.5319	0.000412592	0.00590949
VIT_208s0040g01060	serine carboxypeptidase-like 45-like	53.3307	1.11323	0.230667	4.82615	1.39194e-06	3.90234e-05
VIT_200s0274g00090	flavoprotein wrba-like	138.021	1.11285	0.192858	5.77033	7.91175e-09	3.40372e-07
VIT_219s0027g00030	secologanin synthase-like	7.91208	1.1128	0.365411	3.04534	0.0023242	0.0249323
VIT_204s0008g01150	beta- insoluble isoenzyme cwinv1-like	43.6934	1.11046	0.252574	4.39656	1.09981e-05	0.000249299
VIT_201s0010g03870	uncharacterized protein	297.19	1.11027	0.1391	7.98183	1.44183e-15	1.35167e-13
VIT_210s0003g05550	reticuline oxidase-like	8.56258	1.11015	0.374799	2.962	0.00305649	0.0311406
VIT_210s0003g04811	tropine dehydrogenase	55.2388	1.10796	0.229445	4.82885	1.37322e-06	3.85245e-05
VIT_218s0001g03260	tmv resistance protein n-like	179.002	1.10777	0.144812	7.64971	2.01427e-14	1.70682e-12
VIT_200s0131g00254	blue copper protein	6.5948	1.10771	0.40739	2.71905	0.00654694	0.057606
VIT_214s0108g01020	expansin protein	16.7289	1.10729	0.327089	3.38527	0.000711073	0.00941315
VIT_210s0003g05450	reticuline oxidase-like	110.199	1.10476	0.183357	6.02515	1.68949e-09	8.22627e-08
VIT_217s0000g02600	uncharacterized gpi-anchored protein at4g28100-like	82.1973	1.10458	0.174377	6.33447	2.38152e-10	1.30357e-08
VIT_216s0022g01430	at5g51550 k17n15_10	142.183	1.1045	0.164272	6.72361	1.77271e-11	1.12833e-09
VIT_203s0038g03410	nac domain ipr003441	36.5148	1.10416	0.264276	4.17805	2.94023e-05	0.000599858
VIT_206s0004g03925	NA	6.26393	1.104	0.406353	2.71686	0.00659047	0.0579178
VIT_208s0007g01070	cysteine histidine-rich c1 domain-containing protein	10.482	1.10339	0.365892	3.01561	0.00256463	0.0270264
VIT_200s0276g00085	NA	119.093	1.10279	0.154783	7.12472	1.0429e-12	7.74438e-11
VIT_209s0002g01380	myb-like transcription factor 3	153.82	1.1027	0.14257	7.73445	1.03853e-14	9.00262e-13
VIT_219s0027g01350	disease resistance protein rga4-like	62.6445	1.09843	0.24036	4.56995	4.87839e-06	0.00012126
VIT_210s0071g00320	NA	125.373	1.09809	0.154393	7.11227	1.14148e-12	8.41611e-11
VIT_211s0016g01410	uncharacterized protein at5g12080-like	30.3758	1.09788	0.273155	4.01926	5.83801e-05	0.00109757
VIT_218s0001g13210	mannose-binding lectin-like protein	45.3191	1.09756	0.207642	5.28583	1.25137e-07	4.39422e-06
VIT_206s0004g01260	ubox-like partial	16.8228	1.09719	0.323253	3.39422	0.000688244	0.00914041
VIT_208s0007g04880	heparan-alpha-glucosaminide n-acetyltransferase-like	42.8261	1.09635	0.268129	4.08887	4.33483e-05	0.000848456
VIT_215s0046g00930	ring-h2 finger protein atl21a-like	29.3149	1.09549	0.287434	3.81128	0.000138248	0.00231358
VIT_219s0027g01400	disease resistance protein rga4-like	76.7453	1.09511	0.251113	4.36102	1.29456e-05	0.000289641
VIT_209s0002g05280	2-oxoglutarate-dependent dioxygenase	1036.92	1.09508	0.133494	8.20325	2.33969e-16	2.37616e-14
VIT_206s0004g05070	zinc transporter	856.101	1.09117	0.127384	8.56597	1.07172e-17	1.20021e-15
VIT_209s0002g03220	stem 28 kda glycoprotein	20.3952	1.08951	0.294673	3.69733	0.000217875	0.00341836
VIT_200s0259g00140	oligopeptide transporter 3-like	114.484	1.08844	0.221676	4.91003	9.1061e-07	2.63492e-05
VIT_213s0320g00040	beta-hexosaminidase 1	87.4777	1.08788	0.185904	5.85182	4.86214e-09	2.15935e-07
VIT_214s0060g01420	NA	46.0533	1.08716	0.23339	4.65813	3.19096e-06	8.25347e-05
VIT_214s0128g00110	transcription factor bhlh96-like	42.2638	1.08698	0.24628	4.41358	1.01674e-05	0.00023289
VIT_201s0026g02500	vacuolar amino acid transporter 1-like	14.2689	1.0863	0.349308	3.10986	0.00187176	0.0207376
VIT_204s0008g06790	NA	347.047	1.08563	0.118814	9.13724	6.40676e-20	8.37446e-18
VIT_219s0014g05420	multidrug pheromone mdr abc transporter family	5.88395	1.08531	0.404887	2.68053	0.00735062	0.0629689
VIT_201s0010g03670	molybdenum cofactor sulfurase	185.738	1.08424	0.170786	6.34853	2.1738e-10	1.19303e-08
VIT_216s0100g00560	-n-methylcoclaurine 3 -hydroxylase	36.5868	1.08275	0.259508	4.1723	3.01534e-05	0.000613672
VIT_210s0116g01440	NA	42.433	1.07961	0.241958	4.46195	8.12172e-06	0.000191211
VIT_206s0004g03930	NA	7.67997	1.07943	0.396084	2.72525	0.0064252	0.0567181
VIT_212s0055g01010	bacterial-induced peroxidase	17.9335	1.07922	0.333978	3.2314	0.00123185	0.0146717
VIT_207s0031g00904	NA	12.1088	1.07885	0.355076	3.03837	0.00237865	0.0254221
VIT_204s0008g03990	NA	224.809	1.07832	0.210527	5.12198	3.02344e-07	9.73422e-06
VIT_214s0081g00370	ankyrin repeat-containing	24.1327	1.07801	0.294	3.66671	0.000245692	0.00379162
VIT_216s0039g01725	myb domain protein 51	23.1396	1.07779	0.300946	3.58133	0.000341854	0.00505173
VIT_200s0275g00060	tmv resistance protein n-like	36.4979	1.07686	0.244567	4.40311	1.0671e-05	0.000242813
VIT_214s0006g02890	plant synaptotagmin	8.34499	1.07569	0.375999	2.86089	0.0042246	0.0403714
VIT_212s0057g00150	NA	23.922	1.07501	0.356397	3.01634	0.00255845	0.0269819
VIT_212s0059g01790	alkaloid o-methyltransferase related	179.443	1.07464	0.20139	5.33613	9.49501e-08	3.38876e-06
VIT_201s0010g03122	lrr receptor-like serine threonine-protein kinase fls2-like	36.8279	1.07453	0.255647	4.20318	2.63189e-05	0.000544459
VIT_217s0000g03990	aspartyl protease family protein	126.241	1.0744	0.163214	6.58275	4.6182e-11	2.78139e-09
VIT_216s0013g00090	germin-like protein 2-1-like	37.647	1.0733	0.324766	3.30484	0.000950306	0.0119035
VIT_205s0077g01070	universal stress protein family protein	770.734	1.07233	0.112914	9.49684	2.16352e-21	3.12361e-19
VIT_211s0052g00620	plasma membrane h+atpase	1575.86	1.07157	0.157249	6.81449	9.46019e-12	6.2221e-10
VIT_207s0031g00902	NA	14.9551	1.07078	0.328971	3.25494	0.00113416	0.0137252
VIT_201s0010g03255	leucine-rich repeat receptor protein kinase exs-like	22.9266	1.07073	0.299673	3.573	0.000352918	0.00518565
VIT_218s0001g14130	nucleic acid binding	275.38	1.06969	0.12183	8.7802	1.63183e-18	1.95424e-16
VIT_204s0043g00470	uncharacterized protein	8.10829	1.06863	0.392827	2.72035	0.00652124	0.0574069
VIT_203s0063g00550	NA	35.1604	1.06605	0.262103	4.0673	4.75602e-05	0.000920889
VIT_215s0048g01320	gibberellin 20-oxidase	6.96091	1.06549	0.400716	2.65897	0.00783809	0.0663762
VIT_218s0166g00090	protein mks1-like	60.7627	1.06501	0.207966	5.12108	3.03793e-07	9.77326e-06
VIT_217s0000g09150	atp binding	29.9543	1.06439	0.276811	3.8452	0.000120456	0.00205824
VIT_216s0013g00980	ethylene-responsive transcription factor 5	81.6223	1.0628	0.333394	3.18782	0.0014335	0.016699
VIT_217s0000g09800	NA	97.4633	1.06249	0.195093	5.44607	5.14935e-08	1.94291e-06
VIT_201s0010g03126	lrr receptor-like serine threonine-protein kinase fls2-like	10.3104	1.06219	0.362631	2.92911	0.00339932	0.0339
VIT_216s0100g00960	stilbene synthase 4-like	34.5378	1.06204	0.304974	3.48238	0.000496971	0.00691023
VIT_203s0038g01400	disease resistance protein	9.11971	1.06161	0.376915	2.81658	0.00485386	0.045156
VIT_218s0001g14610	receptor protein kinase clavata1	56.5774	1.06027	0.221718	4.78206	1.73509e-06	4.76128e-05
VIT_201s0010g03175	lrr receptor-like serine threonine-protein kinase fls2-like	6.70804	1.05858	0.389897	2.71503	0.00662689	0.0581356
VIT_207s0031g01040	l-ascorbate oxidase	28.5195	1.05806	0.283125	3.73707	0.000186174	0.00297276
VIT_204s0043g00990	serine-threonine protein plant-	7.23553	1.05766	0.403921	2.61847	0.00883252	0.0728762
VIT_206s0004g00910	lipid binding	66.7186	1.05748	0.268824	3.93372	8.36408e-05	0.00150358
VIT_212s0028g01150	transparent testa 12	76.9032	1.05744	0.24662	4.28771	1.80521e-05	0.0003904
VIT_210s0116g01450	NA	44.2961	1.05709	0.229842	4.59917	4.24169e-06	0.000107018
VIT_218s0001g07340	aspartyl protease	463.66	1.05671	0.282182	3.74479	0.000180541	0.00289397
VIT_210s0003g04880	ferredoxin--nadp reductase	322.213	1.0558	0.181282	5.82408	5.74281e-09	2.52342e-07
VIT_200s0441g00020	squalene monooxygenase	17.6358	1.05518	0.313272	3.36824	0.000756501	0.00992602
VIT_215s0021g00270	ent-kaurenoic acid oxidase	106.352	1.05477	0.164447	6.41407	1.41688e-10	7.90171e-09
VIT_213s0019g00330	tonoplast intrinsic	447.768	1.05375	0.186062	5.66346	1.4835e-08	6.12255e-07
VIT_218s0122g01250	NA	20.1479	1.05363	0.31955	3.29722	0.000976478	0.0121798
VIT_208s0007g04500	NA	23.8545	1.05279	0.289691	3.63417	0.000278875	0.00422507
VIT_216s0100g00920	stilbene synthase	117.699	1.05255	0.182451	5.76896	7.97611e-09	3.42485e-07
VIT_218s0001g14310	flavanone 3-hydroxylase	224.911	1.05163	0.190555	5.51877	3.41379e-08	1.32696e-06
VIT_211s0016g04670	NA	14.8367	1.05159	0.371216	2.83283	0.00461376	0.04338
VIT_204s0008g03240	receptor-like protein kinase	29.4751	1.05156	0.296527	3.54626	0.000390733	0.00564716
VIT_214s0068g01610	gras family transcription factor	5.75349	1.05117	0.407685	2.5784	0.00992604	0.0796776
VIT_211s0016g04190	NA	383.24	1.05064	0.0980105	10.7197	8.22726e-27	1.75724e-24
VIT_205s0049g01410	pho1-like protein	477.617	1.05018	0.144665	7.25938	3.88855e-13	2.99491e-11
VIT_216s0039g00970	glutathione s-	128.392	1.04949	0.15869	6.61345	3.75476e-11	2.30152e-09
VIT_205s0020g01900	NA	129.421	1.04878	0.221355	4.738	2.15835e-06	5.77735e-05
VIT_219s0015g02900	secologanin synthase	43.2232	1.04865	0.257652	4.07001	4.70118e-05	0.00091155
VIT_213s0064g00460	uncharacterized protein	87.0416	1.04821	0.203579	5.14892	2.61987e-07	8.58836e-06
VIT_212s0055g00940	sulfate transporter	9.21969	1.04766	0.384754	2.72293	0.00647064	0.0570705
VIT_207s0005g01790	long chain acyl- synthetase 1	25.153	1.04762	0.29658	3.53234	0.000411893	0.00590357
VIT_213s0019g01366	NA	12.5443	1.04697	0.368095	2.84428	0.00445112	0.0421281
VIT_215s0024g01540	glutathione s-	16.1745	1.04685	0.337338	3.10328	0.00191392	0.0211311
VIT_200s0203g00003	domain containing protein	80.5121	1.04631	0.405172	2.58237	0.00981231	0.0790095
VIT_205s0094g01030	udp-glycosyltransferase 74e2-like	25.1358	1.0459	0.300447	3.48116	0.000499252	0.0069373
VIT_200s0259g00110	metal ion binding	14.5891	1.04573	0.32855	3.18288	0.0014582	0.016923
VIT_201s0010g01390	phototropic-responsive nph3 family protein	15.8284	1.04494	0.332692	3.14086	0.0016845	0.0190396
VIT_200s1313g00010	1-aminocyclopropane-1-carboxylate oxidase homolog 1	55.4013	1.04415	0.264377	3.9495	7.83162e-05	0.00141584
VIT_218s0001g06170	NA	47.3235	1.04391	0.305069	3.42187	0.00062192	0.00842153
VIT_205s0165g00010	ankyrin repeat-containing protein at3g12360-like	21.8238	1.04289	0.312742	3.33465	0.000854059	0.0109529
VIT_207s0104g00270	adenylate isopentenyltransferase	7.91153	1.04117	0.387655	2.68581	0.00723552	0.0622015
VIT_204s0044g00600	NA	42.3179	1.04076	0.259976	4.00331	6.24628e-05	0.00116219
VIT_202s0236g00070	uncharacterized protein loc100853176	90.236	1.03808	0.231322	4.48761	7.20265e-06	0.000172215
VIT_210s0003g00170	NA	436.811	1.03716	0.159657	6.49618	8.23848e-11	4.78779e-09
VIT_204s0023g00320	auxin efflux carrier component 8	16.6524	1.0357	0.357101	2.90029	0.00372818	0.0365982
VIT_207s0005g02060	boron transporter	161.92	1.03462	0.161222	6.41736	1.38657e-10	7.75357e-09
VIT_209s0002g02790	leucine-rich repeat receptor-like protein kinase at2g19210-like	6.80691	1.03452	0.395019	2.61892	0.00882086	0.072809
VIT_218s0111g00027	laccase-14-like	15.0161	1.03358	0.359444	2.87549	0.00403397	0.0389644
VIT_202s0033g00770	bifunctional nitrilase nitrile hydratase nit4b	66.063	1.0335	0.356404	2.89979	0.00373408	0.0366154
VIT_212s0142g00070	loricrin-related protein	201.283	1.03243	0.163188	6.32659	2.50636e-10	1.3647e-08
VIT_212s0059g00060	ankyrin repeat-containing protein at3g12360-like	10.1962	1.03143	0.378739	2.72333	0.00646279	0.0570135
VIT_213s0064g00790	NA	50.4606	1.03076	0.26579	3.8781	0.000105277	0.00183151
VIT_215s0024g01240	small nuclear ribonucleoprotein sm d3	9.55451	1.02878	0.389936	2.63834	0.00833138	0.0696006
VIT_200s0483g00010	nucleobase ascorbate transporter	91.0174	1.02719	0.178869	5.74271	9.31719e-09	3.95966e-07
VIT_201s0011g01010	NA	21.5088	1.02594	0.329624	3.11247	0.00185531	0.0205882
VIT_200s0202g00040	ankyrin repeat-containing protein at3g12360-like	96.6867	1.02591	0.195725	5.24159	1.59203e-07	5.50185e-06
VIT_201s0011g03180	lysine histidine transporter	31.5303	1.02548	0.262277	3.9099	9.23342e-05	0.00163363
VIT_214s0108g00120	wrky transcription	42.2944	1.02534	0.261082	3.92726	8.59207e-05	0.00153789
VIT_211s0016g04330	dihydrofolate reductase	382.908	1.02487	0.133617	7.6702	1.71731e-14	1.47021e-12
VIT_201s0011g00580	pentatricopeptide repeat-containing protein	161.138	1.02477	0.197029	5.20111	1.98097e-07	6.68431e-06
VIT_208s0007g01590	fructose- -bisphosphatase	18.4107	1.02366	0.367832	2.78295	0.00538666	0.0490877
VIT_213s0019g02990	udp-glycosyltransferase 85a1-like	85.4248	1.02301	0.199282	5.13347	2.84448e-07	9.23697e-06
VIT_213s0019g04910	pectate lyase	34.6633	1.02124	0.27542	3.70792	0.000208966	0.00330359
VIT_201s0011g02550	NA	10.9731	1.02094	0.376168	2.71404	0.00664679	0.0582645
VIT_201s0011g05880	rna-dependent rna polymerase	123.19	1.01951	0.148821	6.8506	7.35392e-12	4.90687e-10
VIT_207s0104g01270	kinase interacting (kip1-like) protein	44.877	1.0192	0.250312	4.07174	4.66632e-05	0.000906487
VIT_219s0015g02070	(-)-germacrene d synthase	6.19392	1.01846	0.39548	2.57525	0.0100166	0.0802803
VIT_200s0260g00050	NA	20.5973	1.01755	0.302247	3.3666	0.000761008	0.00997568
VIT_205s0136g00260	chalcone synthase	1129.62	1.01714	0.197483	5.15053	2.59749e-07	8.52848e-06
VIT_215s0046g03470	NA	14.6078	1.01692	0.350515	2.9012	0.00371734	0.0365177
VIT_214s0128g00970	germin-like protein subfamily 1 member 14	15.4068	1.01672	0.34764	2.92463	0.00344861	0.0343091
VIT_216s0098g01290	major facilitator protein	82.9431	1.0158	0.178172	5.70123	1.18943e-08	4.97832e-07
VIT_219s0090g00510	NA	15.4027	1.014	0.329018	3.08189	0.00205689	0.0224998
VIT_218s0001g13360	auxin-induced protein 5ng4-like	439.925	1.01083	0.173367	5.83059	5.52319e-09	2.4295e-07
VIT_200s0480g00030	polyphenol oxidase	554.338	1.00945	0.162192	6.2238	4.85263e-10	2.53241e-08
VIT_209s0002g07680	leucine-rich repeat receptor protein kinase exs-like	8.42537	1.0094	0.390068	2.58774	0.00966073	0.0781382
VIT_205s0094g00220	class iv chitinase	28.5521	1.00866	0.299281	3.37029	0.000750898	0.00985875
VIT_212s0059g01830	NA	6.74383	1.00814	0.405126	2.48845	0.0128301	0.0974571
VIT_213s0156g00190	uncharacterized protein loc100259569	37.2057	1.00557	0.261897	3.83956	0.000123253	0.00210169
VIT_207s0031g01710	probable wrky transcription factor 51-like	7.20854	1.00536	0.394101	2.55103	0.0107405	0.0848513
VIT_205s0020g04570	cbl-interacting serine threonine-protein kinase 7	306.81	1.00392	0.131636	7.62652	2.41178e-14	2.03119e-12
VIT_212s0057g01070	benzoate carboxyl	69.9588	1.00383	0.212016	4.73472	2.19363e-06	5.86042e-05
VIT_206s0009g02830	flavonoid 3 -hydroxylase 2	46.1253	1.00346	0.246923	4.06384	4.82718e-05	0.00093162
VIT_200s0454g00010	NA	12.096	1.00201	0.376013	2.66484	0.00770259	0.0654465
VIT_212s0034g01340	NA	6.09112	1.00185	0.403821	2.48092	0.0131043	0.0989593
VIT_212s0028g02630	rop-family small gtpase	81.8128	1.00116	0.213328	4.69303	2.6919e-06	7.05959e-05
VIT_217s0000g06110	glutathione s-transferase tau 9	85.5694	0.999837	0.298777	3.34643	0.000818585	0.010563
VIT_215s0046g02950	NA	7.33182	0.998023	0.401925	2.48311	0.0130242	0.0985701
VIT_202s0154g00290	14 kda proline-rich protein	1965.1	0.997843	0.19351	5.15655	2.51535e-07	8.30487e-06
VIT_203s0091g01290	serine carboxypeptidase-like 18-like	186.531	0.997829	0.210318	4.74437	2.09151e-06	5.62439e-05
VIT_200s0193g00160	NA	62.1091	0.996716	0.199773	4.98924	6.06175e-07	1.81879e-05
VIT_204s0023g03580	receptor homology-transmembrane-ring h2 domain protein 1	574.573	0.996539	0.127573	7.8115	5.65135e-15	5.07959e-13
VIT_208s0007g05840	NA	21.8707	0.995943	0.30428	3.27311	0.00106371	0.013075
VIT_211s0103g00380	NA	205.339	0.995077	0.168151	5.91776	3.26349e-09	1.50754e-07
VIT_204s0008g01140	cell wall invertase	20.9544	0.994424	0.313643	3.17056	0.00152144	0.0174972
VIT_216s0039g00900	cytochrome p450 89a2-like	86.227	0.994312	0.23891	4.16187	3.15656e-05	0.000639586
VIT_207s0031g01330	alanine--glyoxylate aminotransferase 2 homolog mitochondrial-like	48.052	0.994224	0.22991	4.32441	1.5294e-05	0.000335418
VIT_214s0083g01082	gras family transcription factor	6.52926	0.992425	0.388555	2.55414	0.0106451	0.0842578
VIT_206s0009g02970	flavonoid 3 -hydroxylase 2-like	34.8534	0.992121	0.248711	3.98905	6.63396e-05	0.00122662
VIT_214s0060g00310	NA	40.5062	0.991345	0.224436	4.41705	1.00057e-05	0.000229438
VIT_201s0127g00400	pectin lyase-like protein	25.6702	0.990978	0.283757	3.49235	0.000478795	0.00668892
VIT_216s0100g01000	stilbene synthase 4-like	212.112	0.99077	0.200637	4.93812	7.88773e-07	2.31143e-05
VIT_201s0146g00340	serine-threonine protein plant-	206.499	0.990395	0.165165	5.99638	2.01761e-09	9.69856e-08
VIT_212s0057g00120	NA	33.5122	0.988645	0.333413	2.96522	0.00302463	0.0308767
VIT_208s0007g00940	basic helix-loop-helix-containing	60.2911	0.988642	0.222684	4.43966	9.01004e-06	0.000209978
VIT_213s0064g00930	ferric reductase defective 3b	25.6271	0.988144	0.385283	2.56472	0.0103259	0.0821552
VIT_200s0226g00030	peroxidase	32.981	0.988127	0.27587	3.58185	0.000341166	0.00504336
VIT_217s0000g02430	phosphoethanolamine n-methyltransferase	128.521	0.987791	0.238781	4.13681	3.52175e-05	0.000703602
VIT_210s0003g01590	NA	7.93622	0.986456	0.381711	2.5843	0.00975768	0.0787097
VIT_218s0001g15640	pathogen-related protein	45.0363	0.985967	0.23477	4.19972	2.67247e-05	0.000552026
VIT_206s0004g03870	zinc finger protein constans-like protein	12.2679	0.985261	0.347499	2.8353	0.00457834	0.0431155
VIT_201s0010g03143	lrr receptor-like serine threonine-protein kinase fls2-like	11.6231	0.984572	0.35497	2.77368	0.00554268	0.0502662
VIT_205s0020g03170	lipoxygenase	80.7071	0.984286	0.183124	5.37497	7.65955e-08	2.77917e-06
VIT_210s0116g01380	amino acid	12.4656	0.982571	0.363459	2.70339	0.00686372	0.0596112
VIT_211s0016g01220	germin-like protein	27.6196	0.981944	0.380758	2.57892	0.00991108	0.0795729
VIT_204s0023g00080	cytochrome p450	55.5258	0.981418	0.204149	4.80735	1.52945e-06	4.25045e-05
VIT_206s0004g04640	metallothionein-like protein type 2-like isoform 5	2260.15	0.98071	0.132927	7.37782	1.60901e-13	1.28708e-11
VIT_212s0028g02190	NA	28.9633	0.979241	0.303912	3.22212	0.00127246	0.0150861
VIT_216s0022g02280	pti1-like tyrosine-protein kinase at3g15890-like	123.032	0.978806	0.168671	5.80306	6.51165e-09	2.82827e-07
VIT_205s0062g01070	probably inactive leucine-rich repeat receptor-like protein kinase at3g28040-like	56.9905	0.977675	0.218909	4.46612	7.96521e-06	0.000188275
VIT_213s0067g03480	two-component response regulator arr9	89.7725	0.977672	0.245173	3.98769	6.67209e-05	0.00123202
VIT_215s0046g00130	aluminum-activated malate transporter 10	217.19	0.977582	0.200532	4.87495	1.08834e-06	3.09942e-05
VIT_213s0047g00450	dna binding	394.974	0.976869	0.252595	3.86733	0.000110033	0.00190052
VIT_215s0048g02690	fad-binding domain-containing protein	36.2478	0.976551	0.267108	3.65602	0.000256161	0.00393122
VIT_208s0007g04530	carotene epsilon- chloroplastic-like	61.5161	0.976247	0.217507	4.48834	7.17787e-06	0.000172119
VIT_212s0059g01900	uncharacterized protein	25.0097	0.975473	0.29169	3.34421	0.000825185	0.0106287
VIT_217s0000g05440	hipl1 protein	69.2528	0.975216	0.205963	4.73492	2.19141e-06	5.85829e-05
VIT_213s0158g00260	disease resistance protein at3g14460-like	36.3546	0.975088	0.251814	3.87225	0.000107834	0.00186855
VIT_200s0259g00010	NA	29.1207	0.974827	0.298897	3.26141	0.0011086	0.0134867
VIT_216s0039g02040	4-coumarate: ligase	131.497	0.973572	0.149095	6.52987	6.58275e-11	3.87447e-09
VIT_218s0001g06020	NA	34.3779	0.973337	0.306623	3.17438	0.00150157	0.0173213
VIT_217s0000g00940	f-box protein	11.4046	0.972897	0.356318	2.73041	0.00632548	0.0560048
VIT_214s0068g01920	peroxidase 55	365.103	0.972361	0.142672	6.81534	9.4038e-12	6.19485e-10
VIT_206s0061g01230	glucomannan 4-beta-mannosyltransferase 2	496.769	0.971899	0.150688	6.44974	1.12039e-10	6.38574e-09
VIT_207s0141g00060	beta-ketoacyl-coa synthase family protein	18.2882	0.971869	0.352327	2.75843	0.00580799	0.0522038
VIT_210s0003g01490	leucine-rich repeat transmembrane protein	51.514	0.969649	0.215687	4.49564	6.93612e-06	0.000166999
VIT_210s0003g05430	reticuline oxidase-like protein	91.745	0.968861	0.188988	5.12657	2.95075e-07	9.51496e-06
VIT_219s0090g00530	geranyl-diphosphate synthase	23.468	0.968427	0.280203	3.45616	0.00054794	0.00753299
VIT_206s0009g01740	geranylgeranyl reductase	143.208	0.96809	0.149199	6.48858	8.66477e-11	5.02145e-09
VIT_214s0066g01790	at5g14920 f2g14_40	237.042	0.967047	0.191287	5.05549	4.29295e-07	1.32649e-05
VIT_214s0030g00660	dehydroquinate dehydratase shikimate dehydrogenase	90.6809	0.965055	0.240149	4.01857	5.85512e-05	0.00109979
VIT_203s0091g00310	gh3 family protein	46.8828	0.964817	0.225923	4.27056	1.94984e-05	0.00041797
VIT_202s0025g02850	subtilase family protein	58.1612	0.964343	0.232531	4.14716	3.36623e-05	0.000677431
VIT_201s0011g04790	fyve finger-containing phosphoinositide	243.193	0.963987	0.156036	6.17799	6.49234e-10	3.33354e-08
VIT_219s0027g01170	disease resistance protein rga4-like	40.4197	0.962311	0.27909	3.44803	0.000564692	0.0077274
VIT_213s0019g02890	udp-glycosyltransferase 85a1-like	72.2422	0.961699	0.18772	5.12306	3.00612e-07	9.68597e-06
VIT_207s0005g00630	poly(adp-ribose) polymerase	13.965	0.961107	0.331663	2.89784	0.00375739	0.0368151
VIT_218s0001g10330	subtilisin-like protease	10.7283	0.960156	0.359217	2.67292	0.00751946	0.0641368
VIT_203s0038g03570	l-ascorbate oxidase homolog	42.6997	0.959957	0.261373	3.67275	0.000239958	0.00371975
VIT_200s0253g00050	l-ascorbate oxidase homolog	64.4603	0.958143	0.237934	4.02692	5.65112e-05	0.00106727
VIT_219s0014g00620	probable leucine-rich repeat receptor-like serine threonine-protein kinase at3g14840-like	243.532	0.957719	0.156219	6.1306	8.75462e-10	4.41847e-08
VIT_214s0128g00440	microtubule binding protein	19.0083	0.957555	0.306246	3.12675	0.00176753	0.0197677
VIT_205s0020g01080	hypothetical protein VITISV_026538 [Vitis vinifera]	67.3237	0.957267	0.216602	4.41948	9.89382e-06	0.000227125
VIT_208s0056g01590	serine threonine-protein kinase	11.8737	0.957223	0.336285	2.84646	0.00442082	0.041937
VIT_203s0038g00430	enhanced disease susceptibility	27.0399	0.956672	0.288059	3.32109	0.000896655	0.0113759
VIT_201s0127g00050	NA	12.3384	0.956581	0.357414	2.6764	0.00744181	0.0635923
VIT_200s0271g00110	flavoprotein wrba-like	102.302	0.955259	0.226855	4.21088	2.54374e-05	0.000528332
VIT_218s0001g03880	polcalcin	42.406	0.954273	0.297222	3.21064	0.00132441	0.015586
VIT_206s0009g03470	NA	23.618	0.954268	0.339097	2.81414	0.00489075	0.0454379
VIT_219s0027g01360	NA	37.0892	0.953074	0.269707	3.53374	0.000409722	0.00587855
VIT_212s0034g02150	transcription factor org2	19.6905	0.951952	0.338535	2.81197	0.00492385	0.0456635
VIT_208s0007g07390	methyltransferase-related protein	41.2678	0.951097	0.255349	3.7247	0.000195549	0.00311286
VIT_217s0000g01330	molybdenum cofactor sulfurase	292.875	0.950429	0.111001	8.56232	1.10618e-17	1.23546e-15
VIT_205s0029g01040	NA	9.97798	0.949237	0.383205	2.4771	0.0132456	0.0997251
VIT_208s0040g02200	peroxidase	133.613	0.948897	0.195989	4.84159	1.28804e-06	3.6233e-05
VIT_216s0098g00360	zinc finger protein constans-like protein	57.3386	0.94877	0.207984	4.56173	5.07327e-06	0.000125502
VIT_206s0080g00810	lycopene beta-cyclase	166.623	0.947784	0.139173	6.81014	9.7506e-12	6.40294e-10
VIT_202s0012g00660	NA	23.0102	0.946637	0.30053	3.1499	0.00163328	0.0185263
VIT_208s0040g00440	dihydrofolate reductase	147.005	0.946543	0.158148	5.98515	2.16186e-09	1.02964e-07
VIT_201s0127g00070	high affinity nitrate transporter	81.5042	0.944831	0.210339	4.49195	7.05745e-06	0.000169526
VIT_206s0009g01620	late embryogenesis abundant hydroxyproline-rich glycoprotein	97.6121	0.944248	0.17222	5.4828	4.18647e-08	1.60472e-06
VIT_207s0031g01380	cytochrome p450	35.0566	0.943577	0.289845	3.25545	0.00113213	0.0137167
VIT_212s0057g01030	glucose-6-phosphate 1-	105.671	0.94288	0.23205	4.06327	4.83909e-05	0.000932774
VIT_219s0090g01250	s-adenosyl-l-methionine:salicylic acid carboxyl methyltransferase-like protein	47.1468	0.942465	0.227374	4.145	3.39813e-05	0.000682908
VIT_203s0091g00160	NA	38.0214	0.941579	0.292643	3.2175	0.00129314	0.0152962
VIT_202s0087g00250	NA	152.193	0.941399	0.156783	6.00448	1.91947e-09	9.25902e-08
VIT_211s0103g00370	zn cd p -type atpase	139.601	0.941292	0.15721	5.98747	2.13129e-09	1.01742e-07
VIT_206s0009g02810	flavonoid 3 -hydroxylase 2-like	38.2318	0.940157	0.249703	3.7651	0.000166485	0.00270411
VIT_218s0122g00930	mlo protein homolog 1-like	10.9422	0.939903	0.374484	2.50986	0.0120779	0.0928151
VIT_219s0014g03240	beta-glucosidase 18-like	51.8284	0.939644	0.20412	4.60339	4.15675e-06	0.000105152
VIT_201s0011g00280	feronia receptor-like kinase	27.8631	0.939534	0.290158	3.238	0.00120369	0.0144026
VIT_201s0011g00990	disease resistance protein rpm1-like	14.3303	0.939225	0.351326	2.67337	0.00750934	0.0640637
VIT_209s0002g01410	transcription factor tt2	16.9851	0.939203	0.348532	2.69474	0.00704439	0.0608741
VIT_208s0007g02040	NA	97.1532	0.939158	0.178244	5.26893	1.3722e-07	4.79011e-06
VIT_219s0014g04440	g-type lectin s-receptor-like serine threonine-protein kinase at4g27290-like	15.8712	0.938662	0.346471	2.70921	0.00674446	0.0588592
VIT_202s0012g02360	cytochrome p450	9.78843	0.938397	0.371002	2.52936	0.0114271	0.0890693
VIT_219s0027g01510	unnamed protein product [Vitis vinifera]	12.1161	0.938225	0.358886	2.61427	0.00894192	0.0735153
VIT_218s0001g11950	uncharacterized protein	55.8126	0.937365	0.222448	4.21386	2.51045e-05	0.000522203
VIT_217s0000g07640	adp-glucose pyrophosphorylase-like protein	360.351	0.937232	0.111284	8.42195	3.70268e-17	3.99542e-15
VIT_209s0002g06110	zinc finger protein	59.5886	0.936777	0.21616	4.33372	1.46613e-05	0.000323486
VIT_207s0104g01830	glutathione s-transferase	72.3721	0.935433	0.228335	4.09676	4.18981e-05	0.000821234
VIT_206s0009g02805	flavonoid 3 -hydroxylase	31.1635	0.935404	0.2898	3.22775	0.00124767	0.0148273
VIT_202s0025g02790	granule-bound starch synthase i	137.049	0.93518	0.180116	5.1921	2.07937e-07	6.98791e-06
VIT_204s0008g01820	transcription factor tt2-like	60.3059	0.935087	0.258487	3.61754	0.000297411	0.0044699
VIT_208s0007g02720	momilactone a synthase-like	97.9428	0.933496	0.185743	5.02575	5.01459e-07	1.53347e-05
VIT_205s0020g02810	uncharacterized protein	23.8701	0.931924	0.297239	3.13527	0.00171695	0.0193377
VIT_215s0048g01170	subtilisin-like protease-like	20.3406	0.931376	0.356431	2.61306	0.00897353	0.073746
VIT_208s0007g04820	probable pectate lyase 12-like	39.4895	0.931196	0.246913	3.77136	0.000162362	0.00265286
VIT_218s0001g15120	NA	25.8789	0.929728	0.278357	3.34005	0.000837625	0.0107554
VIT_201s0150g00020	receptor like protein kinase sol2	24.6753	0.929495	0.277921	3.34446	0.000824437	0.0106223
VIT_208s0007g01230	s-receptor kinase pk3 precursor-like	41.6455	0.929268	0.261156	3.55829	0.000373276	0.00543085
VIT_212s0055g00465	uncharacterized protein	45.7937	0.928311	0.255075	3.63937	0.000273306	0.00415294
VIT_207s0104g00790	endonuclease exonuclease phosphatase family protein	39.7938	0.927757	0.243268	3.81373	0.000136886	0.00229542
VIT_203s0017g00100	NA	85.8522	0.926675	0.201591	4.5968	4.29026e-06	0.000108068
VIT_216s0013g00890	ap2 erf domain-containing transcription factor	84.5434	0.926316	0.221517	4.1817	2.89342e-05	0.000591182
VIT_200s0809g00010	uncharacterized protein	23.8246	0.926191	0.295585	3.13342	0.00172781	0.0194284
VIT_213s0064g00240	NA	87.4542	0.925211	0.168732	5.48332	4.17415e-08	1.60148e-06
VIT_201s0011g00490	pentatricopeptide repeat-containing protein	23.2909	0.924315	0.277748	3.3279	0.000875045	0.0111633
VIT_215s0046g02000	probable polygalacturonase-like	105.228	0.922328	0.203961	4.52209	6.1233e-06	0.000149426
VIT_207s0141g01050	NA	367.314	0.920572	0.17573	5.23856	1.61833e-07	5.57632e-06
VIT_207s0005g05510	kinase-like protein tmkl1-like	35.6969	0.91929	0.255435	3.59892	0.000319539	0.00475761
VIT_207s0031g01320	transcription factor tga1	476.618	0.918463	0.129191	7.10932	1.16615e-12	8.56751e-11
VIT_202s0087g00270	serine threonine-protein kinase at5g01020-like	204.112	0.918108	0.149777	6.12983	8.79754e-10	4.43473e-08
VIT_212s0028g00510	gdsl esterase lipase at4g10955-like	43.8483	0.917913	0.221651	4.14125	3.45414e-05	0.000692768
VIT_209s0002g06010	acyl-protein thioesterase 2-like	23.7317	0.917519	0.290994	3.15306	0.0016157	0.0183571
VIT_205s0077g01270	amp dependent	115.983	0.917403	0.164527	5.57601	2.46094e-08	9.84554e-07
VIT_200s0324g00070	udp-glycosyltransferase 85a2	25.9226	0.917388	0.3028	3.02969	0.00244808	0.0259966
VIT_205s0020g02500	binding protein	43.1696	0.917157	0.239613	3.82766	0.00012937	0.00219156
VIT_202s0012g02190	cellulose synthase-like protein	18.8259	0.916815	0.317163	2.89067	0.00384416	0.0375146
VIT_208s0040g01140	serine carboxypeptidase-like 45-like	137.956	0.916367	0.145445	6.30043	2.96821e-10	1.59775e-08
VIT_217s0053g00040	oligopeptide transporter opt family	37.4489	0.916073	0.262459	3.49035	0.000482391	0.00673461
VIT_200s1373g00020	NA	21.6959	0.915102	0.289928	3.1563	0.00159782	0.0181985
VIT_215s0048g01750	fasciclin-like arabinogalactan protein	331.6	0.915095	0.131514	6.95813	3.44807e-12	2.41342e-10
VIT_212s0057g01020	fasciclin-like arabinogalactan protein	844.312	0.914374	0.135884	6.7291	1.7072e-11	1.09166e-09
VIT_204s0008g01070	calmodulin-binding protein	199.76	0.914213	0.148171	6.16997	6.83008e-10	3.48536e-08
VIT_218s0001g11390	aberrant testa shape protein transcription facto	40.0329	0.913858	0.238913	3.82506	0.00013074	0.00220935
VIT_214s0066g02020	probable peptide nitrate transporter at5g14940-like	75.1726	0.913753	0.250213	3.65189	0.000260314	0.00398314
VIT_216s0013g01030	ethylene-responsive transcription factor 5	14.5529	0.913475	0.33005	2.76768	0.0056456	0.051004
VIT_210s0003g04815	tropine dehydrogenase	11.9752	0.912785	0.349878	2.60886	0.00908439	0.074524
VIT_201s0011g01900	intracellular chloride channel-like protein	87.0242	0.912763	0.194074	4.70316	2.56166e-06	6.74364e-05
VIT_204s0008g06050	probable receptor-like protein kinase at1g80640-like	19.6604	0.91255	0.309993	2.94377	0.00324238	0.0326007
VIT_200s0218g00190	udp-glucoronosyl udp-glucosyl transferase family protein	124.177	0.912298	0.182224	5.00647	5.54385e-07	1.67431e-05
VIT_209s0070g00620	leucine-rich repeat receptor protein kinase exs-like	24.8695	0.912296	0.260844	3.49748	0.000469674	0.00659486
VIT_202s0033g00170	peroxidase 55	53.3837	0.911597	0.293508	3.10586	0.00189724	0.0209693
VIT_201s0010g02345	anthranilate n-benzoyltransferase	12.0278	0.911497	0.349581	2.6074	0.00912336	0.0747549
VIT_204s0023g02430	bzip domain class transcription factor	287.348	0.910246	0.111969	8.12944	4.31288e-16	4.25497e-14
VIT_209s0002g05340	gibberellin 20	1624.6	0.909263	0.170016	5.34812	8.8873e-08	3.18835e-06
VIT_206s0004g03100	mlo-like protein 6-like	24.0379	0.90899	0.295226	3.07896	0.00207722	0.0226982
VIT_214s0081g00720	transcription factor bhlh104	104.303	0.908689	0.173443	5.23912	1.61342e-07	5.5665e-06
VIT_214s0219g00210	ubiquitin family protein	127.689	0.908194	0.158954	5.71357	1.10628e-08	4.64908e-07
VIT_206s0004g06560	abc transporter g family member 31-like	21.0984	0.90733	0.31246	2.90383	0.00368634	0.036282
VIT_201s0026g00245	NA	77.5998	0.906531	0.183853	4.93073	8.19224e-07	2.39389e-05
VIT_209s0002g00260	uncharacterized protein loc100854504	12.4514	0.906372	0.358509	2.52817	0.0114658	0.0893036
VIT_209s0018g00520	lamin-like protein	149.55	0.904457	0.167258	5.40757	6.38853e-08	2.35931e-06
VIT_202s0025g00340	monodehydroascorbate reductase	75.5301	0.904284	0.205089	4.40923	1.03738e-05	0.000236832
VIT_201s0011g01130	pentatricopeptide repeat-containing protein	25.8308	0.903036	0.286112	3.15623	0.00159823	0.0181985
VIT_202s0033g00623	NA	154.891	0.902983	0.153822	5.87029	4.35027e-09	1.9572e-07
VIT_218s0001g02350	low quality protein: laccase-14-like	32.5555	0.902124	0.289713	3.11386	0.00184657	0.0205298
VIT_202s0012g01260	microspore-specific promoter 2	39.4331	0.901056	0.250268	3.60036	0.00031778	0.00473652
VIT_205s0165g00290	ankyrin repeat-containing protein at3g12360-like	14.5352	0.900613	0.351915	2.55918	0.010492	0.0832528
VIT_211s0016g05830	NA	327.927	0.900091	0.218944	4.11106	3.93839e-05	0.000778211
VIT_204s0023g02410	transcription factor bhlh68	22.0281	0.899888	0.294414	3.05654	0.00223904	0.0241859
VIT_204s0044g01170	probable cysteine desulfurase-like	39.7132	0.899549	0.276227	3.25656	0.00112772	0.0136752
VIT_203s0038g04690	isoflavone reductase homolog	51.8376	0.898703	0.285091	3.15233	0.0016197	0.0183975
VIT_203s0088g00260	serine carboxypeptidase-like 18-like	103.931	0.898699	0.190824	4.70956	2.48246e-06	6.56434e-05
VIT_218s0001g09870	probable carbohydrate esterase at4g34215-like	17.7068	0.89869	0.325621	2.75993	0.00578136	0.0520323
VIT_204s0008g05110	armadillo beta-catenin repeat family protein	10.6242	0.898225	0.35713	2.51512	0.0118992	0.0917486
VIT_201s0011g04720	cupredoxin-like protein	93.6787	0.897897	0.181932	4.93533	8.00154e-07	2.34147e-05
VIT_211s0016g03020	probable pectinesterase 53-like	36.1656	0.896946	0.27535	3.25747	0.0011241	0.0136354
VIT_217s0000g02050	nudix hydrolase mitochondrial-like	59.6853	0.896926	0.215862	4.1551	3.25151e-05	0.000657217
VIT_219s0093g00435	NA	16.8222	0.896904	0.331014	2.70957	0.00673713	0.05882
VIT_219s0014g02390	uncharacterized protein loc100854133	166.372	0.896508	0.164583	5.44714	5.11868e-08	1.9352e-06
VIT_216s0100g00850	stilbene synthase	115.695	0.896359	0.184558	4.85678	1.19312e-06	3.37691e-05
VIT_204s0023g01380	gras family transcription factor	144.984	0.896167	0.160722	5.57587	2.46293e-08	9.84554e-07
VIT_219s0014g05180	disease resistance protein at4g27190-like	13.9303	0.895621	0.331852	2.69886	0.00695785	0.0603023
VIT_207s0031g01010	l-ascorbate oxidase	12.2568	0.895251	0.33917	2.63953	0.00830201	0.0693996
VIT_211s0016g01940	NA	54.7316	0.895014	0.218165	4.10245	4.08791e-05	0.00080316
VIT_207s0031g00540	pinus taeda anonymous locus umn_2818_01 genomic sequence	99.2028	0.894466	0.188405	4.74756	2.05882e-06	5.55037e-05
VIT_210s0003g05310	rhicadhesin receptor	238.588	0.894275	0.221887	4.03031	5.57041e-05	0.00105395
VIT_200s0471g00020	NA	44.4239	0.892695	0.248137	3.59759	0.000321183	0.00477864
VIT_203s0110g00010	NA	32.1375	0.892613	0.284615	3.13622	0.00171142	0.0192859
VIT_206s0009g00310	NA	144.713	0.891795	0.154743	5.76306	8.2604e-09	3.53228e-07
VIT_211s0016g02850	6-phosphofructokinase 3-like	114.521	0.891548	0.192048	4.64232	3.44517e-06	8.83925e-05
VIT_219s0085g00550	octicosapeptide phox domain-containing protein kinase	45.6896	0.891199	0.230106	3.87299	0.000107509	0.00186391
VIT_219s0014g00500	probable leucine-rich repeat receptor-like serine threonine-protein kinase at3g14840-like	256.403	0.890082	0.139613	6.37533	1.82565e-10	1.01269e-08
VIT_207s0129g00290	formamidase	85.4914	0.890064	0.211912	4.20016	2.66728e-05	0.000551229
VIT_217s0000g02870	NA	14.7143	0.887083	0.35323	2.51135	0.0120272	0.0925667
VIT_218s0001g04090	#NAME?	19.0901	0.886979	0.331136	2.67859	0.00739328	0.063295
VIT_209s0002g03852	probable disease resistance protein at5g63020-like	12.0932	0.886528	0.345111	2.56882	0.0102046	0.0814246
VIT_216s0098g01900	pectinesterase family protein	156.189	0.886173	0.155531	5.69773	1.21414e-08	5.0766e-07
VIT_215s0046g01160	anthocyanidin reductase-like	130.01	0.885923	0.164303	5.39199	6.96815e-08	2.55742e-06
VIT_218s0041g00590	probable peptide nitrate transporter at1g22540-like	21.2249	0.884592	0.295262	2.99596	0.00273586	0.0285119
VIT_201s0244g00030	acyl carrier protein	74.6036	0.88456	0.216916	4.0779	4.54449e-05	0.000885311
VIT_206s0004g03010	structural constituent of cell	101.058	0.884534	0.238772	3.70452	0.000211794	0.00333685
VIT_207s0031g01050	l-ascorbate oxidase	24.2784	0.88381	0.295382	2.99209	0.00277074	0.0287668
VIT_209s0018g01220	zinc finger	44.2249	0.881855	0.240703	3.66367	0.000248629	0.00382895
VIT_211s0016g04740	anion exchanger family protein	11.4473	0.881461	0.348862	2.52668	0.0115148	0.0895339
VIT_201s0182g00150	pho1-like protein	28.7082	0.881027	0.307129	2.86859	0.00412309	0.0396299
VIT_218s0001g15410	alcohol dehydrogenase i	34.98	0.88091	0.248433	3.54587	0.000391324	0.00565373
VIT_211s0016g01320	tannin-related r2r3 myb transcription partial	30.9546	0.878161	0.268681	3.26841	0.00108153	0.0132352
VIT_208s0007g03970	peroxiredoxin-like protein	331.366	0.87792	0.156228	5.61947	1.91548e-08	7.789e-07
VIT_218s0089g01330	clathrin assembly protein	17.5101	0.877466	0.346781	2.53032	0.0113959	0.088893
VIT_207s0005g01050	NA	270.44	0.877392	0.155653	5.63686	1.73181e-08	7.09083e-07
VIT_219s0135g00130	secologanin synthase-like	239.894	0.875917	0.167911	5.21657	1.82268e-07	6.20069e-06
VIT_209s0002g02940	inositol oxygenase 1	182.245	0.875834	0.264632	3.30963	0.000934198	0.0117301
VIT_213s0067g02870	chalcone isomerase	453.207	0.875554	0.178116	4.91564	8.84917e-07	2.56415e-05
VIT_208s0040g02190	NA	23.8559	0.875319	0.314719	2.78127	0.00541461	0.0492859
VIT_207s0031g01520	NA	47.9913	0.874546	0.233601	3.74376	0.00018129	0.00290186
VIT_217s0000g04480	ethylene-responsive transcription factor	77.5925	0.874539	0.192588	4.54098	5.59933e-06	0.000137286
VIT_205s0077g01460	NA	73.7768	0.874267	0.214496	4.07591	4.58354e-05	0.000891659
VIT_205s0020g03000	2-hydroxyisoflavanone dehydratase	38.6425	0.873841	0.244465	3.57451	0.000350886	0.00515952
VIT_218s0001g12860	NA	48.3952	0.87352	0.216714	4.03074	5.56016e-05	0.00105249
VIT_217s0000g01700	probable inactive leucine-rich repeat receptor-like protein kinase at3g03770-like	20.7529	0.873175	0.316739	2.75677	0.0058376	0.0523791
VIT_206s0009g01360	disease resistance protein rpm1-like	27.6201	0.872682	0.263296	3.31445	0.000918226	0.0115963
VIT_207s0031g03220	sec14 cytosolic factor family protein	208.301	0.872493	0.136085	6.4114	1.4419e-10	8.03047e-09
VIT_217s0000g00720	NA	75.3182	0.872492	0.205365	4.24849	2.15214e-05	0.000455911
VIT_208s0040g02600	f-box protein at2g39490-like	16.4611	0.871821	0.322014	2.7074	0.00678118	0.0590677
VIT_219s0014g04630	g-type lectin s-receptor-like serine threonine-protein kinase at4g27290-like	16.9166	0.870929	0.333063	2.61491	0.00892513	0.0733919
VIT_210s0003g03170	sterol 22-desaturase	31.1056	0.870181	0.267128	3.25754	0.00112381	0.0136354
VIT_216s0013g00950	ethylene-responsive transcription factor 5	111.121	0.869983	0.309379	2.81203	0.004923	0.0456635
VIT_216s0013g00210	metacaspase 1	85.7815	0.869261	0.182552	4.76171	1.91958e-06	5.21497e-05
VIT_213s0019g00760	histone -like	146.715	0.869225	0.226614	3.8357	0.000125208	0.00213065
VIT_203s0017g00030	NA	55.118	0.86887	0.233796	3.71636	0.000202117	0.00320387
VIT_208s0007g00900	tropinone reductase 1-like	108.853	0.868804	0.171233	5.07382	3.8991e-07	1.21935e-05
VIT_215s0048g00780	dna-binding protein escarola-like	158.88	0.868454	0.156256	5.5579	2.73047e-08	1.08268e-06
VIT_200s0203g00150	NA	496.581	0.867996	0.132265	6.56255	5.2896e-11	3.14913e-09
VIT_200s0352g00020	probable glutamate carboxypeptidase 2-like	14.516	0.867295	0.3328	2.60606	0.00915917	0.0749742
VIT_217s0000g09760	multidrug pheromone mdr abc transporter family	16.6199	0.866525	0.324647	2.66913	0.00760484	0.064745
VIT_215s0048g02900	cytochrome p450	200.857	0.86626	0.177905	4.86924	1.12027e-06	3.1816e-05
VIT_210s0116g00760	glucose-6-phosphate phosphate translocator chloroplastic-like	224.709	0.865627	0.162061	5.34135	9.22548e-08	3.29825e-06
VIT_219s0027g01490	disease resistance protein rga3-like	66.6427	0.865104	0.224244	3.85787	0.00011438	0.00196967
VIT_206s0061g00360	udp-glycosyltransferase 1	55.1589	0.864343	0.209527	4.12521	3.70389e-05	0.000736794
VIT_214s0030g00080	NA	16.1116	0.864166	0.346001	2.49758	0.0125043	0.0953322
VIT_213s0064g00440	24-sterol c-methyltransferase	99.6966	0.863962	0.191996	4.49989	6.79885e-06	0.00016398
VIT_214s0066g01840	uncharacterized protein loc100249226	107.127	0.863774	0.181173	4.76767	1.8637e-06	5.07387e-05
VIT_211s0016g05740	NA	97.756	0.863304	0.177066	4.8756	1.08477e-06	3.09136e-05
VIT_219s0093g00060	low quality protein: exopolygalacturonase-like	103.006	0.863177	0.194947	4.42775	9.52231e-06	0.000219711
VIT_219s0015g00100	cytochrome p450	148.773	0.862904	0.142192	6.06857	1.29053e-09	6.3888e-08
VIT_217s0000g02440	integral membrane protein duf6 containing protein	28.1417	0.862218	0.301261	2.86203	0.00420934	0.0402627
VIT_215s0046g03520	phosphomannomutase a1	186.361	0.861859	0.159987	5.38706	7.16179e-08	2.6169e-06
VIT_201s0011g02470	probable calcium-binding protein cml15-like	82.1855	0.861382	0.202779	4.24788	2.15806e-05	0.000456465
VIT_213s0158g00270	NA	23.9856	0.8605	0.294641	2.9205	0.00349468	0.0347078
VIT_206s0004g04370	histone -like	482.573	0.859693	0.203118	4.23248	2.31129e-05	0.000485652
VIT_213s0019g03020	udp-glycosyltransferase 85a1-like	88.2792	0.859534	0.181301	4.74092	2.12752e-06	5.70957e-05
VIT_209s0002g04020	aquaporin tip2-1	6530.17	0.858543	0.124409	6.90098	5.16445e-12	3.51386e-10
VIT_207s0031g02550	white-brown-complex abc transporter family	56.4015	0.857607	0.225934	3.79584	0.000147147	0.00243497
VIT_200s0264g00015	receptor-like protein kinase theseus 1-like	54.3338	0.857364	0.209052	4.1012	4.11015e-05	0.000807147
VIT_213s0067g02400	NA	38.7416	0.857353	0.245161	3.49711	0.000470332	0.00660185
VIT_203s0038g02170	thaumatin-like protein	92.0207	0.857217	0.175004	4.89826	9.66886e-07	2.78608e-05
VIT_205s0094g01050	udp-glycosyltransferase 74e2-like	20.8291	0.856048	0.287021	2.98253	0.00285878	0.0294888
VIT_206s0009g02880	flavonoid 3 -hydroxylase 2-like	38.5	0.855631	0.227767	3.75661	0.000172227	0.00277682
VIT_213s0019g00780	histone -like	338.239	0.853926	0.201173	4.24474	2.18848e-05	0.00046219
VIT_204s0023g00430	tyrosine specific protein phosphatase family protein	20.2396	0.853798	0.305881	2.79127	0.00525009	0.0480227
VIT_204s0044g00250	beta-cyanoalanine synthase	145.832	0.853505	0.158727	5.3772	7.5655e-08	2.74986e-06
VIT_216s0098g00860	flavanone 3-dioxygenase-like	96.2168	0.85334	0.206425	4.13389	3.56671e-05	0.000711557
VIT_209s0018g00820	photosystem i assembly protein ycf3	48.9138	0.852672	0.341456	2.49716	0.0125191	0.0954097
VIT_218s0001g01320	wall-associated receptor kinase 2-like	15.7387	0.851385	0.326706	2.60597	0.00916145	0.0749781
VIT_209s0002g01220	NA	16.5447	0.851332	0.32067	2.65486	0.00793422	0.0670085
VIT_204s0023g01020	bel1-like homeodomain protein 2-like	30.7798	0.850529	0.260406	3.26616	0.00109016	0.0133132
VIT_214s0083g00400	protein trichome birefringence-like 19	566.777	0.850293	0.138743	6.12854	8.86904e-10	4.46534e-08
VIT_218s0089g00600	tmv resistance protein n-like	34.9772	0.849955	0.245221	3.46608	0.000528109	0.00729182
VIT_200s0203g00140	octicosapeptide phox bem1p domain-containing protein	364.781	0.849377	0.149611	5.67725	1.3688e-08	5.67743e-07
VIT_211s0016g01850	NA	26.3126	0.84872	0.283892	2.98959	0.00279353	0.028931
VIT_212s0059g01750	alkaloid o-methyltransferase related	429.438	0.848522	0.136781	6.2035	5.52195e-10	2.85652e-08
VIT_200s0274g00080	flavoprotein wrba-like	79.1897	0.847248	0.210275	4.02923	5.59595e-05	0.00105781
VIT_204s0023g00990	uncharacterized protein	52.6579	0.846704	0.254014	3.33329	0.000858257	0.0109897
VIT_218s0001g11170	myb transcription factor	47.7267	0.845208	0.228563	3.69792	0.000217375	0.00341309
VIT_214s0066g00050	NA	20.5449	0.844909	0.314979	2.68243	0.00730889	0.0627281
VIT_202s0154g00350	l-lactate dehydrogenase	53.7178	0.84474	0.21945	3.84934	0.000118435	0.00202788
VIT_200s0226g00070	gras family transcription factor	224.53	0.844617	0.135776	6.22067	4.95048e-10	2.57699e-08
VIT_200s0499g00020	NA	245.025	0.844374	0.156633	5.39079	7.01481e-08	2.57226e-06
VIT_218s0001g08040	transcription factor bhlh93-like	13.4222	0.843776	0.331186	2.54774	0.0108422	0.0855077
VIT_218s0075g00320	tmv resistance protein n-like	80.5485	0.843775	0.185825	4.5407	5.6068e-06	0.000137388
VIT_203s0038g03090	o-methyltransferase family 2 protein	605.923	0.843518	0.20176	4.18081	2.90476e-05	0.000593206
VIT_217s0000g05570	lrr receptor-like serine threonine-protein kinase fei 1-like	34.3388	0.842816	0.254403	3.31291	0.000923294	0.0116317
VIT_216s0050g01900	lrr receptor-like serine threonine-protein kinase gso2-like	82.8552	0.842807	0.256835	3.28151	0.00103254	0.0127715
VIT_201s0010g00510	uncharacterized protein at5g01610-like	47.8636	0.842209	0.220801	3.81433	0.00013655	0.00229438
VIT_213s0019g00800	histone -like	178.27	0.842057	0.191732	4.39184	1.12397e-05	0.000253941
VIT_211s0052g00390	leucine-rich-repeat protein	85.06	0.841509	0.20372	4.13071	3.61639e-05	0.000720427
VIT_216s0100g00010	gibberellin receptor	85.9907	0.841022	0.201172	4.18062	2.90716e-05	0.000593404
VIT_206s0004g01910	adenine nucleotide translocator	433.167	0.84049	0.135105	6.22103	4.93914e-10	2.57432e-08
VIT_204s0023g01070	nod-factor receptor 5	25.1766	0.84018	0.282804	2.97089	0.00296933	0.0303946
VIT_200s0199g00140	14-3-3-like protein gf14 lambda	31.7914	0.840137	0.272854	3.07907	0.00207648	0.0226961
VIT_206s0004g06730	NA	30.274	0.839699	0.290782	2.88772	0.0038804	0.0377704
VIT_205s0020g04420	calmodulin-like protein	32.7817	0.839493	0.27065	3.10177	0.00192367	0.0212218
VIT_209s0070g00560	leucine-rich repeat receptor protein kinase exs-like	35.8485	0.838898	0.245002	3.42404	0.000616967	0.00837087
VIT_216s0013g00600	NA	29.3068	0.838892	0.301563	2.78182	0.00540557	0.0492275
VIT_218s0001g11610	NA	65.0911	0.83881	0.209542	4.00306	6.25274e-05	0.00116287
VIT_213s0067g03490	two-component response regulator arr9	105.863	0.838041	0.175195	4.78348	1.7229e-06	4.73409e-05
VIT_218s0001g05990	udp-glycosyltransferase 85a1	292.023	0.837891	0.191754	4.36962	1.24462e-05	0.000279828
VIT_213s0019g02910	udp-glycosyltransferase 85a1	154.703	0.83633	0.167342	4.99771	5.80142e-07	1.74574e-05
VIT_207s0005g01510	NA	66.9397	0.835776	0.206145	4.05432	5.02802e-05	0.000966331
VIT_200s1564g00005	low quality protein: udp-rhamnose:rhamnosyltransferase 1-like	153.7	0.834562	0.137783	6.05708	1.38612e-09	6.8294e-08
VIT_208s0007g08020	NA	324.013	0.834485	0.126848	6.57863	4.74803e-11	2.84339e-09
VIT_200s0174g00160	cytochrome b561 ferric reductase transmembrane with domon related domain	88.0263	0.83424	0.176831	4.71773	2.38486e-06	6.31835e-05
VIT_208s0058g01390	wrky transcription factor	118.312	0.83361	0.215399	3.87007	0.000108803	0.00188241
VIT_201s0011g04740	cupredoxin-like protein	111.056	0.83334	0.194798	4.27798	1.88598e-05	0.000405329
VIT_214s0066g01550	aldehyde dehydrogenase family 2 member mitochondrial-like	114.251	0.833046	0.180927	4.60432	4.13814e-06	0.000104809
VIT_208s0032g00800	carotenoid isomerase	20.6808	0.83277	0.319615	2.60554	0.00917295	0.0750425
VIT_217s0000g04130	dna binding	30.5586	0.832109	0.263092	3.1628	0.00156258	0.0178711
VIT_209s0002g05350	gibberellin 20	430.626	0.831036	0.159283	5.21737	1.81478e-07	6.17891e-06
VIT_213s0067g00750	disease resistance protein	13.8573	0.831032	0.332672	2.49805	0.0124878	0.0952494
VIT_201s0011g05580	inactive receptor kinase	42.0058	0.830351	0.237626	3.49437	0.000475191	0.00665427
VIT_212s0059g00670	nadp-dependent alkenal double bond reductase p1-like	111.103	0.829873	0.167105	4.96618	6.82846e-07	2.02247e-05
VIT_210s0003g01575	NA	20.9615	0.829233	0.296714	2.79472	0.00519447	0.0476521
VIT_205s0029g01420	ankyrin repeat-containing protein at3g12360-like	20.6362	0.827988	0.318569	2.59909	0.00934719	0.0761672
VIT_214s0066g01830	uncharacterized protein loc100266391	266.232	0.827399	0.131325	6.30038	2.96908e-10	1.59775e-08
VIT_200s0434g00005	receptor-like protein kinase theseus 1-like	57.8954	0.827395	0.227862	3.63112	0.000282197	0.00426756
VIT_207s0031g01310	NA	243.464	0.826698	0.175977	4.69777	2.63022e-06	6.90219e-05
VIT_201s0010g03210	leucine-rich repeat receptor protein kinase exs-like	14.9035	0.826057	0.32743	2.52285	0.0116408	0.090244
VIT_201s0011g01790	lectin-like protein	27.1944	0.82558	0.280178	2.94663	0.00321259	0.0324155
VIT_208s0007g07930	probably inactive leucine-rich repeat receptor-like protein kinase	27.5284	0.824654	0.275887	2.9891	0.00279798	0.0289625
VIT_204s0023g03320	transducin wd40 domain-containing protein	89.5974	0.823246	0.176037	4.67654	2.91756e-06	7.58896e-05
VIT_219s0014g04620	g-type lectin s-receptor-like serine threonine-protein kinase at4g27290-like	29.3344	0.822081	0.268383	3.06309	0.00219064	0.0237125
VIT_204s0008g04970	1-deoxy-d-xylulose 5-phosphate synthase 3	19.2975	0.8219	0.306616	2.68055	0.00735004	0.0629689
VIT_201s0026g02190	hva22-like protein a	43.2125	0.820844	0.222035	3.69692	0.000218233	0.00342138
VIT_214s0068g01440	acyltransferase-like protein chloroplastic-like	123.383	0.820604	0.1473	5.57096	2.53341e-08	1.01034e-06
VIT_214s0030g01740	zeta-carotene desaturase	221.945	0.820475	0.12626	6.49831	8.1227e-11	4.73379e-09
VIT_209s0002g03780	uncharacterized protein	23.9907	0.820113	0.298895	2.74381	0.00607298	0.0541511
VIT_213s0064g01340	histone h3	194.502	0.8199	0.20398	4.01951	5.83194e-05	0.00109692
VIT_200s0480g00040	polyphenol oxidase	243.652	0.819768	0.191212	4.28722	1.8092e-05	0.000390856
VIT_219s0027g01206	disease resistance protein rga4-like	79.7242	0.818863	0.208334	3.93054	8.47569e-05	0.00151903
VIT_200s1428g00020	NA	122.172	0.818542	0.191286	4.27916	1.87601e-05	0.000403814
VIT_212s0059g01820	probable protein phosphatase 2c 52-like	37.0002	0.818417	0.250635	3.26537	0.00109321	0.013331
VIT_204s0008g01110	heat stress transcription factor a-2	88.9489	0.818119	0.182272	4.48844	7.17453e-06	0.000172119
VIT_216s0039g01880	calcium-binding protein cml18	21.4295	0.817818	0.295589	2.76674	0.00566195	0.0510907
VIT_206s0004g08250	probable lrr receptor-like serine threonine-protein kinase at1g06840-like	45.3257	0.817814	0.231705	3.52955	0.000416271	0.00595602
VIT_206s0004g05740	NA	19.179	0.816499	0.309276	2.64003	0.00828978	0.069365
VIT_217s0000g02450	tpa: beta tubulin6 isoform 1	57.3824	0.816178	0.284579	2.86802	0.0041305	0.0396827
VIT_201s0026g00520	auxin-induced protein 5ng4	36.0131	0.816021	0.254731	3.20347	0.00135785	0.0159207
VIT_208s0007g02620	40s ribosomal protein s17	83.0398	0.815885	0.22412	3.6404	0.000272219	0.00413932
VIT_212s0059g01320	glucan endo- -beta-glucosidase	70.6966	0.815837	0.205265	3.97456	7.05082e-05	0.00129102
VIT_201s0026g01780	probable lrr receptor-like serine threonine-protein kinase at1g14390-like	32.5953	0.81551	0.257274	3.16981	0.00152536	0.0175228
VIT_201s0011g04080	protein binding protein	51.4687	0.814472	0.261791	3.11115	0.0018636	0.0206581
VIT_205s0062g00240	brassinosteroid-regulated protein bru1	164.437	0.814362	0.267898	3.03982	0.00236716	0.0253293
VIT_203s0038g04370	inositol monophosphatase - like protein	78.0364	0.812032	0.180177	4.50687	6.57919e-06	0.000159145
VIT_212s0134g00560	uncharacterized gpi-anchored protein at4g28100-like	42.192	0.811964	0.228187	3.55832	0.000373231	0.00543085
VIT_218s0001g09780	receptor protein kinase 1-like	17.6968	0.811067	0.307844	2.63467	0.00842183	0.0701864
VIT_202s0025g00780	cation proton exchanger	26.5477	0.808943	0.285795	2.83051	0.00464744	0.0436175
VIT_205s0020g03520	NA	26.9705	0.808684	0.282862	2.85894	0.00425063	0.0405643
VIT_206s0009g01320	ascorbate oxidase	37.3003	0.807212	0.247048	3.26743	0.00108527	0.0132692
VIT_218s0122g00590	dna-binding protein escarola	88.2316	0.807066	0.202477	3.98597	6.72052e-05	0.00123765
VIT_200s0252g00040	cytokinin oxidase	32.7768	0.807009	0.254395	3.17227	0.00151254	0.0174093
VIT_200s1877g00010	dopamine beta-	123.15	0.806873	0.18028	4.47568	7.61701e-06	0.000180663
VIT_213s0019g00060	myrcene chloroplastic	28.4595	0.806767	0.298665	2.70124	0.00690806	0.0599084
VIT_207s0104g01800	glutathione s-transferase f13	371.023	0.805507	0.161776	4.97916	6.3862e-07	1.90785e-05
VIT_201s0011g01140	uncharacterized amino acid permease -like	19.1613	0.804884	0.321401	2.5043	0.0122695	0.0939394
VIT_219s0027g01300	low quality protein: polygalacturonase-like	63.0416	0.804526	0.217467	3.69953	0.000216002	0.0033941
VIT_200s0261g00040	NA	47.405	0.804171	0.249664	3.22101	0.00127738	0.0151357
VIT_200s0193g00080	ankyrin repeat-containing protein at3g12360-like	20.7618	0.804055	0.308891	2.60304	0.00924018	0.0754733
VIT_212s0028g00530	cytochrome b561-related protein	30.0461	0.803782	0.262819	3.05831	0.00222589	0.0240689
VIT_206s0061g00070	ubiquitin-conjugating enzyme e2 19	59.3161	0.803347	0.249831	3.21556	0.00130189	0.0153681
VIT_211s0052g01200	probable xyloglucan endotransglucosylase hydrolase protein 23	38.252	0.802625	0.251918	3.18606	0.00144225	0.0167679
VIT_217s0000g02540	protein kinase	202.169	0.802581	0.153403	5.23184	1.67835e-07	5.74743e-06
VIT_216s0013g01920	kinase family protein	18.0435	0.802517	0.309428	2.59355	0.009499	0.0771161
VIT_201s0127g00750	polyamine oxidase	17.6273	0.8024	0.316776	2.53302	0.0113083	0.0883264
VIT_214s0066g01810	uncharacterized protein loc100249226	131.121	0.802192	0.164349	4.88104	1.05526e-06	3.01141e-05
VIT_208s0007g05010	uncharacterized protein	34.6974	0.802014	0.266714	3.00702	0.00263822	0.0276542
VIT_219s0014g04720	uncharacterized protein	598.019	0.801359	0.129777	6.17488	6.6214e-10	3.3956e-08
VIT_214s0068g01760	alcohol dehydrogenase	24.2303	0.800916	0.291519	2.74738	0.00600727	0.0536228
VIT_218s0001g05070	ccr4-not transcription complex subunit 1-like	46.1258	0.800769	0.230549	3.47331	0.000514073	0.00711936
VIT_205s0062g01190	pirin-like protein	70.775	0.800649	0.209188	3.82742	0.000129492	0.00219274
VIT_200s0333g00060	uncharacterized protein	35.017	0.800301	0.250953	3.18905	0.00142743	0.0166377
VIT_216s0022g02440	carboxylesterase 1-like	79.5906	0.800283	0.202998	3.94232	8.06978e-05	0.00145572
VIT_201s0011g05870	rna-dependent rna polymerase	20.816	0.799738	0.304597	2.62556	0.00865063	0.0716752
VIT_209s0002g03640	atp-binding cassette	48.2149	0.799578	0.22956	3.48309	0.00049567	0.00689677
VIT_219s0015g00210	zinc transporter 11-like	19.8563	0.799577	0.306534	2.60844	0.00909555	0.0745781
VIT_205s0094g01130	nadp-dependent alkenal double bond reductase p2	105.567	0.798807	0.163608	4.88245	1.04774e-06	2.99202e-05
VIT_204s0008g01720	mechanosensitive ion channel domain-containing protein	175.715	0.798714	0.127061	6.28605	3.25641e-10	1.73213e-08
VIT_214s0066g01150	cinnamoyl reductase	145.416	0.798694	0.191866	4.16277	3.14417e-05	0.000637386
VIT_212s0059g00770	l-ascorbate oxidase homolog	28.6336	0.796891	0.283898	2.80696	0.00500117	0.046246
VIT_205s0077g01290	camp-regulated phosphoprotein 19-related protein	127.783	0.796246	0.16517	4.82077	1.43003e-06	3.99831e-05
VIT_200s0179g00340	histone h2a	126.087	0.796114	0.219371	3.62908	0.000284435	0.00429826
VIT_219s0015g02520	secologanin synthase-like	15.9568	0.795819	0.302836	2.62789	0.00859165	0.0712434
VIT_214s0030g00650	bifunctional 3-dehydroquinate dehydratase shikimate chloroplastic-like	332.17	0.794582	0.173372	4.5831	4.58129e-06	0.000114563
VIT_211s0016g05840	bifunctional inhibitor lipid-transfer protein seed storage 2s albumin-like protein	676.438	0.794545	0.209031	3.80109	0.000144062	0.00239349
VIT_217s0000g06270	nad-malate dehydrogenase	146.242	0.794494	0.171618	4.62945	3.66647e-06	9.36644e-05
VIT_207s0005g06460	basic blue	413.204	0.793771	0.181871	4.36447	1.27431e-05	0.000285727
VIT_219s0014g05430	non-race specific disease resistance 1	145.718	0.793189	0.141197	5.61759	1.93642e-08	7.85872e-07
VIT_210s0042g00240	disease resistance protein at4g27190-like	124.361	0.792427	0.160338	4.94222	7.72373e-07	2.26818e-05
VIT_214s0006g02950	lob domain-containing protein 41	46.4526	0.791222	0.246562	3.20902	0.00133188	0.0156561
VIT_218s0072g01040	neutral alkaline invertase	63.9538	0.790326	0.196833	4.01521	5.93937e-05	0.00111158
VIT_212s0055g00280	udp-glucose flavonoid 3-o-glucosyltransferase 6-like	36.1431	0.789939	0.249989	3.15989	0.00157827	0.0180207
VIT_216s0013g01064	ethylene-responsive transcription factor 5	71.0825	0.788735	0.30605	2.57714	0.00996214	0.0799208
VIT_208s0007g04520	caffeic acid 3-o-methyltransferase	88.316	0.788708	0.174766	4.51293	6.39379e-06	0.000155113
VIT_204s0008g04840	atp-binding cassette	155.186	0.788014	0.171373	4.59824	4.2608e-06	0.000107391
VIT_214s0108g01510	membrane-anchored ubiquitin-fold protein	64.9242	0.787593	0.209188	3.76501	0.000166543	0.00270411
VIT_215s0046g01280	gh3 family protein	59.5343	0.785242	0.196253	4.00117	6.30291e-05	0.00117063
VIT_207s0129g00850	isoflavone 2 -hydroxylase-like	113.808	0.78495	0.184607	4.252	2.11866e-05	0.000450199
VIT_208s0007g07400	glutamate dehydrogenase 1	20.8037	0.784844	0.305759	2.56687	0.010262	0.0818117
VIT_216s0013g00990	ethylene-responsive transcription factor 5	94.6028	0.784304	0.300883	2.60668	0.00914256	0.0748826
VIT_213s0106g00030	ankyrin repeat-containing	50.2985	0.784129	0.229455	3.41736	0.000632324	0.0085373
VIT_214s0083g00520	proline dehydrogenase	72.8016	0.783734	0.232691	3.36814	0.000756783	0.00992658
VIT_206s0004g06940	zip transporter	78.6792	0.783646	0.190432	4.11509	3.8702e-05	0.000765835
VIT_201s0011g00530	ureide permease	56.102	0.783213	0.190208	4.11767	3.8273e-05	0.000758793
VIT_200s0779g00010	NA	123.41	0.783117	0.163401	4.7926	1.64637e-06	4.53886e-05
VIT_200s0199g00190	14-3-3-like protein gf14 lambda	47.4984	0.782668	0.216604	3.61335	0.000302262	0.00453459
VIT_208s0007g05730	cysteine histidine-rich c1 domain-containing protein	31.2475	0.782443	0.245733	3.18413	0.00145192	0.0168709
VIT_205s0020g03650	NA	37.9817	0.781139	0.249011	3.13696	0.00170708	0.0192556
VIT_203s0091g00410	uncharacterized protein	46.7975	0.780385	0.212202	3.67757	0.000235471	0.00366252
VIT_205s0020g01030	uncharacterized protein	23.0718	0.779854	0.303107	2.57286	0.0100861	0.0806964
VIT_209s0002g07530	tetratricopeptide-like helical domain-containing protein	22.1015	0.779412	0.28411	2.74334	0.00608168	0.054217
VIT_207s0104g01810	glutathione s-transferase-like partial	51.6591	0.778959	0.239628	3.2507	0.00115122	0.0139073
VIT_207s0031g00660	uncharacterized protein	1957.24	0.778935	0.148804	5.23462	1.65322e-07	5.67075e-06
VIT_200s0357g00100	pollen-specific protein c13	773.954	0.777552	0.122206	6.36262	1.98347e-10	1.09437e-08
VIT_203s0017g02320	atpase wrnip1	30.2404	0.777421	0.267469	2.90658	0.00365398	0.0359977
VIT_203s0091g00450	progesterone 5-beta-reductase	561.525	0.777391	0.142824	5.443	5.23906e-08	1.97351e-06
VIT_214s0066g01820	uncharacterized protein loc100855355	551.295	0.776476	0.116341	6.67412	2.48725e-11	1.5467e-09
VIT_210s0071g01060	pyruvate kinase	67.3539	0.7759	0.233432	3.32388	0.000887741	0.011294
VIT_213s0064g01540	beta-glucosidase 12-like	23.3488	0.775871	0.313054	2.47839	0.0131977	0.0995116
VIT_202s0025g01450	NA	97.9996	0.775839	0.188132	4.1239	3.72511e-05	0.00074066
VIT_214s0060g02250	heparan-alpha-glucosaminide n-acetyltransferase-like	87.5597	0.774536	0.177948	4.3526	1.34532e-05	0.000298899
VIT_208s0007g06270	squamosa promoter-binding-like protein 9-like	51.4502	0.774235	0.234826	3.29706	0.00097701	0.0121799
VIT_213s0106g00610	hippocampus abundant transcript 1	39.2497	0.773016	0.30533	2.53174	0.0113497	0.088583
VIT_217s0000g07260	plasmodesmata callose-binding protein 3	330.144	0.772923	0.143688	5.37917	7.48296e-08	2.72225e-06
VIT_213s0067g03790	myrcene chloroplastic	22.1114	0.772666	0.304431	2.53806	0.0111468	0.0873448
VIT_200s1916g00010	glycine-rich protein	1520.38	0.772521	0.106469	7.25582	3.99228e-13	3.06909e-11
VIT_216s0050g01310	uncharacterized protein loc100852496	106.035	0.772324	0.20348	3.79558	0.000147301	0.00243655
VIT_219s0027g01500	abhydrolase domain	49.1949	0.771926	0.269842	2.86066	0.00422754	0.040383
VIT_210s0116g01690	NA	50.8857	0.77173	0.214294	3.60127	0.000316671	0.00472509
VIT_205s0049g01180	probable methyltransferase pmt8-like	69.8224	0.771294	0.194499	3.96555	7.3226e-05	0.00133488
VIT_214s0108g01000	calcium-binding ef hand family protein	32.0356	0.771263	0.274053	2.81429	0.00488852	0.0454274
VIT_212s0028g03370	tryptophanyl-trna synthetase	65.124	0.771256	0.185718	4.15283	3.28385e-05	0.00066343
VIT_210s0092g00170	subtilase family protein	33.1693	0.770967	0.257692	2.99181	0.00277326	0.0287858
VIT_205s0049g01320	uncharacterized protein	48.5687	0.770544	0.23875	3.22741	0.00124917	0.0148354
VIT_213s0158g00080	serine carboxypeptidase-like 40-like isoform 1	316.783	0.770157	0.141942	5.42585	5.76792e-08	2.14928e-06
VIT_207s0031g00570	NA	65.7548	0.769618	0.216085	3.56164	0.000368547	0.00537904
VIT_205s0051g00540	lrr receptor-like serine threonine-protein kinase rch1-like	34.9066	0.769572	0.264462	2.90996	0.00361478	0.0356794
VIT_202s0025g04920	NA	90.0259	0.769205	0.173338	4.4376	9.09654e-06	0.000211755
VIT_214s0066g00060	NA	91.435	0.768955	0.245131	3.13692	0.00170733	0.0192556
VIT_216s0039g00990	glutathione s-	97.5939	0.768575	0.21187	3.62758	0.000286086	0.00432074
VIT_216s0022g01810	dna binding	99.1323	0.768165	0.190535	4.03161	5.53949e-05	0.00104906
VIT_219s0014g00580	bed finger-nbs-lrr resistance protein	87.0397	0.767928	0.187907	4.08674	4.37486e-05	0.000854675
VIT_216s0022g01630	NA	37.1849	0.767809	0.266841	2.8774	0.00400968	0.0387736
VIT_215s0048g02320	nac transcription factor-like 9	24.2093	0.766882	0.272443	2.81484	0.00488022	0.0453605
VIT_200s0218g00170	NA	214.255	0.76621	0.127041	6.03121	1.62737e-09	7.9425e-08
VIT_200s0813g00010	nucleobase ascorbate transporter	82.0385	0.7656	0.197418	3.87807	0.000105287	0.00183151
VIT_207s0005g06300	btb poz domain-containing protein at5g48800-like	18.1823	0.765272	0.308239	2.48272	0.0130382	0.098622
VIT_207s0141g00330	f-box lrr-repeat protein 17-like	19.0474	0.764955	0.306079	2.49921	0.0124472	0.0949836
VIT_215s0048g02280	uncharacterized protein loc100257516	21.7624	0.764536	0.286323	2.67019	0.00758084	0.0645806
VIT_200s0225g00090	copper amine oxidase	61.6316	0.764181	0.249328	3.06496	0.00217699	0.0235922
VIT_218s0041g00550	probable peptide nitrate transporter at1g22540-like	21.5309	0.763936	0.29137	2.62188	0.00874459	0.0723091
VIT_204s0008g05830	armadillo beta-catenin repeat family protein	29.7399	0.763561	0.24988	3.05572	0.00224523	0.0242337
VIT_209s0018g01540	NA	260.245	0.762343	0.158859	4.79885	1.59577e-06	4.41109e-05
VIT_213s0064g00950	NA	42.3032	0.762247	0.230495	3.30699	0.000943034	0.0118196
VIT_200s0665g00030	NA	67.5435	0.761567	0.196776	3.87021	0.00010874	0.00188211
VIT_218s0001g04920	NA	43.4713	0.761235	0.284587	2.67487	0.00747572	0.0638031
VIT_217s0000g02680	beta-glucosidase 44	22.2083	0.760986	0.304073	2.50265	0.0123268	0.0942911
VIT_202s0025g03590	glutathione peroxidase	924.339	0.760776	0.0945833	8.04345	8.7345e-16	8.30098e-14
VIT_202s0025g03260	aquaporin nip3-1	964.653	0.759175	0.152361	4.98273	6.26928e-07	1.87834e-05
VIT_210s0116g00340	peroxidase 27	497.991	0.759071	0.128622	5.90157	3.60052e-09	1.64307e-07
VIT_206s0004g03960	receptor-like protein kinase	21.4313	0.758849	0.275743	2.75202	0.00592295	0.0530416
VIT_219s0014g00250	uncharacterized sodium-dependent transporter yocs-like	28.5894	0.758244	0.289701	2.61734	0.00886185	0.0729729
VIT_200s0193g00110	NA	42.4526	0.757656	0.22847	3.31622	0.000912448	0.0115445
VIT_213s0158g00230	disease resistance protein at3g14460-like	152.262	0.756872	0.149423	5.06529	4.0778e-07	1.26568e-05
VIT_213s0067g03820	chalcone isomerase	1180.89	0.756323	0.125735	6.01523	1.79631e-09	8.6953e-08
VIT_217s0000g06260	pentatricopeptide repeat-containing protein	143.184	0.756267	0.19765	3.8263	0.000130084	0.00220096
VIT_200s0281g00020	uncharacterized protein loc100854509	66.3443	0.756235	0.212674	3.55584	0.000376777	0.00547602
VIT_203s0038g03920	glutamate receptor	36.6055	0.756001	0.244699	3.08952	0.00200481	0.0219878
VIT_200s1851g00005	tmv resistance protein n-like	38.8999	0.755996	0.22983	3.28938	0.0010041	0.012468
VIT_218s0089g00620	glycerophosphoryl diester	35.2787	0.755893	0.254414	2.97111	0.00296724	0.0303881
VIT_208s0007g07250	ap2 erf domain-containing transcription factor	113.415	0.755675	0.158017	4.78225	1.73341e-06	4.75981e-05
VIT_217s0000g08870	NA	64.266	0.755341	0.212237	3.55895	0.000372341	0.00542296
VIT_212s0057g00950	NA	126.792	0.755324	0.165112	4.57462	4.77075e-06	0.000118656
VIT_219s0135g00150	secologanin synthase-like	96.1935	0.755188	0.221752	3.40555	0.000660313	0.00886034
VIT_218s0001g10310	probable serine threonine-protein kinase at1g01540-like	30.5824	0.755179	0.261416	2.8888	0.00386718	0.0376682
VIT_216s0098g00290	glutamate synthase 1	102.573	0.755065	0.177247	4.25996	2.04462e-05	0.000435359
VIT_214s0006g02160	probable s-adenosylmethionine-dependent methyltransferase at5g37990	258.014	0.755053	0.140231	5.38437	7.2698e-08	2.65402e-06
VIT_209s0002g01310	uncharacterized protein loc100854005	69.6055	0.754654	0.207676	3.63381	0.00027927	0.00422947
VIT_209s0002g00450	subtilisin-like protease-like	71.0618	0.754594	0.203584	3.70654	0.000210108	0.00331785
VIT_211s0016g00790	u6 snrna-associated sm-like protein lsm1	143.262	0.754403	0.167841	4.49474	6.96549e-06	0.000167609
VIT_210s0042g00450	disease resistance protein at4g27190-like	139.395	0.754145	0.170492	4.42336	9.71789e-06	0.000223706
VIT_213s0064g00940	dna-damage-inducible protein	29.3128	0.753754	0.303311	2.48509	0.0129518	0.0982013
VIT_211s0016g02920	uncharacterized protein	49.0974	0.753749	0.214226	3.51847	0.000434045	0.00616139
VIT_213s0064g00115	disease resistance protein at3g14460-like	32.557	0.752736	0.250575	3.00404	0.00266421	0.0278703
VIT_200s1206g00010	aspartic proteinase nepenthesin-2	338.405	0.752454	0.1482	5.07729	3.82865e-07	1.19939e-05
VIT_207s0005g00110	uncharacterized protein loc100264106	139.517	0.752303	0.158568	4.74436	2.0917e-06	5.62439e-05
VIT_205s0077g00540	NA	47.8425	0.752206	0.22926	3.28102	0.00103434	0.0127899
VIT_218s0075g00250	NA	130.482	0.752031	0.150878	4.98435	6.21692e-07	1.864e-05
VIT_202s0087g00090	NA	26.1226	0.751286	0.294704	2.54929	0.0107942	0.0851943
VIT_217s0000g03440	zinc finger	121.603	0.751033	0.182201	4.122	3.756e-05	0.00074573
VIT_203s0017g01390	NA	93.9885	0.750542	0.179378	4.18414	2.86247e-05	0.000585436
VIT_200s0281g00010	NA	38.1834	0.749702	0.290423	2.58141	0.0098397	0.0791839
VIT_206s0004g06110	beta-d-glucan exohydrolase-like protein	45.5198	0.749695	0.225699	3.32166	0.000894848	0.0113567
VIT_208s0056g00900	NA	37.6988	0.74904	0.254584	2.94222	0.00325872	0.0327341
VIT_218s0001g05440	uncharacterized methyltransferase chloroplastic-like	120.034	0.748835	0.167992	4.45755	8.29004e-06	0.000194511
VIT_213s0019g00620	flavin-containing monooxygenase fmo gs-ox5	27.1964	0.748741	0.291832	2.56565	0.0102981	0.082013
VIT_200s0682g00050	NA	142.521	0.747246	0.147463	5.06736	4.03368e-07	1.25569e-05
VIT_211s0052g00240	glycolipid transfer protein domain-containing protein 1-like	26.8513	0.747241	0.274574	2.72146	0.0064994	0.0572857
VIT_207s0129g00765	isoflavone 2 -hydroxylase-like	52.7113	0.74715	0.219512	3.40369	0.000664812	0.00890053
VIT_200s0415g00040	uncharacterized protein	676.449	0.74641	0.111839	6.67397	2.48973e-11	1.5467e-09
VIT_203s0038g03220	domain-containing gpi-anchored protein	21.3723	0.746018	0.283713	2.62948	0.0085516	0.0710179
VIT_218s0075g00700	laccase-14-like	149.566	0.745911	0.159321	4.68181	2.84352e-06	7.41965e-05
VIT_202s0012g01680	#NAME?	40.3098	0.745693	0.221539	3.36596	0.000762774	0.0099925
VIT_201s0011g02200	glutamine synthetase	862.759	0.745506	0.102904	7.24468	4.33453e-13	3.31375e-11
VIT_213s0067g03510	two-component response regulator arr9	87.3801	0.745453	0.18588	4.0104	6.06162e-05	0.00113139
VIT_203s0038g02140	auxin influx carrier component	32.4993	0.745231	0.263762	2.82539	0.00472227	0.0441897
VIT_206s0004g05870	tubulin beta-2 beta-3 chain	191.115	0.744695	0.165577	4.49758	6.8732e-06	0.000165677
VIT_200s0174g00270	cinnamyl alcohol dehydrogenase	47.9036	0.744186	0.259773	2.86476	0.00417327	0.0399546
VIT_214s0068g02250	leucine-rich repeat receptor protein kinase exs-like	26.0514	0.743864	0.279095	2.66528	0.00769251	0.0653974
VIT_215s0046g02300	beta-cyanoalanine synthase	106.317	0.743795	0.144286	5.15501	2.53613e-07	8.36017e-06
VIT_213s0158g00300	hypothetical protein VITISV_003723 [Vitis vinifera]	216.068	0.743001	0.132665	5.60057	2.13643e-08	8.62817e-07
VIT_206s0004g04390	dtdp-glucose 4-6-	151.485	0.74298	0.147252	5.04562	4.52045e-07	1.3916e-05
VIT_213s0067g00590	cinnamoyl reductase-like protein	58.6393	0.742948	0.235013	3.1613	0.00157064	0.0179435
VIT_212s0028g02160	NA	30.0183	0.742033	0.257174	2.88533	0.00391003	0.0379784
VIT_203s0063g02390	NA	105.177	0.741377	0.294541	2.51706	0.0118338	0.0913289
VIT_206s0004g06080	peptide transporter ptr1-like	23.584	0.740593	0.264453	2.80047	0.00510283	0.0469868
VIT_209s0002g05220	disease resistance protein rps5-like	28.2053	0.74052	0.285725	2.59172	0.00954972	0.0774065
VIT_218s0001g00380	alcohol dehydrogenase-like protein	42.9194	0.740472	0.235085	3.1498	0.00163382	0.0185273
VIT_216s0013g00970	ethylene-responsive transcription factor 5	143.488	0.740197	0.286645	2.58227	0.00981514	0.0790169
VIT_208s0007g00210	NA	33.6636	0.739767	0.259412	2.85171	0.00434847	0.0413169
VIT_213s0158g00250	unnamed protein product [Vitis vinifera]	26.3224	0.739552	0.287408	2.57318	0.010077	0.0806551
VIT_214s0060g00100	phytochrome a	77.8419	0.739541	0.194083	3.81045	0.000138716	0.00231862
VIT_202s0025g00330	NA	62.5895	0.739399	0.201445	3.67049	0.00024209	0.003743
VIT_214s0060g00360	isopenicillin n epimerase-like isoform 1	28.9633	0.739161	0.262746	2.81321	0.00490491	0.0455593
VIT_204s0008g06670	early nodulin-like protein	110.053	0.738288	0.177891	4.15022	3.32154e-05	0.000670065
VIT_218s0076g00275	transcription factor myb1r1-like	43.0728	0.738072	0.221393	3.33377	0.000856776	0.0109741
VIT_218s0166g00260	NA	1482.17	0.738063	0.179644	4.10847	3.98284e-05	0.000784751
VIT_209s0002g02840	leucine-rich repeat receptor-like protein kinase at2g19210-like	170.307	0.737894	0.136247	5.41586	6.09959e-08	2.26269e-06
VIT_200s1375g00010	double-strand break repair protein mre11-like	75.7734	0.736949	0.186556	3.95029	7.80561e-05	0.00141237
VIT_208s0007g02920	NA	28.3852	0.735838	0.272905	2.69632	0.00701106	0.0606494
VIT_212s0121g00240	uncharacterized protein loc100250179	70.5759	0.735619	0.179025	4.10903	3.97331e-05	0.000783617
VIT_219s0015g00490	NA	163.423	0.735481	0.204037	3.60464	0.000312591	0.004672
VIT_205s0062g00840	ras-related protein raba5d-like	98.8119	0.735465	0.194396	3.78334	0.000154741	0.00254539
VIT_218s0157g00070	tryptophan aminotransferase-related protein 4-like	68.6561	0.735171	0.185353	3.96632	7.29901e-05	0.00133117
VIT_211s0016g03690	aim1 protein	199.63	0.735115	0.150449	4.88614	1.0283e-06	2.94258e-05
VIT_213s0019g03550	ap2 domain-containing transcription factor	88.893	0.735107	0.185187	3.96955	7.20082e-05	0.00131558
VIT_214s0083g00110	allene oxide cyclase	334.749	0.734067	0.139507	5.26185	1.42614e-07	4.95753e-06
VIT_218s0001g02100	NA	54.4128	0.733939	0.292191	2.51185	0.0120101	0.0925004
VIT_209s0002g01190	nodulation signaling pathway 1 protein	62.7048	0.733892	0.203543	3.60559	0.000311443	0.00465715
VIT_200s0936g00010	NA	39.6527	0.733701	0.295443	2.48339	0.0130137	0.0985084
VIT_218s0001g10910	NA	42.8294	0.733649	0.271865	2.69858	0.00696367	0.0603149
VIT_218s0001g12450	NA	46.6805	0.73323	0.227986	3.21612	0.00129938	0.0153481
VIT_212s0028g02440	protein trichome birefringence-like 39	446.325	0.732857	0.126449	5.79567	6.80508e-09	2.94948e-07
VIT_216s0100g00780	stilbene synthase	259.207	0.73253	0.216392	3.38519	0.000711279	0.00941315
VIT_210s0071g00870	high mobility group b protein 7-like	109.364	0.732105	0.239878	3.05199	0.00227328	0.0244664
VIT_218s0001g08750	NA	138.144	0.732038	0.20661	3.54309	0.000395463	0.00569962
VIT_208s0040g02210	concanavalin a-like lectin kinase-like protein	47.5107	0.73108	0.222604	3.28422	0.00102264	0.0126642
VIT_219s0014g02120	NA	35.7642	0.730701	0.265079	2.75654	0.0058416	0.0523923
VIT_212s0057g01210	rpm1-interacting protein 4-like	391.859	0.730648	0.115407	6.33106	2.4349e-10	1.33104e-08
VIT_203s0017g01370	NA	57.11	0.730578	0.203663	3.58718	0.000334269	0.00495555
VIT_200s0227g00110	2-hydroxy-3-oxopropionate reductase	470.847	0.729919	0.0958845	7.61249	2.68873e-14	2.25071e-12
VIT_206s0061g00040	hexokinase	27.8227	0.729881	0.266511	2.73866	0.00616908	0.0548697
VIT_206s0004g01690	histone h3	129.228	0.72976	0.187957	3.88259	0.000103348	0.00180465
VIT_203s0063g00860	serine carboxypeptidase-like protein	235.423	0.728243	0.149059	4.88559	1.03119e-06	2.94881e-05
VIT_206s0004g03130	auxin response factor 4	92.1427	0.727787	0.166988	4.35831	1.31073e-05	0.000292626
VIT_205s0020g02690	heavy metal transport detoxification domain-containing protein	96.5066	0.727749	0.167833	4.33614	1.45007e-05	0.000320112
VIT_200s0772g00020	ap2-like ethylene-responsive transcription factor ail6	27.8927	0.726857	0.287888	2.52479	0.0115767	0.0898495
VIT_209s0018g01660	integral membrane transporter family protein	63.3433	0.7267	0.191322	3.79832	0.000145682	0.00241556
VIT_216s0039g01320	phenylalanine ammonia-lyase	32.35	0.726495	0.285619	2.54358	0.0109721	0.0862534
VIT_219s0014g03370	methyltransferase type 11	59.1678	0.726385	0.204978	3.54373	0.000394513	0.00568791
VIT_206s0004g05340	tropinone reductase homolog at1g07440	42.0887	0.726352	0.249294	2.91364	0.00357245	0.0353036
VIT_212s0057g00660	NA	101.766	0.726064	0.152089	4.77393	1.80665e-06	4.93477e-05
VIT_210s0003g00990	pyruvate decarboxylase	212.142	0.725758	0.170201	4.26412	2.00691e-05	0.00042865
VIT_213s0019g04040	serine carboxypeptidase-like protein	115.608	0.725673	0.171369	4.23455	2.29005e-05	0.000482168
VIT_202s0154g00110	trehalose-phosphate phosphatase-like	35.5427	0.725449	0.267825	2.70867	0.00675534	0.0589045
VIT_218s0089g00590	probable acetyl- cytosolic 2-like	98.8841	0.724711	0.169889	4.26578	1.99208e-05	0.000426143
VIT_215s0046g02560	myc-like anthocyanin regulatory protein	117.45	0.724674	0.174853	4.14448	3.40584e-05	0.000684073
VIT_205s0094g00920	formin-like protein 1-like	53.7987	0.724066	0.208403	3.47436	0.000512078	0.0070941
VIT_201s0011g02260	oligopeptide transporter opt family	64.4816	0.72295	0.201309	3.59125	0.000329098	0.00488764
VIT_219s0015g00550	mutt domain	50.04	0.722579	0.233582	3.09347	0.00197832	0.0217437
VIT_211s0052g01280	probable xyloglucan endotransglucosylase hydrolase protein 23	28.7787	0.722432	0.286575	2.52092	0.0117049	0.0906208
VIT_204s0023g03600	sulfurtransferase 18	40.6246	0.72231	0.250121	2.88784	0.00387891	0.0377647
VIT_200s0429g00040	aspartic proteinase nepenthesin-2	229.531	0.72219	0.169968	4.24897	2.14754e-05	0.000455401
VIT_214s0068g01620	NA	23.9058	0.721854	0.284916	2.53357	0.0112907	0.0882321
VIT_219s0014g02770	uncharacterized protein	106.495	0.721015	0.195155	3.69458	0.00022025	0.00344518
VIT_211s0016g03640	rac gtp binding protein arac7	25.411	0.719981	0.269377	2.67277	0.00752286	0.0641525
VIT_209s0018g00560	uncharacterized protein	79.4294	0.719706	0.212622	3.3849	0.000712039	0.00942019
VIT_212s0034g01760	maternal effect embryo arrest 9 protein	228.064	0.719652	0.121421	5.92693	3.08659e-09	1.43542e-07
VIT_200s0184g00120	tmv resistance protein n-like	21.8615	0.719019	0.283136	2.53948	0.0111016	0.0870729
VIT_211s0016g04200	serinc-domain containing serine and sphingolipid biosynthesis protein	24.9817	0.718791	0.285304	2.51938	0.0117561	0.0908608
VIT_212s0059g00750	arogenate prephenate dehydratase	40.6857	0.718767	0.239085	3.00632	0.00264431	0.027711
VIT_212s0057g00330	polygalacturonase	65.7184	0.718568	0.230837	3.11288	0.00185274	0.0205762
VIT_208s0040g00970	NA	88.1725	0.718149	0.163583	4.39012	1.13288e-05	0.000255814
VIT_210s0003g03250	uncharacterized protein	34.0642	0.717993	0.243542	2.94813	0.00319705	0.0323262
VIT_212s0059g02410	peroxidase 27	78.8412	0.717699	0.251265	2.85634	0.00428555	0.0408221
VIT_201s0010g03082	lrr receptor-like serine threonine-protein kinase fls2-like	24.3235	0.717507	0.279055	2.57121	0.0101345	0.0809741
VIT_208s0032g00930	fasciclin-like arabinogalactan protein 17	108.028	0.717489	0.16174	4.43607	9.16151e-06	0.000213028
VIT_217s0000g09626	cytochrome p450	40.8213	0.717333	0.220359	3.25529	0.00113278	0.0137205
VIT_213s0064g00160	NA	39.0388	0.716375	0.251048	2.85354	0.00432352	0.0411271
VIT_206s0004g07200	lob domain-containing protein 12-like	32.0474	0.715986	0.278995	2.56631	0.0102788	0.0818905
VIT_216s0050g00380	beta chain	267.692	0.715941	0.134	5.34285	9.14962e-08	3.27678e-06
VIT_206s0004g01710	histone h3	250.403	0.714109	0.228685	3.12267	0.00179219	0.0200165
VIT_202s0025g01330	glycoside hydrolase family 28 protein	38.3299	0.713228	0.247123	2.88613	0.00390017	0.0379267
VIT_201s0026g00990	pyruvate dehydrogenase e1 alpha subunit	217.43	0.71322	0.131196	5.43629	5.44019e-08	2.04184e-06
VIT_204s0023g03360	chalcone-flavanone isomerase family protein	85.6193	0.712733	0.239287	2.97857	0.00289594	0.0297831
VIT_205s0020g01270	NA	44.484	0.71233	0.259226	2.74791	0.00599774	0.0535608
VIT_215s0045g00750	NA	67.8372	0.710144	0.226992	3.12849	0.00175705	0.0196665
VIT_208s0007g02880	casparian strip membrane protein vit_08s0007g02880	91.5857	0.709816	0.212516	3.34005	0.00083762	0.0107554
VIT_214s0060g02090	chloroplast-targeted copper	129.447	0.709785	0.14295	4.96526	6.86097e-07	2.0292e-05
VIT_218s0089g00450	NA	36.9645	0.70969	0.253667	2.79773	0.00514639	0.0473248
VIT_219s0014g01150	NA	43.6335	0.709041	0.274598	2.5821	0.00981999	0.0790406
VIT_210s0116g00050	protein strubbelig-receptor family 8-like	80.7679	0.708533	0.187834	3.77213	0.00016186	0.00264879
VIT_207s0031g00270	uncharacterized acetyltransferase at3g50280	38.6183	0.708302	0.235131	3.01236	0.00259222	0.0272548
VIT_212s0028g01300	polygalacturonase	39.8652	0.706691	0.244599	2.88918	0.00386244	0.0376565
VIT_202s0012g01160	nitrate transporter -like	264.047	0.706228	0.164282	4.29888	1.71661e-05	0.000373186
VIT_201s0011g03450	alpha-xylosidase precursor	60.418	0.706133	0.233602	3.0228	0.0025045	0.0264871
VIT_209s0002g02150	nucleosome chromatin assembly factor group	69.6222	0.705467	0.206334	3.41905	0.000628394	0.00849808
VIT_217s0000g02610	ribosomal protein l22	108.479	0.704861	0.198249	3.55543	0.000377359	0.00547987
VIT_209s0002g01130	NA	32.8223	0.704202	0.276717	2.54485	0.0109326	0.0860487
VIT_209s0054g01120	cycloartenol synthase	58.1012	0.703864	0.215269	3.26969	0.00107664	0.013187
VIT_200s0269g00150	NA	27.7604	0.703501	0.26454	2.65934	0.00782948	0.0663334
VIT_209s0002g00330	pectinesterase 3-like	166.878	0.703128	0.164877	4.26455	2.00303e-05	0.000428148
VIT_214s0108g01320	lamin-like protein	180.896	0.702446	0.155992	4.50308	6.69772e-06	0.000161729
VIT_211s0052g00650	peroxidase 16	216.621	0.701788	0.147933	4.74397	2.09571e-06	5.63152e-05
VIT_206s0009g01530	s-adenosyl-l-methionine-dependent methyltransferase domain-containing protein	38.2981	0.701664	0.220149	3.18722	0.00143648	0.0167219
VIT_206s0004g01550	anthranilate phosphoribosyltransferase-like protein	98.1535	0.701256	0.17475	4.01291	5.99757e-05	0.00112095
VIT_200s0316g00010	lrr receptor-like serine threonine-protein kinase fls2-like	41.5793	0.70116	0.238002	2.94602	0.00321888	0.0324624
VIT_209s0054g01550	cycloartenol synthase	43.8298	0.700943	0.250109	2.80254	0.00507014	0.0468092
VIT_209s0002g05850	disease resistance protein rps5-like	24.3465	0.700777	0.27194	2.57696	0.0099674	0.0799475
VIT_211s0016g03350	ap2 erf domain-containing transcription factor	27.164	0.700775	0.264606	2.64837	0.00808809	0.0681036
VIT_205s0029g00140	pinus taeda anonymous locus 2_2931_01 genomic sequence	81.0875	0.700135	0.192205	3.64264	0.000269858	0.00410945
VIT_213s0019g02120	NA	65.1289	0.699564	0.236365	2.95968	0.00307958	0.0313296
VIT_207s0005g03990	NA	28.7072	0.699161	0.277565	2.51891	0.0117718	0.0909522
VIT_219s0014g00090	glucan endo- -beta-glucosidase 4 precursor	167.169	0.699037	0.16628	4.20397	2.62271e-05	0.00054283
VIT_200s0184g00110	auxin-induced in root cultures protein 12	128.107	0.698932	0.21512	3.24902	0.00115802	0.0139812
VIT_216s0013g00220	metacaspase 9	55.849	0.698919	0.205578	3.39978	0.000674397	0.00900558
VIT_209s0002g07130	ubiquitin system component cue protein	27.5417	0.698715	0.260175	2.68556	0.00724084	0.0622343
VIT_209s0054g01620	myb-like hth transcriptional regulator family protein	207.955	0.69829	0.15793	4.42153	9.80048e-06	0.000225357
VIT_217s0000g05810	wrky transcription	31.9474	0.697972	0.269275	2.59204	0.00954086	0.077365
VIT_213s0019g00420	f-box protein at2g39490-like	52.1766	0.697482	0.212397	3.28386	0.00102394	0.0126764
VIT_204s0008g00100	amp dependent	188.654	0.697466	0.212703	3.27906	0.00104154	0.0128598
VIT_213s0158g00220	disease resistance protein at3g14460-like	158.03	0.697133	0.143059	4.87303	1.099e-06	3.12548e-05
VIT_206s0004g01410	g-type lectin s-receptor-like serine threonine-protein kinase rlk1	40.6972	0.696003	0.235646	2.95359	0.003141	0.0318684
VIT_210s0523g00040	alternative oxidase	112.104	0.695632	0.155872	4.46284	8.08803e-06	0.000190526
VIT_214s0068g01580	transcription factor bhlh30-like	31.4216	0.694753	0.277664	2.50213	0.0123447	0.094393
VIT_201s0026g02340	probable methyltransferase pmt2-like	280.961	0.694677	0.119473	5.81453	6.08033e-09	2.65484e-07
VIT_207s0005g01520	wrky transcription factor 22	173.156	0.694665	0.136546	5.08739	3.63026e-07	1.1439e-05
VIT_218s0041g01620	tmv resistance protein n-like	176.912	0.694483	0.148669	4.67134	2.99242e-06	7.77879e-05
VIT_209s0002g05660	sulfate transporter	73.5556	0.693374	0.194307	3.56844	0.000359106	0.00525793
VIT_205s0124g00240	transcription factor bhlh128	81.1171	0.6922	0.181822	3.80703	0.000140647	0.00234899
VIT_201s0146g00060	glucose-6-phosphate dehydrogenase 2	59.877	0.691728	0.230015	3.00732	0.00263566	0.0276414
VIT_218s0117g00390	transposon expressed	35.1654	0.691365	0.239395	2.88797	0.00387738	0.0377587
VIT_213s0019g01890	protein rotundifolia like 8	56.1865	0.691346	0.221533	3.12073	0.00180405	0.0201056
VIT_215s0046g00290	auxin response factor 9	264.36	0.690795	0.144044	4.79572	1.62091e-06	4.47165e-05
VIT_207s0151g01130	NA	52.8454	0.690636	0.209292	3.29987	0.000967282	0.0120869
VIT_210s0003g02840	probable purine permease 10-like	37.1475	0.689889	0.255755	2.69746	0.00698709	0.0604799
VIT_207s0095g00760	methionyl-trna synthetase	46.6765	0.689283	0.217609	3.16753	0.0015374	0.0176269
VIT_204s0023g02390	thioredoxin domain-containing protein 9	27.5198	0.68893	0.268291	2.56785	0.0102332	0.0816059
VIT_200s0160g00330	tmv resistance protein n-like	43.7736	0.688359	0.225605	3.05116	0.00227956	0.0245149
VIT_213s0064g00110	NA	64.4668	0.68806	0.182391	3.77245	0.000161654	0.0026465
VIT_218s0166g00180	rna recognition motif and cchc-type zinc finger domain-containing protein	105.358	0.68783	0.192213	3.57848	0.000345597	0.00509796
VIT_206s0004g04230	histone h2b	586.626	0.68769	0.106761	6.44138	1.18389e-10	6.71998e-09
VIT_218s0122g00330	uncharacterized protein	63.3457	0.68745	0.19205	3.57954	0.000344199	0.00508096
VIT_201s0011g05670	nudix hydrolase mitochondrial-like	127.78	0.687207	0.220822	3.11205	0.00185796	0.0206105
VIT_204s0008g04940	gibberellin 3-oxidase	57.5218	0.686747	0.237904	2.88666	0.00389356	0.0378717
VIT_216s0013g00290	uncharacterized protein	77.5006	0.686014	0.191849	3.57581	0.000349143	0.00513947
VIT_200s2364g00010	u-box domain-containing protein 8-like	60.0801	0.685061	0.20204	3.39071	0.000697111	0.00924335
VIT_216s0022g00960	21 kda protein	1171.77	0.684641	0.13141	5.20997	1.88875e-07	6.3992e-06
VIT_214s0006g02900	monoglyceride lipase	72.1843	0.684269	0.173968	3.9333	8.37876e-05	0.00150556
VIT_215s0048g02970	NA	70.7555	0.68399	0.211222	3.23825	0.00120266	0.0143944
VIT_218s0001g06080	udp-glycosyltransferase 85a2	29.283	0.683969	0.262399	2.6066	0.00914459	0.0748844
VIT_208s0058g01110	NA	43.3958	0.682967	0.224195	3.04631	0.00231668	0.0248753
VIT_204s0008g04830	pleiotropic drug resistance protein 1-like	76.9769	0.682609	0.221437	3.08263	0.00205181	0.0224502
VIT_213s0073g00400	transcription factor org2	89.4913	0.682591	0.247723	2.75546	0.00586088	0.0525311
VIT_203s0180g00040	d3-type cyclin	69.8597	0.682368	0.193481	3.5268	0.000420617	0.00600162
VIT_202s0025g04580	hydroxymethylglutaryl- synthase	256.378	0.68171	0.124579	5.47211	4.44699e-08	1.69362e-06
VIT_218s0001g03390	receptor-like protein kinase like protein	36.0418	0.681598	0.251989	2.70488	0.006833	0.0594067
VIT_212s0059g02360	triptychon and	42.6184	0.681312	0.244316	2.78865	0.00529287	0.0483819
VIT_218s0001g05050	tmv resistance protein n-like	51.0577	0.680583	0.219764	3.09688	0.00195567	0.0215175
VIT_218s0001g10870	NA	87.5096	0.680362	0.21988	3.09424	0.00197319	0.0216931
VIT_203s0038g03710	NA	74.6087	0.679924	0.189064	3.59626	0.00032283	0.00480143
VIT_205s0029g00390	transcription factor bhlh62-like	103.999	0.679162	0.174955	3.88193	0.00010363	0.001808
VIT_202s0033g01160	uncharacterized protein	143.147	0.678565	0.247746	2.73896	0.00616338	0.0548392
VIT_205s0094g01570	NA	93.786	0.678542	0.166727	4.06977	4.70587e-05	0.000912031
VIT_210s0003g05380	fatty acid 2-hydroxylase-like	111.688	0.677884	0.162276	4.17736	2.94915e-05	0.000601383
VIT_214s0066g01850	peroxidase 31	81.639	0.677543	0.192052	3.52791	0.000418862	0.00598481
VIT_215s0046g02810	probable disease resistance protein rdl6 rf9-like	58.2986	0.677328	0.201657	3.35881	0.00078279	0.0102095
VIT_212s0028g03120	NA	202.038	0.67705	0.132991	5.09092	3.56323e-07	1.12707e-05
VIT_207s0104g01820	glutathione s-transferase	57.9422	0.676873	0.220668	3.06738	0.00215941	0.0234234
VIT_204s0079g00600	glutamate decarboxylase 1	146.022	0.676656	0.15259	4.43447	9.22986e-06	0.000213998
VIT_218s0041g01650	tmv resistance protein n-like	58.2526	0.676646	0.218226	3.10066	0.00193089	0.0212902
VIT_219s0014g00600	probable disease resistance protein at4g27220-like	144.939	0.676362	0.153939	4.3937	1.11436e-05	0.000252321
VIT_213s0019g02730	NA	78.2722	0.676352	0.169026	4.00147	6.29507e-05	0.0011697
VIT_218s0001g08650	uncharacterized protein loc100260890	53.0137	0.675926	0.269222	2.51066	0.0120505	0.0927082
VIT_202s0025g02250	f-box family protein	143.916	0.675844	0.151036	4.47473	7.65078e-06	0.000181257
VIT_207s0005g00590	photolyase blue-light receptor 2	443.735	0.674133	0.165774	4.06658	4.77086e-05	0.000923331
VIT_208s0105g00590	chlorophyll synthase	118.732	0.673944	0.161357	4.17673	2.9573e-05	0.000602428
VIT_214s0108g00930	uncharacterized protein	83.3672	0.673742	0.252464	2.66867	0.00761522	0.0648201
VIT_203s0063g00210	probable receptor-like protein kinase at1g49730-like	24.915	0.673317	0.264399	2.5466	0.0108778	0.0856767
VIT_214s0060g02360	histone h2a	243.239	0.673223	0.207304	3.24751	0.00116418	0.0140434
VIT_219s0177g00170	tbc domain-containing protein	30.0182	0.672626	0.260092	2.58611	0.00970657	0.0784018
VIT_218s0001g14390	u-box domain-containing protein	32.9546	0.672467	0.264832	2.53922	0.0111099	0.0871049
VIT_208s0040g01370	metal ion binding	1094.04	0.672463	0.125562	5.35562	8.5265e-08	3.06954e-06
VIT_212s0059g01580	NA	84.8958	0.672414	0.176503	3.80966	0.00013916	0.00232509
VIT_209s0002g00690	chaperone protein dnaj	106.982	0.671989	0.158106	4.25024	2.1354e-05	0.00045306
VIT_214s0030g01700	NA	55.956	0.671773	0.211173	3.18115	0.00146693	0.0169977
VIT_214s0081g00700	peptidyl-prolyl cis-trans isomerase cyp19-3	98.9946	0.671595	0.164547	4.08149	4.47488e-05	0.00087298
VIT_211s0016g02600	caffeoyl- o-methyltransferase	85.4312	0.671415	0.19731	3.40284	0.000666901	0.00892562
VIT_203s0063g02030	4-hydroxy-3-methylbut-2-enyl diphosphate reductase	445.043	0.670673	0.103753	6.46413	1.01886e-10	5.85541e-09
VIT_218s0001g00810	24-sterol c-methyltransferase	407.1	0.670064	0.114187	5.86815	4.40685e-09	1.9805e-07
VIT_212s0028g02240	tpr repeat-containing thioredoxin ttl1-like	37.1827	0.669949	0.254404	2.6334	0.00845346	0.0703792
VIT_201s0150g00210	obtusifoliol 14alpha-demethylase	75.3705	0.669281	0.194642	3.43851	0.000584915	0.00798043
VIT_207s0129g01070	probable lrr receptor-like serine threonine-protein kinase at4g37250-like	53.179	0.669193	0.20706	3.23188	0.00122979	0.0146598
VIT_218s0122g00120	cellulose synthase	117.808	0.66877	0.169027	3.95659	7.60258e-05	0.00138046
VIT_201s0011g04900	serine carboxypeptidase-like 50-like	47.9123	0.668539	0.218878	3.05439	0.00225517	0.024322
VIT_208s0007g08470	24-sterol c-methyltransferase	66.2076	0.668387	0.185029	3.61233	0.000303454	0.00454917
VIT_202s0241g00050	uncharacterized protein	27.9228	0.668141	0.257217	2.59757	0.00938849	0.0763985
VIT_218s0001g06360	alcohol dehydrogenase-like 1	37.5049	0.667972	0.256516	2.60402	0.00921371	0.0753313
VIT_200s1389g00010	cinnamyl alcohol dehydrogenase-like protein	66.9739	0.667854	0.235859	2.83158	0.00463189	0.043511
VIT_203s0063g01930	protein binding	39.8484	0.667822	0.267551	2.49606	0.0125583	0.0956551
VIT_218s0041g01720	tmv resistance protein n-like	47.2284	0.667592	0.22323	2.99061	0.00278422	0.0288634
VIT_206s0004g04270	histone h2a	579.414	0.667377	0.132824	5.02453	5.04676e-07	1.54217e-05
VIT_204s0008g05300	nucleotide-sugar transporter family protein	163.831	0.667349	0.148775	4.48562	7.27028e-06	0.000173708
VIT_200s0225g00120	uncharacterized protein	68.9653	0.667336	0.216763	3.07864	0.00207946	0.0227107
VIT_216s0039g01910	phosphorylase family protein	40.7898	0.667322	0.227286	2.93605	0.00332421	0.0332871
VIT_214s0060g00250	grip and coiled-coil domain-containing	166.922	0.667145	0.137986	4.83489	1.33221e-06	3.74247e-05
VIT_200s0335g00020	tmv resistance protein n-like	26.5204	0.667016	0.268919	2.48036	0.0131249	0.0990608
VIT_213s0073g00160	nuclear transport factor 2 family protein	43.1671	0.66692	0.229018	2.91209	0.00359018	0.0354619
VIT_207s0005g01150	ctp synthase	34.4474	0.666378	0.263849	2.5256	0.01155	0.0897238
VIT_208s0007g07270	mitochondrial 2-oxoglutarate malate carrier protein	29.3256	0.666341	0.254645	2.61674	0.00887734	0.0730714
VIT_211s0016g05380	NA	779.629	0.665598	0.113115	5.88424	3.99893e-09	1.81291e-07
VIT_213s0019g01880	disease resistance protein at3g14460-like	41.7768	0.665102	0.234744	2.83331	0.00460689	0.0433449
VIT_210s0092g00360	vacuolar protein sorting-associated protein 2 homolog 2-like	57.5042	0.664682	0.215114	3.0899	0.00200221	0.0219655
VIT_202s0012g01250	mitochondrial carnitine acylcarnitine carrier-like protein	93.5338	0.664311	0.18436	3.60334	0.000314152	0.00469257
VIT_202s0236g00100	uncharacterized protein loc100853220	75.3381	0.664267	0.219873	3.02113	0.00251829	0.0266194
VIT_202s0033g00930	single-stranded dna-binding protein	44.9689	0.664181	0.233495	2.84452	0.0044479	0.0421169
VIT_203s0110g00030	NA	34.196	0.663842	0.260996	2.54349	0.0109751	0.0862601
VIT_211s0078g00420	galactokinase	38.6423	0.663712	0.255108	2.60169	0.00927669	0.0757268
VIT_215s0046g02410	aquaporin pip1-2	213.361	0.662511	0.147619	4.48797	7.19035e-06	0.00017212
VIT_201s0011g03020	potassium transporter 5-like	565.487	0.661502	0.117379	5.63563	1.74424e-08	7.13468e-07
VIT_217s0000g09100	copper methylamine oxidase-like	118.962	0.661004	0.21713	3.04428	0.0023324	0.0249988
VIT_204s0044g01990	serine-threonine protein plant-	53.4464	0.659913	0.21135	3.12237	0.00179402	0.0200315
VIT_206s0009g00580	probable receptor protein kinase tmk1-like	27.1007	0.659875	0.259379	2.54406	0.0109572	0.0861826
VIT_208s0056g00290	calcium binding protein	125.748	0.659744	0.163233	4.04174	5.30558e-05	0.00101544
VIT_202s0025g02460	NA	28.0385	0.657486	0.249653	2.6336	0.00844847	0.0703518
VIT_212s0057g01060	salicylate o-methyltransferase	38.6938	0.657313	0.234632	2.80146	0.00508723	0.0468953
VIT_202s0025g01370	NA	27.564	0.656983	0.258151	2.54495	0.0109293	0.0860469
VIT_202s0087g00170	leucine-rich repeat protein kinase-like protein	179.386	0.656904	0.150681	4.35957	1.3032e-05	0.000291258
VIT_219s0085g00880	succinate semialdehyde dehydrogenase	200.498	0.656898	0.117466	5.59226	2.24133e-08	9.01669e-07
VIT_218s0041g01700	NA	90.9012	0.656411	0.179878	3.64921	0.000263048	0.00401757
VIT_216s0098g00690	unc93-like protein	48.8899	0.65613	0.250808	2.61606	0.00889497	0.0731729
VIT_216s0039g01390	alanyl-trna synthetase	71.9661	0.656031	0.18553	3.53599	0.000406243	0.00583267
VIT_214s0108g00440	alpha tubulin 1	307.132	0.655539	0.168255	3.8961	9.77537e-05	0.00172143
VIT_212s0055g00840	sucrose-phosphatase 2	52.0696	0.655169	0.223099	2.93668	0.00331748	0.0332357
VIT_213s0064g00260	NA	142.786	0.653615	0.145635	4.48804	7.18808e-06	0.00017212
VIT_211s0016g00430	zinc finger	72.6291	0.653093	0.196436	3.32471	0.00088512	0.011271
VIT_214s0006g01080	atp binding	171.722	0.653088	0.127295	5.13051	2.88958e-07	9.36142e-06
VIT_200s0510g00030	peroxidase 64	41.0243	0.653042	0.246523	2.649	0.00807293	0.0680036
VIT_206s0004g06240	zinc finger family protein	185.026	0.652954	0.131484	4.96604	6.83337e-07	2.02248e-05
VIT_210s0092g00150	NA	66.0708	0.652534	0.200438	3.25555	0.00113174	0.013716
VIT_200s0202g00025	ankyrin repeat-containing protein at3g12360-like	63.5834	0.651953	0.218975	2.9773	0.002908	0.0298701
VIT_213s0147g00230	NA	102.348	0.651528	0.189084	3.4457	0.000569583	0.00779176
VIT_200s0160g00320	tmv resistance protein n-like	58.3131	0.651313	0.20152	3.232	0.00122929	0.0146598
VIT_205s0049g02080	NA	39.4317	0.650877	0.248638	2.61777	0.00885066	0.0729538
VIT_215s0046g02030	protein kinase family protein	40.4874	0.649925	0.25839	2.51528	0.0118937	0.0917486
VIT_218s0001g06060	udp-glycosyltransferase 85a2	613.996	0.649268	0.176156	3.68577	0.000228014	0.00355454
VIT_211s0016g03010	peptidase m28 family protein	163.521	0.648402	0.142035	4.56507	4.99319e-06	0.000123743
VIT_214s0068g00940	protein kinase family protein	55.1425	0.648291	0.202296	3.20466	0.00135222	0.0158637
VIT_204s0023g01210	geranylgeranyl pyrophosphate synthase	154.361	0.648109	0.142597	4.54503	5.49281e-06	0.000134914
VIT_205s0077g02200	uncharacterized protein	39.6578	0.648011	0.251843	2.57307	0.01008	0.0806631
VIT_204s0008g06000	ap2 erf domain-containing transcription factor	32.5084	0.647821	0.250519	2.58592	0.00971195	0.07843
VIT_200s0238g00040	tmv resistance protein n-like	34.6231	0.647751	0.247144	2.62095	0.00876862	0.0724783
VIT_204s0044g01370	scarecrow-like protein 1-like	228.053	0.647618	0.131466	4.92612	8.3877e-07	2.44583e-05
VIT_214s0066g01060	polygalacturonase	83.6236	0.647599	0.19529	3.31608	0.00091289	0.0115466
VIT_214s0066g01210	carbonic anhydrase	38.2194	0.646757	0.240568	2.68846	0.00717833	0.0617868
VIT_203s0063g01970	non-symbiotic hemoglobin class 1	47.7454	0.646448	0.22907	2.82206	0.00477164	0.0445076
VIT_203s0038g02910	NA	37.5248	0.64614	0.240398	2.6878	0.00719251	0.061883
VIT_210s0003g01710	ubiquitin domain-containing protein	47.6159	0.645931	0.218294	2.95899	0.00308645	0.0313841
VIT_206s0061g00150	NA	83.5733	0.645665	0.190013	3.398	0.000678809	0.009047
VIT_208s0007g01630	tubulin beta-2 beta-3 chain	228.995	0.644757	0.145818	4.42165	9.79519e-06	0.000225357
VIT_218s0001g01370	wall-associated receptor kinase 2-like	32.735	0.644603	0.250488	2.57339	0.0100708	0.0806207
VIT_204s0008g04510	potassium channel	85.1216	0.643828	0.188164	3.42163	0.000622475	0.0084263
VIT_213s0019g05370	histone h2b	322.05	0.643558	0.173639	3.7063	0.000210309	0.00331976
VIT_210s0116g00770	uncharacterized protein	231.625	0.643322	0.126551	5.0835	3.70536e-07	1.16403e-05
VIT_206s0004g02120	2-oxoglutarate malate translocator	66.3257	0.642678	0.188009	3.41833	0.000630066	0.00850958
VIT_200s0199g00240	6-phosphofructokinase chloroplastic-like	86.4035	0.642203	0.17632	3.64227	0.000270248	0.00411389
VIT_206s0004g05820	mitochondrial import inner membrane translocase subunit tim10	60.8003	0.642046	0.224009	2.86616	0.0041548	0.0398493
VIT_218s0001g04860	aspartate aminotransferase	35.5941	0.64155	0.250854	2.55747	0.0105438	0.0835839
VIT_215s0045g00710	disease resistance protein at4g27190-like	40.4071	0.641455	0.235949	2.71862	0.00655545	0.057659
VIT_209s0002g06202	probable disease resistance protein at5g63020-like	70.7495	0.641097	0.187294	3.42294	0.00061947	0.00839384
VIT_208s0032g00910	fasciclin-like arabinogalactan protein 17	149.143	0.640976	0.176812	3.62519	0.000288754	0.00435559
VIT_200s0615g00010	cinnamyl alcohol dehydrogenase-like protein	72.7185	0.64092	0.225862	2.83766	0.00454458	0.0428524
VIT_213s0067g03050	probably inactive leucine-rich repeat receptor-like protein kinase at3g28040-like	67.0579	0.640578	0.221285	2.89482	0.00379382	0.037118
VIT_202s0087g00460	rop guanine nucleotide exchange factor 1-like	37.1885	0.640443	0.237689	2.69446	0.00705028	0.0609123
VIT_214s0219g00050	myb-related protein 315-like	120.751	0.639058	0.173495	3.68344	0.000230105	0.00358445
VIT_213s0067g03650	histone -like	632.22	0.639035	0.131156	4.87235	1.1028e-06	3.13413e-05
VIT_200s0202g00030	NA	40.8566	0.638256	0.255364	2.4994	0.0124404	0.0949668
VIT_200s0469g00050	cellulose synthase-like protein e6-like	202.079	0.638033	0.127327	5.011	5.41489e-07	1.63894e-05
VIT_215s0021g00320	NA	468.403	0.638033	0.10407	6.13079	8.74445e-10	4.41847e-08
VIT_204s0023g01780	pyridine nucleotide-disulfide oxidoreductase domain-containing protein 2	42.3044	0.637758	0.224312	2.84318	0.00446659	0.0422456
VIT_200s2795g00010	2-hydroxy-3-oxopropionate reductase	60.3165	0.637507	0.209707	3.03998	0.0023659	0.0253251
VIT_201s0011g06580	uncharacterized protein	26.9813	0.637356	0.25653	2.48453	0.0129723	0.0982848
VIT_204s0023g00360	pinus taeda anonymous locus 0_12568_01 genomic sequence	37.6031	0.637167	0.230243	2.76737	0.00565101	0.0510142
VIT_217s0000g00370	serine carboxypeptidase-like 45	44.3288	0.636948	0.230261	2.76621	0.00567126	0.0511524
VIT_210s0116g00100	strubbelig-receptor family 8 protein	89.0039	0.636091	0.172869	3.67962	0.000233578	0.00363445
VIT_205s0051g00390	NA	56.8242	0.636058	0.251167	2.53242	0.0113279	0.088463
VIT_209s0002g06152	probable disease resistance protein at5g63020-like	61.8008	0.635813	0.202896	3.13369	0.00172621	0.0194209
VIT_206s0004g07460	NA	74.0868	0.6357	0.191558	3.31857	0.000904795	0.0114687
VIT_203s0063g02330	NA	463.021	0.635692	0.125452	5.06723	4.03653e-07	1.25569e-05
VIT_213s0019g03370	dna binding	67.925	0.635294	0.183575	3.46068	0.000538822	0.00741502
VIT_209s0002g09020	NA	123.332	0.634836	0.202727	3.13149	0.00173923	0.0195178
VIT_200s0238g00090	tmv resistance protein n-like	87.9507	0.634825	0.171802	3.69509	0.000219811	0.00344056
VIT_202s0025g00080	uncharacterized protein loc100258615	35.4928	0.634668	0.245279	2.58754	0.00966653	0.0781616
VIT_219s0015g01230	NA	50.8104	0.634438	0.225783	2.80994	0.00495502	0.0459013
VIT_217s0000g02800	hydroxymethylglutaryl- synthase	116.246	0.633422	0.187104	3.3854	0.000710758	0.00941226
VIT_208s0040g02650	plant-specific domain tigr01589 family protein	50.5954	0.633205	0.209961	3.01582	0.00256283	0.0270144
VIT_207s0005g02120	srpbcc ligand-binding domain-containing protein	29.8679	0.633054	0.254016	2.49218	0.0126962	0.0965286
VIT_219s0014g03180	drought responsive element binding protein 5	54.8108	0.633028	0.227827	2.77854	0.00546035	0.04965
VIT_213s0019g01490	elicitor-responsive protein	63.5871	0.632557	0.202151	3.12914	0.00175319	0.0196285
VIT_212s0028g01700	NA	82.0517	0.632123	0.180858	3.49513	0.000473834	0.00663976
VIT_200s0160g00340	NA	213.379	0.632024	0.156455	4.03965	5.35316e-05	0.00102077
VIT_216s0098g01150	saur family protein	128.288	0.631669	0.156981	4.02385	5.72553e-05	0.00107936
VIT_200s2579g00010	phosphoserine aminotransferase	157.025	0.631498	0.139838	4.51593	6.30387e-06	0.000153201
VIT_209s0002g01200	NA	94.5826	0.631408	0.172483	3.6607	0.000251527	0.00386727
VIT_215s0048g01330	NA	80.3267	0.631222	0.185897	3.39556	0.000684895	0.00910469
VIT_209s0002g05870	disease resistance protein rps5-like	29.9916	0.631115	0.251066	2.51374	0.0119457	0.0920403
VIT_205s0049g01970	auxin-responsive protein iaa13	55.4794	0.631059	0.201434	3.13284	0.00173126	0.0194513
VIT_200s0414g00050	cellulose synthase-like protein e6-like	116.334	0.63101	0.182701	3.45379	0.000552766	0.00758424
VIT_203s0063g01900	NA	142.598	0.630288	0.191226	3.29604	0.000980594	0.0122164
VIT_213s0019g04390	gata transcription factor	64.4312	0.63024	0.191022	3.29932	0.000969207	0.0121073
VIT_218s0001g06330	14-3-3-like protein	1049.86	0.629799	0.114193	5.51521	3.48363e-08	1.3503e-06
VIT_217s0000g05830	uncharacterized protein loc100241687	63.9995	0.629382	0.226704	2.77623	0.00549937	0.0499281
VIT_208s0040g03140	probable lrr receptor-like serine threonine-protein kinase at1g67720-like	45.9213	0.628723	0.221482	2.83871	0.00452961	0.0427441
VIT_203s0038g02490	skp1-like protein	107.843	0.628589	0.173959	3.61342	0.000302181	0.00453459
VIT_204s0008g04820	atp-binding cassette	160.491	0.628328	0.169548	3.7059	0.000210638	0.00332368
VIT_206s0080g01160	aspartic proteinase nepenthesin-2-like	38.0335	0.627944	0.247107	2.54119	0.0110477	0.0866995
VIT_218s0122g00250	multicopper oxidase	41.2051	0.627665	0.246542	2.54587	0.0109005	0.085837
VIT_206s0009g02550	10 kda chaperonin	202.439	0.627627	0.213964	2.93333	0.00335349	0.0335154
VIT_215s0046g00170	NA	381.522	0.62736	0.197493	3.17661	0.00149006	0.0172258
VIT_212s0034g02270	disease resistance protein at3g14460-like	53.4351	0.626857	0.223397	2.80602	0.00501574	0.0463601
VIT_202s0025g01220	NA	97.0167	0.626561	0.212977	2.94192	0.00326188	0.0327579
VIT_215s0048g02390	soluble inorganic pyrophosphatase	372.716	0.626544	0.103926	6.02873	1.6525e-09	8.05564e-08
VIT_203s0180g00090	leucine-rich repeat disease resistance protein	62.0422	0.626362	0.216013	2.89965	0.00373579	0.0366208
VIT_213s0067g02860	short internodes	112.157	0.626158	0.157568	3.9739	7.07062e-05	0.00129407
VIT_217s0000g07200	flavonoid 3 -hydroxylase	229.194	0.625636	0.131741	4.74899	2.04439e-06	5.51866e-05
VIT_217s0000g00980	60s ribosomal protein l7a	297.657	0.624042	0.154436	4.04078	5.32737e-05	0.00101726
VIT_202s0087g00400	protein notum homolog	255.949	0.623278	0.168681	3.69502	0.000219872	0.00344056
VIT_200s0317g00080	disease resistance response protein	165.813	0.622081	0.170426	3.65016	0.000262078	0.00400571
VIT_206s0004g02720	pleckstrin homology and lipid-binding start domain-containing protein	43.0557	0.621795	0.224912	2.76461	0.00569903	0.0513654
VIT_210s0003g01000	mitochondrial nad-dependent malate dehydrogenase	578.762	0.621661	0.130199	4.7747	1.79979e-06	4.91926e-05
VIT_212s0028g01220	e3 ligase	51.8046	0.62045	0.208006	2.98285	0.0028558	0.0294654
VIT_202s0025g04130	membrane protein	138.377	0.619559	0.151103	4.10023	4.12741e-05	0.00080977
VIT_211s0052g00750	serine carboxypeptidase-like 18-like	83.7154	0.619122	0.236546	2.61735	0.00886166	0.0729729
VIT_204s0008g02860	cation transport protein	81.2252	0.618753	0.195511	3.16479	0.00155194	0.017769
VIT_206s0061g00640	NA	37.6328	0.618254	0.249467	2.4783	0.013201	0.0995116
VIT_219s0015g01475	NA	67.1464	0.617025	0.20066	3.07498	0.00210516	0.0229264
VIT_205s0094g00870	60s ribosomal protein l5-like	1057.25	0.615719	0.129023	4.77215	1.82268e-06	4.97527e-05
VIT_218s0001g03080	peptidoglycan-binding domain-containing protein	35.7198	0.614923	0.239822	2.56408	0.0103451	0.0822921
VIT_218s0001g12990	omega-hydroxypalmitate o-feruloyl transferase-like	123.263	0.614714	0.159344	3.85779	0.000114417	0.00196967
VIT_203s0063g02540	NA	62.1724	0.614447	0.208527	2.94661	0.00321282	0.0324155
VIT_218s0001g01470	NA	89.48	0.613469	0.200022	3.067	0.00216216	0.0234471
VIT_202s0025g03450	myc-like anthocyanin regulatory protein	53.1002	0.613359	0.19723	3.10986	0.00187173	0.0207376
VIT_217s0000g00580	calmodulin	1413.22	0.612869	0.0905374	6.76924	1.29461e-11	8.40808e-10
VIT_216s0050g00870	bahd acyltransferase dcr	110.763	0.612233	0.182955	3.34636	0.00081881	0.010563
VIT_200s2569g00010	NA	70.3541	0.612105	0.190302	3.21649	0.0012977	0.015337
VIT_206s0004g08150	cinnamate-4-hydroxylase	2729.01	0.61173	0.10528	5.81053	6.22757e-09	2.71056e-07
VIT_200s0414g00060	cellulose synthase-like protein e6-like	101.765	0.611597	0.172031	3.55516	0.000377751	0.00548249
VIT_208s0007g03140	gtpase activating	39.7531	0.610888	0.241611	2.5284	0.0114584	0.0892632
VIT_212s0059g00050	ankyrin repeat-containing protein at3g12360-like	59.0678	0.610682	0.209891	2.90952	0.00361983	0.0357122
VIT_218s0001g13030	conserved peptide upstream open reading frame 5	220.822	0.610517	0.155334	3.93034	8.48247e-05	0.00151958
VIT_214s0030g01480	NA	98.2134	0.610326	0.162184	3.76318	0.000167764	0.00271649
VIT_206s0004g04610	fasciclin-like arabinogalactan protein 4-like	75.0747	0.61011	0.176755	3.45173	0.000556999	0.00763474
VIT_203s0180g00320	limonoid udp-glucosyltransferase	373.226	0.609887	0.104051	5.8614	4.58986e-09	2.05635e-07
VIT_212s0059g02650	transcription factor ilr3	825.234	0.60904	0.120002	5.07526	3.86967e-07	1.21106e-05
VIT_202s0025g00900	6-phosphogluconate dehydrogenase	227.417	0.60836	0.129941	4.68183	2.84327e-06	7.41965e-05
VIT_213s0067g01980	NA	61.7485	0.608287	0.213861	2.84431	0.00445075	0.0421281
VIT_214s0108g01110	cystathionine gamma-synthase	182.189	0.608276	0.13713	4.43575	9.17516e-06	0.000213226
VIT_201s0010g01000	nsp-interacting kinase 1	52.0842	0.608008	0.214878	2.82955	0.00466142	0.0436992
VIT_207s0005g04300	ras-gtpase-activating protein-binding	39.3027	0.607728	0.225821	2.69119	0.00711978	0.0613975
VIT_214s0068g00110	feronia receptor-like kinase	57.2091	0.606981	0.209305	2.89998	0.00373187	0.0366154
VIT_211s0052g00790	serine carboxypeptidase-like 18-like	91.5414	0.606936	0.22823	2.65932	0.00782982	0.0663334
VIT_205s0020g04510	gdp-mannose 3 -epimerase	451.297	0.606924	0.111235	5.45621	4.86403e-08	1.84735e-06
VIT_201s0011g01320	choline-phosphate cytidylyltransferase b-like	68.6542	0.606134	0.20208	2.99948	0.00270438	0.0282335
VIT_214s0068g00200	NA	105.225	0.60601	0.20214	2.99797	0.00271787	0.02836
VIT_200s0218g00150	NA	169.078	0.605836	0.137941	4.39199	1.1232e-05	0.000253905
VIT_206s0061g01290	tpa_exp: phytosulfokine peptide precursor	87.3528	0.6054	0.181228	3.34054	0.000836164	0.0107467
VIT_204s0023g00930	60s ribosomal protein l38	1177.16	0.605259	0.118513	5.10712	3.27107e-07	1.04503e-05
VIT_213s0156g00470	disease resistance protein at3g14460-like	81.9606	0.604885	0.183086	3.30382	0.000953756	0.0119359
VIT_205s0102g00310	tetrapyrrole-binding protein	38.8058	0.60353	0.227021	2.65847	0.00784958	0.06646
VIT_213s0064g00210	NA	53.3034	0.60215	0.218895	2.75086	0.00594381	0.053171
VIT_209s0002g02830	receptor-like protein kinase	58.8222	0.601911	0.211002	2.85264	0.00433581	0.0412155
VIT_201s0010g02100	nucleic acid binding	53.925	0.60188	0.220837	2.72545	0.00642138	0.0567053
VIT_217s0000g05680	hypersensitive-induced response protein	69.903	0.601761	0.204378	2.94436	0.00323628	0.0325676
VIT_202s0012g02810	cytochrome p450 76c4	46.3782	0.601454	0.23491	2.56036	0.0104563	0.0830174
VIT_217s0000g02650	transcription repressor myb4	42.1936	0.60108	0.22773	2.63945	0.00830412	0.0694009
VIT_208s0040g03330	rna binding protein	50.5552	0.600548	0.207518	2.89396	0.00380414	0.0371867
VIT_218s0041g01610	NA	142.396	0.600242	0.15991	3.75363	0.000174294	0.0028025
VIT_215s0048g02650	NA	48.9483	0.599683	0.215414	2.78386	0.00537166	0.0489941
VIT_208s0007g03630	calmodulin binding	64.8989	0.599672	0.205789	2.91401	0.00356817	0.0352781
VIT_201s0011g03210	aspartyl protease family protein	41.0506	0.599447	0.224048	2.67552	0.00746124	0.0637057
VIT_214s0030g02170	calcium ion binding	118.167	0.598786	0.151526	3.9517	7.75986e-05	0.00140532
VIT_216s0022g00650	NA	40.9895	0.598559	0.239758	2.49651	0.0125423	0.0955513
VIT_208s0007g04170	pyruvate kinase	530.304	0.598511	0.0976761	6.12751	8.92671e-10	4.48892e-08
VIT_200s1667g00010	cell division control	62.1033	0.598204	0.199641	2.9964	0.00273192	0.0284797
VIT_201s0011g04490	atp synthase beta chain	589.737	0.59787	0.104958	5.69628	1.22448e-08	5.11166e-07
VIT_204s0008g00050	ribosomal protein	50.1504	0.596307	0.22242	2.68099	0.00734047	0.0629206
VIT_212s0028g02860	tabersonine 16-o-methyltransferase-like	276.401	0.595224	0.175185	3.3977	0.000679549	0.00905395
VIT_213s0084g00850	nadph:quinone oxidoreductase	78.488	0.59518	0.179609	3.31376	0.00092049	0.0116102
VIT_203s0091g00420	NA	836.785	0.595092	0.162408	3.66417	0.000248138	0.00382586
VIT_201s0010g02770	adenylate kinase b-like	108.213	0.594339	0.152397	3.89993	9.62199e-05	0.00169586
VIT_202s0241g00020	uncharacterized protein at4g22758-like	36.4579	0.593947	0.237315	2.50278	0.0123222	0.0942733
VIT_213s0019g04280	mip pip subfamily	1102.92	0.59355	0.159905	3.71189	0.000205718	0.00325597
VIT_217s0000g02660	NA	37.5136	0.593135	0.237106	2.50156	0.0123647	0.0945106
VIT_217s0000g08530	boron transporter	369.704	0.593091	0.121091	4.89789	9.687e-07	2.78937e-05
VIT_214s0060g00480	s-adenosylmethionine synthase-like isoform 1	259.07	0.592796	0.13619	4.3527	1.34471e-05	0.000298899
VIT_208s0007g07530	short-chain type	60.8278	0.592609	0.198713	2.98224	0.00286148	0.0295092
VIT_204s0023g02570	peroxidase 72	120.896	0.592562	0.159859	3.70679	0.000209904	0.0033159
VIT_216s0050g01580	NA	41.9876	0.59229	0.230115	2.57389	0.0100563	0.0805361
VIT_205s0020g01810	uncharacterized protein	41.3028	0.591829	0.234915	2.51933	0.0117578	0.0908608
VIT_219s0014g01390	phosphoenolpyruvate carboxylase	201.019	0.591381	0.169147	3.49625	0.000471843	0.00661858
VIT_216s0050g00580	signal peptide peptidase-like 3	84.7099	0.591122	0.175368	3.37076	0.000749612	0.00984499
VIT_210s0042g00950	succinyl- ligase	95.3699	0.590931	0.175851	3.3604	0.000778292	0.0101669
VIT_214s0030g00250	erd6-like transporter	45.4299	0.589676	0.227858	2.58791	0.0096559	0.0781144
VIT_217s0000g07210	flavonoid 3 -hydroxylase	329.035	0.589323	0.126832	4.64647	3.37659e-06	8.69021e-05
VIT_213s0019g01610	xh xs domain-containing protein	113.079	0.589049	0.152636	3.85919	0.000113765	0.00196089
VIT_200s0379g00070	cdpk-related protein kinase-like	382.049	0.589016	0.15179	3.88047	0.000104257	0.00181741
VIT_202s0012g00750	pyrophosphatase ppax	59.1915	0.588854	0.199596	2.95024	0.00317531	0.0321613
VIT_212s0059g00110	ankyrin repeat-containing protein at3g12360-like	44.3679	0.588816	0.23288	2.52842	0.0114579	0.0892632
VIT_200s0984g00005	cdpk-related kinase	221.108	0.588603	0.155345	3.78902	0.000151244	0.00249481
VIT_210s0003g05650	NA	69.9636	0.588548	0.192085	3.06399	0.00218403	0.0236471
VIT_200s1955g00010	NA	93.0716	0.588513	0.168508	3.49249	0.000478537	0.00668781
VIT_200s0187g00300	fumarylacetoacetase	243.032	0.587998	0.115765	5.07922	3.78987e-07	1.18877e-05
VIT_210s0003g00200	NA	54.4667	0.587422	0.206762	2.84105	0.00449655	0.0424584
VIT_216s0039g00290	cytochrome p450	58.4344	0.58737	0.210243	2.79377	0.00520977	0.0477276
VIT_209s0054g01250	cycloartenol synthase	45.2642	0.586196	0.235912	2.4848	0.0129623	0.0982271
VIT_217s0000g03210	ring finger containing	90.0023	0.586094	0.169684	3.45404	0.000552251	0.00758416
VIT_204s0008g01260	zip family metal transporter	188.864	0.585636	0.156395	3.74459	0.000180689	0.0028941
VIT_207s0129g00660	indole-3-acetic acid-amido synthetase	127.484	0.585422	0.153495	3.81394	0.000136768	0.00229438
VIT_207s0031g00460	nicotinate phosphoribosyltransferase-like	115.905	0.585046	0.169918	3.4431	0.00057508	0.00785918
VIT_213s0067g01820	40s ribosomal protein s4-like	102.487	0.58434	0.164282	3.55694	0.000375203	0.00545528
VIT_216s0050g01290	duf21 domain-containing protein at1g47330-like	161.778	0.582539	0.177932	3.27394	0.00106061	0.0130524
VIT_217s0000g07560	enhanced disease susceptibility 1	51.032	0.581949	0.22217	2.61939	0.0088088	0.0727529
VIT_200s2085g00010	probably inactive leucine-rich repeat receptor-like protein kinase at5g48380-like	143.943	0.581654	0.14055	4.13841	3.49716e-05	0.000700041
VIT_219s0014g00830	probable lrr receptor-like serine threonine-protein kinase at1g53440-like	137.712	0.581453	0.146788	3.96117	7.45836e-05	0.00135691
VIT_218s0072g00330	NA	78.3421	0.581303	0.219938	2.64304	0.00821663	0.068989
VIT_215s0021g02050	phosphoglycerate mutase-like protein	256.749	0.581067	0.147759	3.93254	8.40536e-05	0.00150946
VIT_210s0042g00460	disease resistance protein at4g27190-like	68.6928	0.581063	0.19411	2.99348	0.00275816	0.0286721
VIT_200s0238g00130	tmv resistance protein n-like	112.338	0.580844	0.149386	3.88822	0.000100983	0.00177035
VIT_204s0079g00620	rna polymerase beta subunit	65.9772	0.579378	0.19969	2.90139	0.00371508	0.0365041
VIT_218s0041g01600	NA	80.4597	0.579349	0.192205	3.01423	0.00257635	0.0271154
VIT_216s0100g01020	stilbene synthase 4-like	127.087	0.578899	0.168635	3.43285	0.000597281	0.00813307
VIT_200s0556g00010	type i inositol- -trisphosphate 5-phosphatase cvp2-like	155.029	0.578066	0.163108	3.54407	0.000394002	0.00568251
VIT_208s0007g00780	one helix protein	84.4643	0.576916	0.177881	3.24327	0.00118167	0.0141965
VIT_213s0019g02300	wall-associated receptor kinase-like protein	61.0327	0.57689	0.209033	2.7598	0.00578359	0.052041
VIT_208s0058g00390	40s ribosomal protein s4-like	814.028	0.576455	0.134505	4.28574	1.82133e-05	0.000393067
VIT_207s0104g01770	NA	66.5231	0.576108	0.196845	2.9267	0.00342576	0.0341225
VIT_217s0000g07730	armadillo beta-catenin repeat family protein	58.6882	0.575978	0.194999	2.95375	0.00313941	0.0318601
VIT_216s0022g01590	40s ribosomal protein s13	245.679	0.575684	0.14371	4.00587	6.17901e-05	0.00115123
VIT_213s0067g02630	NA	188.837	0.575663	0.173724	3.31366	0.000920845	0.0116102
VIT_203s0063g00940	cdpk-related protein kinase-like	55.7015	0.575527	0.195777	2.9397	0.00328527	0.0329768
VIT_203s0038g03860	protein exordium like 5	138.268	0.575377	0.158784	3.62365	0.000290478	0.00437682
VIT_211s0016g00450	eukaryotic translation initiation factor 3 subunit k	86.69	0.574674	0.184064	3.12215	0.00179538	0.020036
VIT_205s0102g00100	isoleucyl-trna cytoplasmic-like	129.29	0.573852	0.162406	3.53345	0.000410181	0.0058831
VIT_211s0016g04065	NA	62.4295	0.57332	0.217042	2.64151	0.00825363	0.0691743
VIT_217s0000g02420	auxin efflux carrier component	70.7267	0.573116	0.198164	2.89213	0.00382639	0.0373587
VIT_215s0048g02610	NA	346.479	0.572915	0.161892	3.53888	0.000401832	0.00578135
VIT_200s0199g00220	6-phosphofructokinase chloroplastic-like	54.6544	0.572529	0.210072	2.7254	0.00642238	0.0567053
VIT_208s0007g04150	probable leucine-rich repeat receptor-like protein kinase at1g68400-like	149.176	0.572191	0.155996	3.66798	0.000244473	0.00377762
VIT_216s0013g01990	receptor protein kinase clavata1	59.3605	0.572007	0.208203	2.74735	0.00600784	0.0536228
VIT_212s0028g01800	60s ribosomal protein l11	287.681	0.571927	0.123675	4.62442	3.75639e-06	9.57845e-05
VIT_215s0048g02240	probable inactive purple acid phosphatase 29-like	271.505	0.571802	0.117858	4.8516	1.2247e-06	3.45685e-05
VIT_208s0056g00140	uncharacterized protein	149.484	0.571348	0.167391	3.41325	0.000641919	0.00864712
VIT_209s0002g00100	phytoene desaturase	48.3979	0.571109	0.216548	2.63734	0.00835594	0.0697214
VIT_209s0054g00190	low quality protein: 60s ribosomal protein l7-4-like	92.1223	0.570838	0.219738	2.59782	0.00938188	0.0763598
VIT_215s0048g01390	probable carboxylesterase 8-like	86.0712	0.570314	0.185254	3.07855	0.00208009	0.0227116
VIT_208s0007g07720	cytochrome p450	3729.13	0.569864	0.124489	4.57761	4.70326e-06	0.000117259
VIT_214s0060g00230	protein notum homolog	151.824	0.569515	0.160973	3.53796	0.000403232	0.00579574
VIT_200s0780g00040	e3 ubiquitin-protein ligase rglg2-like	142.918	0.56938	0.170762	3.33436	0.00085497	0.0109578
VIT_204s0023g01090	NA	43.1165	0.568299	0.224829	2.5277	0.0114813	0.089374
VIT_215s0048g02230	probable inactive purple acid phosphatase 29-like	173.899	0.568257	0.152737	3.72048	0.000198843	0.00315801
VIT_210s0003g01620	gtp-binding protein	117.181	0.567854	0.1594	3.56245	0.000367412	0.00536437
VIT_205s0020g00230	NA	70.6858	0.567779	0.194685	2.91639	0.00354104	0.0350685
VIT_202s0025g01890	cellulose synthase-like protein g3	186.391	0.567723	0.15012	3.78179	0.000155703	0.00255818
VIT_204s0023g00440	zinc finger	624.675	0.567108	0.149611	3.79054	0.00015032	0.00248055
VIT_207s0129g00110	calcium-transporting atpase plasma membrane-type-like	46.9868	0.567032	0.213235	2.65918	0.00783302	0.0663469
VIT_219s0027g01335	low quality protein: polygalacturonase-like	62.4904	0.566863	0.203416	2.78672	0.00532441	0.0486166
VIT_216s0098g00250	NA	160.625	0.566742	0.15225	3.72244	0.000197304	0.00313838
VIT_201s0010g01200	cell elongation protein diminuto	150.271	0.566458	0.181288	3.12464	0.00178023	0.0198936
VIT_218s0001g09700	f-box protein gid2-like	250.469	0.566354	0.134632	4.20669	2.5914e-05	0.000536886
VIT_202s0012g01570	bifunctional dihydroflavonol 4-reductase flavanone 4-reductase-like	62.1791	0.566041	0.195307	2.89821	0.00375299	0.0367807
VIT_216s0050g01850	atp binding	58.5595	0.565923	0.205857	2.74911	0.00597568	0.0534099
VIT_216s0050g01300	calcium-dependent lipid-binding domain-containing protein	91.2499	0.56507	0.201171	2.80891	0.004971	0.0459876
VIT_217s0000g00530	NA	69.9861	0.56496	0.196421	2.87627	0.00402402	0.0388851
VIT_219s0014g04960	probable leucine-rich repeat receptor-like serine threonine-protein kinase at5g15730-like	102.563	0.564836	0.153818	3.67211	0.000240559	0.00372489
VIT_211s0065g00970	NA	129.227	0.564599	0.138925	4.06405	4.82281e-05	0.000931211
VIT_204s0069g00920	wrky transcription factor 11	385.353	0.564353	0.110303	5.11641	3.11412e-07	9.98736e-06
VIT_213s0019g00110	NA	139.442	0.564295	0.200231	2.81823	0.00482897	0.0449546
VIT_214s0108g00740	gibberellin-regulated protein	335.293	0.564018	0.175306	3.21733	0.00129389	0.0153007
VIT_200s0187g00340	fumarylacetoacetase	338.193	0.56384	0.110656	5.09542	3.47971e-07	1.10487e-05
VIT_209s0002g05070	disease resistance protein rps5-like	58.1603	0.563795	0.208241	2.70741	0.00678099	0.0590677
VIT_206s0004g05920	proliferating cell nuclear antigen	134.026	0.56332	0.164514	3.42415	0.000616721	0.00837028
VIT_215s0046g01360	arabinogalactan protein 16	112.395	0.563308	0.224453	2.50969	0.0120836	0.0928421
VIT_200s0414g00030	cellulose synthase-like protein e6-like	280.774	0.562277	0.148313	3.79115	0.000149952	0.00247545
VIT_204s0008g02090	copper transporter	210.631	0.561324	0.119805	4.6853	2.79547e-06	7.31733e-05
VIT_218s0001g12440	NA	60.5673	0.560723	0.188443	2.97556	0.00292458	0.0299958
VIT_206s0080g00250	sialyltransferase-like protein	101.246	0.560361	0.164104	3.41467	0.000638592	0.0086107
VIT_204s0008g02080	g protein-coupled receptor	340.109	0.560221	0.117948	4.74971	2.03705e-06	5.50242e-05
VIT_200s0477g00010	NA	1053.18	0.559881	0.143173	3.91052	9.20983e-05	0.00163015
VIT_218s0001g13040	bzip transcription factor atb2	287.204	0.559874	0.139629	4.00973	6.07888e-05	0.00113359
VIT_206s0004g01180	peroxidase	150.674	0.559238	0.16587	3.37154	0.000747487	0.00982542
VIT_218s0001g00040	NA	53.0131	0.558786	0.205384	2.72069	0.00651462	0.0573608
VIT_200s2032g00010	NA	325.211	0.558496	0.179806	3.1061	0.00189571	0.020958
VIT_206s0004g00990	NA	249.181	0.558393	0.133434	4.1848	2.85416e-05	0.000584602
VIT_211s0016g02530	arginine methyltransferease	65.2489	0.558337	0.206907	2.69849	0.00696541	0.0603174
VIT_213s0106g00020	disease resistance protein at3g14460-like	171.617	0.557908	0.200572	2.78159	0.0054094	0.0492516
VIT_218s0089g00930	cobalt ion binding protein	43.5283	0.557891	0.211527	2.63745	0.00835319	0.0697125
VIT_216s0022g00660	haloacid dehalogenase-like hydrolase domain-containing protein	94.1925	0.55742	0.171532	3.24965	0.00115548	0.0139546
VIT_203s0110g00080	NA	65.2126	0.557319	0.222379	2.50617	0.0122047	0.0935125
VIT_205s0062g01110	15-cis-zeta-carotene isomerase	97.8583	0.557093	0.166803	3.33983	0.000838302	0.0107608
VIT_217s0000g05370	dna binding	80.5319	0.556417	0.198707	2.80019	0.00510722	0.0470026
VIT_206s0009g02500	copper ion binding	204.524	0.556266	0.130781	4.25343	2.10525e-05	0.00044758
VIT_214s0006g02800	uncharacterized protein	52.3984	0.556137	0.212454	2.61768	0.00885304	0.0729538
VIT_217s0000g01530	uncharacterized protein	48.8736	0.555779	0.207705	2.67581	0.00745488	0.0636693
VIT_200s0230g00030	NA	464.839	0.555363	0.101093	5.4936	3.93815e-08	1.51515e-06
VIT_214s0068g01430	acyltransferase-like protein chloroplastic-like	90.3262	0.554246	0.16774	3.3042	0.000952486	0.0119236
VIT_204s0044g01430	NA	367.957	0.554019	0.111498	4.96886	6.73482e-07	1.99902e-05
VIT_212s0059g02070	cytochrome p450	206.283	0.553352	0.175745	3.1486	0.00164052	0.0185932
VIT_217s0000g02900	atp synthase beta chain	568.238	0.553159	0.137554	4.02139	5.78568e-05	0.00108921
VIT_215s0021g01130	rac-like gtp-binding protein arac3	53.3118	0.553084	0.202475	2.73161	0.00630249	0.055849
VIT_218s0001g12750	NA	290.95	0.552941	0.139343	3.9682	7.24167e-05	0.00132188
VIT_203s0088g00410	pyruvate kinase	129.718	0.552891	0.162168	3.40937	0.000651125	0.00875974
VIT_215s0046g03590	()-neomenthol dehydrogenase	157.869	0.552606	0.133192	4.14895	3.34009e-05	0.000673152
VIT_202s0025g04200	uncharacterized protein	235.178	0.55188	0.187467	2.94387	0.00324133	0.032599
VIT_214s0030g00280	erd6-like transporter	80.713	0.55172	0.194906	2.83069	0.00464471	0.0436018
VIT_206s0009g01920	NA	126.454	0.550475	0.144203	3.81735	0.000134895	0.00227216
VIT_207s0141g00220	transcription factor une12	133.551	0.550151	0.139485	3.94417	8.0077e-05	0.00144578
VIT_214s0066g00610	microtubule-associated protein	114.062	0.549702	0.183149	3.00138	0.00268757	0.0280792
VIT_202s0025g01610	phosphatidylinositol 4-kinase type 2-beta	51.477	0.549383	0.216974	2.53202	0.0113406	0.0885284
VIT_208s0058g01010	NA	44.1263	0.549152	0.221648	2.47759	0.0132274	0.0996169
VIT_201s0011g02080	carboxypeptidase	88.9703	0.548522	0.177598	3.08856	0.00201126	0.0220472
VIT_213s0064g01720	beta-glucosidase d4	88.711	0.548469	0.201717	2.719	0.00654804	0.057606
VIT_211s0037g00920	NA	86.4167	0.547851	0.179277	3.05589	0.00224394	0.0242262
VIT_208s0007g01450	NA	55.7302	0.547817	0.202385	2.70681	0.00679335	0.0591488
VIT_214s0006g01800	farnesylated protein 2	88.6341	0.547642	0.181111	3.02379	0.00249627	0.0264203
VIT_212s0057g01080	kelch repeat-containing protein	844.383	0.547046	0.179967	3.0397	0.00236812	0.0253293
VIT_218s0072g00800	histone h3	127.001	0.546675	0.196765	2.77832	0.00546413	0.0496735
VIT_213s0064g00740	NA	59.8202	0.546186	0.207112	2.63715	0.00836047	0.0697452
VIT_215s0048g00710	probable s-acyltransferase at3g60800-like	219.687	0.545751	0.11369	4.80035	1.58387e-06	4.38404e-05
VIT_212s0059g00210	epoxide hydrolase 2-like	77.2945	0.545625	0.180013	3.03103	0.00243721	0.0259307
VIT_213s0084g00090	auxin-induced protein 5ng4-like	193.381	0.545077	0.143516	3.79803	0.000145851	0.00241739
VIT_217s0000g05070	protein cobra	147.257	0.543124	0.169249	3.20903	0.00133183	0.0156561
VIT_214s0066g02170	prolyl 4-hydroxylase	61.8284	0.542657	0.18831	2.88172	0.00395507	0.038344
VIT_213s0064g00970	oligomycin sensitivity conferring protein	281.594	0.541991	0.107956	5.02046	5.1548e-07	1.56939e-05
VIT_201s0026g01460	thioredoxin h2	158.926	0.540899	0.143543	3.7682	0.000164426	0.00267918
VIT_213s0074g00750	60s acidic ribosomal protein	163.867	0.540791	0.170864	3.16503	0.00155066	0.0177642
VIT_218s0072g00790	ubiquitin carboxyl-terminal hydrolase-like protein	263.278	0.540495	0.215538	2.50766	0.0121534	0.0932229
VIT_208s0007g03960	enolase	1244.87	0.540325	0.133915	4.03484	5.46389e-05	0.00103759
VIT_219s0135g00120	secologanin synthase-like	166.243	0.539988	0.185766	2.90682	0.00365118	0.0359872
VIT_213s0019g02350	NA	146.232	0.53918	0.197166	2.73465	0.00624471	0.0554437
VIT_209s0054g00010	60s ribosomal protein l7-4	260.615	0.537993	0.137718	3.90647	9.36539e-05	0.00165415
VIT_215s0046g01680	delta-8 sphingolipid desaturase	104.829	0.537649	0.186991	2.87527	0.00403688	0.0389821
VIT_218s0001g12190	cytochrome p450	129.316	0.536623	0.198099	2.70886	0.00675155	0.0588839
VIT_216s0022g00640	iq calmodulin-binding motif family protein	186.158	0.536619	0.120317	4.46002	8.19507e-06	0.00019261
VIT_210s0116g01640	glucan endo- -beta-glucosidase	53.1185	0.536258	0.212633	2.52199	0.0116693	0.0903959
VIT_217s0000g02590	NA	115.687	0.535493	0.195811	2.73475	0.00624275	0.0554382
VIT_214s0068g01250	mitochondrial phosphate carrier	152.37	0.535446	0.167299	3.20054	0.00137172	0.0160742
VIT_207s0031g00650	uncharacterized protein	96.0546	0.535379	0.180755	2.9619	0.00305751	0.0311433
VIT_209s0002g04440	60s ribosomal protein l37	572.158	0.534489	0.145891	3.66363	0.000248666	0.00382895
VIT_203s0088g01060	ll-diaminopimelate aminotransferase	65.1497	0.534457	0.190474	2.80593	0.0050172	0.0463632
VIT_200s0373g00010	alpha tubulin 1	101.136	0.534016	0.191922	2.78247	0.00539466	0.0491498
VIT_201s0011g02180	rna-binding protein	57.6005	0.533849	0.206834	2.58105	0.00985017	0.0792374
VIT_214s0081g00500	histone h1	785.734	0.533599	0.113243	4.71199	2.45313e-06	6.49507e-05
VIT_205s0020g04590	acylamino-acid-releasing enzyme	197.135	0.533115	0.133698	3.98745	6.67881e-05	0.00123271
VIT_205s0020g03130	NA	113.779	0.532937	0.169992	3.13507	0.00171813	0.0193457
VIT_218s0001g11760	protein transparent testa 12-like	131.172	0.532878	0.1952	2.7299	0.00633529	0.0560394
VIT_200s0194g00340	NA	453.114	0.532755	0.138302	3.8521	0.000117109	0.00200933
VIT_219s0015g00180	uncharacterized protein	85.5944	0.531887	0.177661	2.99383	0.00275497	0.0286534
VIT_218s0001g11630	allene oxide synthase	103.016	0.531793	0.1532	3.47124	0.000518063	0.00716743
VIT_206s0004g04020	60s ribosomal protein l35-like	143.134	0.531703	0.171064	3.10821	0.00188224	0.0208324
VIT_218s0001g08420	branched-chain amino acid	229.055	0.531565	0.158827	3.34681	0.000817471	0.0105555
VIT_212s0028g02650	gtp-binding protein ras-like protein	69.0967	0.531439	0.191634	2.7732	0.00555086	0.0503184
VIT_210s0092g00480	cytochrome p450 71d10-like	112.162	0.531178	0.151654	3.50255	0.000460821	0.00649254
VIT_216s0100g00910	stilbene synthase	122.96	0.531134	0.211609	2.50998	0.0120738	0.0928151
VIT_215s0024g00820	NA	77.2241	0.530128	0.175699	3.01725	0.00255077	0.0269139
VIT_209s0002g05000	disease resistance protein rps5-like	91.4367	0.529582	0.17673	2.99656	0.00273048	0.0284773
VIT_210s0116g01840	NA	57.3043	0.528979	0.204265	2.58967	0.00960668	0.077777
VIT_218s0001g05700	non-lysosomal glucosylceramidase-like	75.0553	0.528825	0.18695	2.8287	0.00467382	0.0437858
VIT_207s0005g02480	NA	105.281	0.528823	0.160957	3.28549	0.00101804	0.0126184
VIT_218s0041g01640	tmv resistance protein n-like	81.8102	0.528806	0.17352	3.04753	0.00230733	0.0247878
VIT_215s0046g02900	kinase family protein	96.4841	0.528645	0.161463	3.27409	0.00106002	0.0130524
VIT_218s0001g05910	udp-glycosyltransferase 85a2	140.067	0.528277	0.177104	2.98286	0.00285571	0.0294654
VIT_218s0001g12170	cytochrome p450	180.926	0.528195	0.161339	3.27383	0.00106101	0.0130535
VIT_208s0007g03830	fructose-bisphosphate aldolase	656.055	0.528087	0.117792	4.4832	7.35325e-06	0.00017531
VIT_204s0008g00790	60s ribosomal protein l28-1	89.99	0.52797	0.177067	2.98175	0.00286603	0.0295415
VIT_204s0023g00600	isopentenyl diphosphate isomerase	66.4935	0.527809	0.194842	2.7089	0.00675059	0.0588839
VIT_215s0021g00920	atp synthase delta	513.399	0.526054	0.110527	4.75952	1.94055e-06	5.25889e-05
VIT_215s0046g01830	pentatricopeptide repeat-containing protein	50.2509	0.5258	0.198946	2.64292	0.00821934	0.068989
VIT_213s0067g02710	uncharacterized protein	104.528	0.525785	0.205724	2.55578	0.0105951	0.0839103
VIT_213s0074g00770	copper chaperone	555.595	0.525401	0.115115	4.56414	5.01536e-06	0.000124218
VIT_202s0154g00250	osbp(oxysterol binding protein)-related protein 2a	147.644	0.525307	0.161833	3.24599	0.00117045	0.0140903
VIT_214s0066g02040	atp binding	61.8035	0.525297	0.202512	2.59391	0.0094892	0.0770668
VIT_206s0004g00480	alpha-tubulin	202.111	0.52456	0.128341	4.08723	4.36556e-05	0.000853261
VIT_209s0002g03200	mitochondrial-processing peptidase subunit alpha	151.647	0.523958	0.169122	3.09811	0.00194761	0.021446
VIT_213s0067g03160	ubiquinol-cytochrome c reductase complex kda protein	604.889	0.523573	0.0971434	5.3897	7.05763e-08	2.58339e-06
VIT_218s0001g13020	NA	164.365	0.523568	0.151719	3.45092	0.000558681	0.00765526
VIT_207s0005g00560	60s ribosomal protein l22-2	125.119	0.52352	0.188455	2.77795	0.00547022	0.0497109
VIT_209s0002g04913	disease resistance protein rps5-like	67.2448	0.523304	0.198035	2.64248	0.00823024	0.069034
VIT_212s0059g01050	NA	173.342	0.523111	0.173055	3.0228	0.00250448	0.0264871
VIT_216s0100g00650	60s ribosomal protein l24	523.84	0.522974	0.14234	3.67411	0.000238677	0.00370128
VIT_201s0011g02460	atp binding	76.2647	0.522936	0.172321	3.03467	0.00240799	0.0256896
VIT_215s0046g03580	()-neomenthol dehydrogenase	85.8291	0.522896	0.170622	3.06463	0.00217936	0.0236027
VIT_200s0620g00010	phospholipase a1- chloroplastic-like	56.9854	0.522211	0.195907	2.66561	0.00768489	0.0653729
VIT_209s0002g06370	snare-like protein	52.4282	0.522135	0.202367	2.58014	0.009876	0.0793528
VIT_214s0083g00410	NA	70.1603	0.521764	0.178905	2.91642	0.00354069	0.0350685
VIT_207s0031g00160	ubiquitin-conjugating enzyme e2 i	369.491	0.521694	0.0962122	5.42233	5.88285e-08	2.19013e-06
VIT_209s0002g03940	dehydration-responsive element-binding protein 3-like	53.9574	0.521546	0.20379	2.55923	0.0104904	0.0832528
VIT_214s0066g01440	homeodomain leucine zipper protein	671.824	0.521393	0.126031	4.13701	3.51863e-05	0.000703318
VIT_212s0035g01020	60s ribosomal protein	97.4924	0.521328	0.192019	2.71499	0.00662787	0.0581356
VIT_208s0007g01370	bifunctional inhibitor lipid-transfer protein seed storage 2s albumin-like protein	128.442	0.521323	0.201857	2.58263	0.00980508	0.0789935
VIT_212s0142g00200	NA	74.3425	0.520431	0.197109	2.64033	0.00828259	0.0693297
VIT_216s0050g01250	metal ion binding	474.785	0.520414	0.151888	3.4263	0.000611854	0.00832058
VIT_217s0000g01720	nucleolar protein	187.907	0.519842	0.165456	3.14187	0.00167873	0.0189847
VIT_201s0011g00160	alpha- -glucan-protein synthase	221.741	0.519561	0.178823	2.90545	0.00366724	0.0361026
VIT_213s0156g00480	disease resistance protein at3g14460-like	173.048	0.519435	0.163243	3.18198	0.00146274	0.0169539
VIT_207s0031g02240	mlo-like protein 8-like	138.041	0.519161	0.156644	3.31426	0.000918847	0.0116007
VIT_219s0015g01090	heat shock protein	595.471	0.519109	0.103488	5.01611	5.27282e-07	1.59828e-05
VIT_212s0055g00720	phosphatidylserine decarboxylase	57.2749	0.517627	0.195495	2.64778	0.00810231	0.0682095
VIT_218s0001g13110	peroxidase 9	118.87	0.517522	0.208065	2.48731	0.0128714	0.0976995
VIT_218s0001g12800	dihydroflavonol 4-reductase	761.674	0.517441	0.136199	3.79915	0.000145193	0.00241034
VIT_213s0019g01160	cinnamoyl- reductase	107.36	0.517078	0.154054	3.35648	0.000789414	0.0102739
VIT_209s0054g00090	60s ribosomal protein l7	88.4687	0.51706	0.190204	2.71844	0.006559	0.0576657
VIT_218s0122g01450	tmv resistance protein n-like	59.1071	0.517022	0.196756	2.62773	0.00859555	0.0712615
VIT_219s0015g01010	farnesyl diphosphate synthase	206.81	0.516448	0.135187	3.82024	0.00013332	0.00224929
VIT_214s0066g01650	nodulin 21 -like transporter family protein	127.284	0.516215	0.180148	2.86551	0.0041634	0.0398877
VIT_204s0008g02460	plasma membrane atpase 4 isoform 1	589.506	0.516194	0.137475	3.75482	0.000173469	0.00279141
VIT_206s0004g03590	ethylene-responsive transcription factor rap2-7-like	64.6891	0.516102	0.205725	2.5087	0.0121175	0.0930336
VIT_216s0013g01530	u3 small nucleolar rna-associated protein 10 and nuc211 domain-containing protein	44.8604	0.515564	0.20804	2.4782	0.0132047	0.0995116
VIT_201s0026g01300	hipl1 protein	185.644	0.515407	0.147243	3.50038	0.000464594	0.00653459
VIT_200s0340g00040	beta-hexosaminidase subunit b2-like	131.026	0.515326	0.202756	2.5416	0.0110346	0.0866128
VIT_207s0005g06500	brassinosteroid insensitive 1-associated receptor kinase 1	46.2379	0.514965	0.20241	2.54417	0.0109538	0.086175
VIT_216s0115g00160	ala-interacting subunit 3-like	63.4964	0.514698	0.20544	2.50535	0.0122331	0.0936953
VIT_204s0008g05180	uncharacterized protein	164.779	0.513974	0.131219	3.91692	8.96894e-05	0.00158955
VIT_207s0005g02720	NA	114.15	0.513158	0.161808	3.1714	0.00151704	0.0174563
VIT_205s0020g02890	glycoprotein membrane precursor gpi-anchored protein	103.022	0.511994	0.178287	2.87175	0.0040821	0.0393494
VIT_212s0055g01290	NA	109.993	0.511779	0.147425	3.47146	0.000517634	0.00716629
VIT_200s0218g00200	low quality protein: udp-rhamnose:rhamnosyltransferase 1-like	99.7408	0.511063	0.158245	3.22958	0.00123974	0.0147523
VIT_201s0127g00870	probable polygalacturonase non-catalytic subunit jp650-like	90.6288	0.510879	0.173196	2.94971	0.00318072	0.0322083
VIT_206s0004g02650	NA	357.919	0.510872	0.163892	3.11712	0.00182624	0.0203256
VIT_201s0010g01710	phytosulfokine receptor	85.2896	0.510575	0.191768	2.66247	0.00775705	0.0658111
VIT_203s0038g01990	NA	83.8856	0.510259	0.16962	3.00825	0.00262758	0.0275776
VIT_210s0003g01260	dof zinc finger protein	201.122	0.509803	0.169242	3.01228	0.00259293	0.0272553
VIT_212s0028g02220	ubiquitin-conjugating enzyme e2	581.946	0.509593	0.107485	4.74107	2.12595e-06	5.70907e-05
VIT_202s0025g04600	NA	162.449	0.509401	0.168355	3.02576	0.0024801	0.0262693
VIT_216s0098g01250	metal-nicotianamine transporter ysl3	114.587	0.509363	0.162147	3.14137	0.00168158	0.0190117
VIT_201s0011g05480	dynein light chain type 1 family protein	67.2432	0.509206	0.180799	2.81643	0.00485611	0.0451667
VIT_213s0067g00630	yippee-like protein	87.2413	0.508707	0.187126	2.71853	0.0065573	0.057663
VIT_205s0020g04130	aldo keto	67.6667	0.508556	0.187391	2.71388	0.00665007	0.0582809
VIT_212s0055g00710	phosphatidylserine decarboxylase	170.592	0.507906	0.13045	3.89349	9.88127e-05	0.00173712
VIT_218s0001g03710	tmv resistance protein n-like	114.247	0.50736	0.154969	3.27395	0.00106054	0.0130524
VIT_214s0006g02690	delta-7-sterol-c5	152.335	0.507007	0.172495	2.93925	0.00329004	0.0330087
VIT_208s0007g05720	NA	117.898	0.506494	0.169906	2.98103	0.0028728	0.029603
VIT_208s0058g00640	sec14 cytosolic factor family protein	87.1787	0.50582	0.166917	3.03036	0.0024426	0.0259583
VIT_206s0004g01841	NA	212.411	0.505407	0.190439	2.65391	0.00795659	0.0671465
VIT_209s0002g00970	40s ribosomal protein s29	297.859	0.505271	0.150138	3.36539	0.000764359	0.0100095
VIT_210s0003g05480	sec14 cytosolic factor-like	139.449	0.504985	0.162668	3.10438	0.00190677	0.0210622
VIT_202s0025g03100	cinnamyl alcohol dehydrogenase	2245.85	0.504371	0.15096	3.3411	0.000834463	0.0107315
VIT_201s0011g04910	serine carboxypeptidase-like 50-like	76.79	0.504091	0.180345	2.79514	0.00518769	0.0476283
VIT_217s0000g07510	myb transcription factor 1	176.44	0.504088	0.145235	3.47083	0.000518851	0.00717354
VIT_200s0533g00050	NA	218.389	0.504	0.171556	2.93782	0.00330533	0.0331381
VIT_210s0003g01160	transcription factor bhlh30-like	405.144	0.503954	0.110135	4.57578	4.74456e-06	0.000118146
VIT_211s0037g00930	gdp-l-fucose synthase	158.865	0.503659	0.130643	3.85524	0.000115616	0.00198618
VIT_201s0011g01730	NA	248.226	0.503169	0.140679	3.57671	0.000347942	0.00512525
VIT_219s0090g01610	calcium-dependent lipid-binding domain-containing protein	131.336	0.50311	0.15527	3.24024	0.0011943	0.014315
VIT_205s0049g01310	60s ribosomal protein	672.713	0.502656	0.134081	3.74889	0.000177617	0.00285039
VIT_218s0157g00050	carboxypeptidase d	150.21	0.502443	0.139627	3.59847	0.000320099	0.00476424
VIT_204s0008g01410	NA	236.325	0.502179	0.175204	2.86624	0.00415373	0.0398493
VIT_206s0004g00590	lysine decarboxylase-like protein	123.84	0.501185	0.19218	2.6079	0.00911004	0.0746605
VIT_208s0007g04670	NA	122.437	0.500576	0.184922	2.70696	0.00679025	0.0591342
VIT_210s0003g02950	conserved peptide upstream open reading frame 35	284.63	0.500481	0.132334	3.78194	0.000155608	0.00255763
VIT_208s0007g01030	aldo-keto reductase family 4 member c9-like	136.294	0.499761	0.152441	3.27838	0.00104403	0.0128867
VIT_218s0001g01730	shikimate kinase	83.2601	0.499253	0.186619	2.67525	0.0074674	0.0637452
VIT_201s0010g03390	zn-dependent exopeptidase-like protein	75.5965	0.499042	0.192903	2.58702	0.00968106	0.0782568
VIT_212s0035g01190	NA	152.966	0.498984	0.139094	3.5874	0.000333993	0.00495415
VIT_200s0199g00310	NA	2637.4	0.498048	0.121358	4.10396	4.0614e-05	0.00079909
VIT_211s0016g05410	ein3-binding f-box protein 1-like	162.746	0.4979	0.151832	3.27929	0.00104067	0.0128567
VIT_200s0160g00130	double-strand break repair protein mre11	178.231	0.497645	0.122007	4.07881	4.52663e-05	0.000882661
VIT_211s0149g00030	transmembrane 9 superfamily member 4-like	241.127	0.496408	0.114773	4.32514	1.52437e-05	0.000334554
VIT_200s0349g00020	plac8 domain-containing protein	86.9421	0.496253	0.177222	2.80018	0.00510735	0.0470026
VIT_214s0030g01560	cysteine synthase	691.241	0.495782	0.116281	4.26364	2.01121e-05	0.000429348
VIT_206s0009g01910	calmodulin	2351.83	0.495171	0.0871968	5.67878	1.3566e-08	5.63249e-07
VIT_204s0008g06320	NA	183.578	0.494693	0.12317	4.01633	5.91108e-05	0.00110728
VIT_213s0158g00370	zinc finger ccch domain-containing protein 53-like	58.5141	0.494277	0.199453	2.47816	0.0132062	0.0995116
VIT_213s0019g01430	heat shock	1726.73	0.492789	0.1111	4.43555	9.18391e-06	0.00021331
VIT_209s0054g00140	60s ribosomal protein	68.8489	0.492138	0.191497	2.56996	0.0101711	0.0812041
VIT_205s0094g00810	ion channel dmi1- chloroplast expressed	70.1488	0.492008	0.198696	2.47618	0.0132797	0.0999558
VIT_206s0004g06790	2og-fe oxygenase family protein	103.84	0.491976	0.154991	3.17422	0.00150239	0.0173213
VIT_215s0024g00980	amidase family protein	100.705	0.49171	0.164737	2.98482	0.00283741	0.0293121
VIT_200s0346g00110	cinnamyl alcohol dehydrogenase-like protein	96.8649	0.49163	0.189194	2.59855	0.00936187	0.0762419
VIT_203s0063g00010	uncharacterized protein at4g06744-like	413.537	0.491454	0.151596	3.24187	0.00118748	0.0142497
[truncated: 1,988 more rows]

## Sheet: 101.14_grafted_leaves_T3
Gene ID	Protein description	baseMean	log2FoldChange	lfcSE	stat	pvalue	padj
VIT_204s0008g01500	kda class ii heat shock protein	30.6745	2.39198	0.336986	7.09816	1.26428e-12	3.55819e-10
VIT_203s0063g02670	NA	430.826	2.23512	0.221372	10.0967	5.71338e-24	8.60737e-21
VIT_204s0008g01570	kda class ii heat shock protein	53.187	2.23379	0.343518	6.50268	7.89025e-11	1.51938e-08
VIT_210s0116g01650	prh26 protein	154.799	2.18934	0.256618	8.53152	1.44438e-17	9.24803e-15
VIT_211s0052g01200	probable xyloglucan endotransglucosylase hydrolase protein 23	44.9658	2.15383	0.310999	6.92552	4.34379e-12	1.05951e-09
VIT_218s0001g06150	NA	125.379	2.13478	0.251659	8.48284	2.1977e-17	1.30896e-14
VIT_200s1490g00010	adenylyl-sulfate reductase	75.9226	2.0924	0.273965	7.63746	2.21541e-14	8.86544e-12
VIT_211s0016g04050	NA	70.602	2.06396	0.323715	6.37585	1.81953e-10	3.32858e-08
VIT_219s0014g04930	(-)-germacrene d synthase	27.0576	2.05565	0.347653	5.91294	3.36047e-09	4.18207e-07
VIT_205s0077g00900	NA	41.8562	2.02011	0.272509	7.41302	1.23457e-13	4.21582e-11
VIT_202s0154g00480	mitochondrial small heat shock protein	51.0553	1.98411	0.334274	5.93556	2.92843e-09	3.74014e-07
VIT_211s0016g04270	alpha beta fold family protein	544.954	1.98387	0.195039	10.1717	2.65286e-24	4.85302e-21
VIT_216s0098g00600	NA	170.891	1.94997	0.228442	8.53598	1.38975e-17	9.12638e-15
VIT_218s0001g12900	jasmonate o-methyltransferase	33.2995	1.94954	0.346011	5.63433	1.75736e-08	1.77896e-06
VIT_200s0454g00030	NA	254.599	1.94716	0.222893	8.73584	2.41851e-18	1.78635e-15
VIT_208s0007g07140	sigma factor sigb regulation protein	86.1638	1.94631	0.236519	8.22896	1.88853e-16	1.00765e-13
VIT_202s0087g00380	NA	40.8277	1.91245	0.302843	6.31499	2.70175e-10	4.46417e-08
VIT_213s0019g02820	kda class i heat shock protein	49.9515	1.9003	0.338563	5.61284	1.99027e-08	1.96049e-06
VIT_209s0002g05400	pleiotropic drug resistance protein 1-like	21.4017	1.89481	0.34703	5.46008	4.75931e-08	4.44053e-06
VIT_204s0008g07140	aspartic proteinase nepenthesin-2-like	35.3668	1.86735	0.3456	5.40319	6.54646e-08	5.67048e-06
VIT_205s0020g03190	NA	36.0748	1.83852	0.326485	5.63126	1.78903e-08	1.80389e-06
VIT_218s0001g06020	NA	23.6935	1.82871	0.311135	5.87753	4.16446e-09	5.03094e-07
VIT_206s0004g01010	NA	36.2184	1.82739	0.342851	5.32999	9.82179e-08	7.96031e-06
VIT_213s0067g02930	expansin	703.047	1.82547	0.180784	10.0976	5.66367e-24	8.60737e-21
VIT_218s0001g06170	NA	32.0055	1.80801	0.315945	5.72255	1.04939e-08	1.14855e-06
VIT_202s0025g00280	heat shock protein 81-1	20.5483	1.80674	0.347656	5.1969	2.02637e-07	1.44561e-05
VIT_209s0002g05610	NA	16.3481	1.7907	0.347034	5.16002	2.46923e-07	1.68639e-05
VIT_203s0063g00370	nitrite reductase	210.823	1.78854	0.210752	8.48644	2.13069e-17	1.29927e-14
VIT_200s0179g00150	heat stress transcription factor a-6b	41.9612	1.78699	0.250423	7.13587	9.61737e-13	2.76753e-10
VIT_201s0011g02630	NA	24.2876	1.78661	0.333486	5.35739	8.44318e-08	6.93071e-06
VIT_204s0008g07130	aspartic proteinase nepenthesin-2-like	22.5194	1.78223	0.347654	5.12644	2.95265e-07	1.96416e-05
VIT_216s0098g00950	subtilase family protein	160.782	1.76187	0.277623	6.34628	2.20584e-10	3.84311e-08
VIT_208s0007g07990	NA	30.5231	1.74852	0.339039	5.15727	2.50578e-07	1.70679e-05
VIT_200s0271g00060	low quality protein: ( )-nerolidol synthase chloroplastic-like	33.4268	1.73646	0.343872	5.04973	4.42436e-07	2.78409e-05
VIT_204s0008g01510	kda class ii heat shock protein	52.6705	1.73412	0.345193	5.02362	5.07068e-07	3.14443e-05
VIT_201s0011g02660	NA	20.734	1.72393	0.338873	5.08723	3.63339e-07	2.3322e-05
VIT_201s0146g00150	bcl-2-associated athanogene 5	38.3562	1.72033	0.338955	5.0754	3.86675e-07	2.46347e-05
VIT_200s1553g00010	NA	122.45	1.70258	0.226214	7.52639	5.21612e-14	1.90843e-11
VIT_204s0008g01550	kda class ii heat shock protein	57.4996	1.69909	0.32139	5.28668	1.24553e-07	9.81516e-06
VIT_211s0016g05430	tetratricopeptide repeat domain-containing protein	99.1748	1.69574	0.245638	6.90342	5.0766e-12	1.20386e-09
VIT_212s0059g01380	1-aminocyclopropane-1-carboxylate oxidase	128.773	1.69528	0.334305	5.07106	3.95597e-07	2.51405e-05
VIT_201s0011g05060	mlp-like protein 34	49.8385	1.69098	0.256125	6.60217	4.05191e-11	8.30188e-09
VIT_204s0008g01590	kda class ii heat shock protein	30.2362	1.69073	0.339853	4.97489	6.52831e-07	3.85246e-05
VIT_218s0001g04640	NA	20.8455	1.68384	0.344769	4.88396	1.03978e-06	5.83986e-05
VIT_205s0062g01160	pectinesterase family protein	991.566	1.67724	0.295799	5.6702	1.42629e-08	1.47293e-06
VIT_200s0454g00040	NA	47.1043	1.66833	0.265777	6.2772	3.44723e-10	5.58779e-08
VIT_213s0019g02760	kda class i heat shock protein	39.794	1.66165	0.339665	4.89203	9.98031e-07	5.66753e-05
VIT_213s0019g01440	NA	463.296	1.65509	0.210232	7.87266	3.47187e-15	1.64663e-12
VIT_210s0003g05430	reticuline oxidase-like protein	49.4587	1.65178	0.305188	5.41233	6.22106e-08	5.43879e-06
VIT_215s0107g00550	male sterility 5 family protein	49.2358	1.64076	0.259304	6.32755	2.49082e-10	4.19687e-08
VIT_204s0008g01580	kda class ii heat shock protein	30.9541	1.63877	0.347631	4.7141	2.42777e-06	0.000120499
VIT_207s0005g00820	ap2 erf domain-containing transcription factor	122.396	1.61321	0.268305	6.0126	1.8257e-09	2.48713e-07
VIT_202s0033g01380	alternative oxidase	92.5753	1.60139	0.296972	5.39239	6.9525e-08	5.9552e-06
VIT_202s0236g00100	uncharacterized protein loc100853220	135.894	1.59996	0.295743	5.40998	6.3033e-08	5.49095e-06
VIT_206s0004g00990	NA	135.113	1.594	0.264641	6.02326	1.70934e-09	2.36638e-07
VIT_217s0000g03940	cytochrome p450	26.8531	1.5915	0.347696	4.57726	4.71112e-06	0.000215913
VIT_218s0001g01630	ef hand family protein	652.549	1.57298	0.180509	8.71414	2.92962e-18	2.03567e-15
VIT_201s0010g00760	NA	30.8709	1.56389	0.297232	5.26152	1.42872e-07	1.09883e-05
VIT_211s0016g04670	NA	72.7635	1.56322	0.291662	5.3597	8.33592e-08	6.90845e-06
VIT_205s0020g04780	transcription factor bhlh92	16.4344	1.5559	0.347187	4.48146	7.41358e-06	0.000321267
VIT_208s0007g00130	heat shock protein 70	171.789	1.53705	0.327201	4.69757	2.63273e-06	0.000129917
VIT_219s0014g04900	(-)-germacrene d synthase	27.4104	1.53634	0.330374	4.65031	3.31432e-06	0.000159855
VIT_207s0031g00530	protein kinase-like protein	40.9234	1.52903	0.265911	5.75015	8.91666e-09	9.8433e-07
VIT_218s0001g04910	sulfate transporter	106.396	1.52902	0.241321	6.33605	2.35729e-10	4.02484e-08
VIT_202s0236g00120	uncharacterized protein loc100248732	35.2244	1.52887	0.320085	4.77646	1.78406e-06	9.27157e-05
VIT_213s0019g01430	heat shock	1240.03	1.52219	0.194103	7.84219	4.4277e-15	2.06178e-12
VIT_205s0020g03710	gcn5-related n-acetyltransferase-like protein	84.3151	1.50316	0.317686	4.73159	2.22769e-06	0.000112089
VIT_217s0000g09470	nitrate transmembrane transporter	561.758	1.49316	0.180055	8.29282	1.10597e-16	6.02661e-14
VIT_218s0001g12610	NA	22.1589	1.49016	0.290967	5.1214	3.03281e-07	2.0086e-05
VIT_215s0048g01710	quinone oxidoreductase-like protein	76.1833	1.48898	0.243461	6.11591	9.60081e-10	1.41314e-07
VIT_207s0005g00660	late embryogenesis abundant protein	1532.51	1.48005	0.202006	7.32673	2.35828e-13	7.54974e-11
VIT_200s0271g00030	low quality protein: ( )-nerolidol synthase chloroplastic-like	23.8408	1.47366	0.342767	4.29932	1.71327e-05	0.000663819
VIT_209s0002g05370	pleiotropic drug resistance protein 1-like	24.3804	1.4711	0.33219	4.4285	9.48905e-06	0.000399054
VIT_216s0098g00970	subtilisin-like protease-like	40.2143	1.47054	0.261899	5.61492	1.96653e-08	1.94459e-06
VIT_205s0049g01450	NA	88.0051	1.46461	0.215329	6.80175	1.03357e-11	2.30181e-09
VIT_204s0008g01520	kda class ii heat shock protein	110.295	1.4507	0.327101	4.43501	9.2069e-06	0.000389749
VIT_213s0019g02770	kda class i heat shock protein	52.1541	1.45008	0.344392	4.21054	2.5476e-05	0.000917587
VIT_214s0066g02060	atp binding	50.9136	1.44679	0.316983	4.56424	5.01299e-06	0.000227638
VIT_215s0046g02410	aquaporin pip1-2	203.248	1.44453	0.188036	7.68217	1.56416e-14	6.35868e-12
VIT_216s0050g01150	heat shock protein 81-1	30.8703	1.44244	0.342602	4.21024	2.55094e-05	0.000917587
VIT_218s0001g09230	zinc finger protein zat10-like	143.025	1.43949	0.272183	5.28869	1.23193e-07	9.73795e-06
VIT_217s0000g09480	manganese-dependent adp-ribose cdp-alcohol diphosphatase-like	383.244	1.43893	0.204019	7.05293	1.75189e-12	4.57834e-10
VIT_201s0011g03090	allene oxide cyclase	42.2842	1.42934	0.331093	4.31705	1.58131e-05	0.000619248
VIT_210s0003g02160	#NAME?	107.395	1.42017	0.187254	7.58419	3.34567e-14	1.26009e-11
VIT_218s0001g12800	dihydroflavonol 4-reductase	503.183	1.41237	0.166158	8.50016	1.89336e-17	1.1827e-14
VIT_202s0025g02140	luminal binding protein	213.959	1.40237	0.249359	5.62391	1.86683e-08	1.86763e-06
VIT_210s0003g05450	reticuline oxidase-like	65.9422	1.39412	0.263249	5.29582	1.18483e-07	9.39462e-06
VIT_207s0005g06420	pppde peptidase domain-containing protein 2-like	31.9501	1.39144	0.324722	4.285	1.82737e-05	0.00069931
VIT_200s0454g00020	NA	97.7931	1.39135	0.254665	5.46347	4.66912e-08	4.38732e-06
VIT_213s0019g02840	kda class i heat shock protein	63.1151	1.38802	0.346328	4.00783	6.12798e-05	0.00195219
VIT_213s0067g01120	chloroplast omega-3 fatty acid desaturase	53.5931	1.38038	0.31693	4.35546	1.32788e-05	0.00053221
VIT_210s0116g00900	chaperonin-like protein	177.54	1.37816	0.274662	5.01766	5.23057e-07	3.2202e-05
VIT_200s0283g00030	calnexin homolog	295.46	1.3762	0.242445	5.67632	1.37623e-08	1.43279e-06
VIT_210s0003g01990	probable leucine-rich repeat receptor-like serine threonine-protein kinase at3g14840-like	33.0102	1.37541	0.290774	4.73015	2.24353e-06	0.000112444
VIT_210s0003g01220	NA	37.7956	1.37505	0.265741	5.17441	2.28638e-07	1.59555e-05
VIT_205s0136g00260	chalcone synthase	835.63	1.37312	0.182161	7.53798	4.77292e-14	1.77158e-11
VIT_205s0049g01550	peptide transporter ptr3-a	127.132	1.36636	0.207623	6.58098	4.67369e-11	9.2789e-09
VIT_214s0068g00140	NA	286.28	1.35647	0.161187	8.41553	3.91125e-17	2.22602e-14
VIT_209s0002g01080	lipoxygenase	92.7586	1.3545	0.252563	5.36302	8.18409e-08	6.82745e-06
VIT_208s0007g02360	hin1-like protein	22.7953	1.35117	0.315278	4.28563	1.82221e-05	0.000698633
VIT_200s1682g00020	cytochrome p450	433.334	1.34953	0.148036	9.11622	7.77897e-20	7.11526e-17
VIT_208s0058g00970	cationic peroxidase 1-like	19.1021	1.34929	0.336196	4.0134	5.98508e-05	0.00191845
VIT_203s0038g03220	domain-containing gpi-anchored protein	34.3305	1.34881	0.308346	4.37435	1.21796e-05	0.000492784
VIT_210s0116g00760	glucose-6-phosphate phosphate translocator chloroplastic-like	49.4521	1.3457	0.2821	4.77031	1.83943e-06	9.47881e-05
VIT_212s0034g02560	dna (cytosine-5)-methyltransferase	153.285	1.34236	0.185796	7.22495	5.01286e-13	1.51041e-10
VIT_207s0151g00410	sulfate bicarbonate oxalate exchanger and transporter sat-1	27.492	1.33764	0.28541	4.68675	2.77583e-06	0.000135931
VIT_206s0004g04470	heat shock protein 70	144.378	1.3373	0.292867	4.56623	4.96567e-06	0.00022589
VIT_207s0205g00070	phosphoenolpyruvate carboxykinase	41.3012	1.3365	0.249413	5.35855	8.38908e-08	6.90845e-06
VIT_214s0006g03076	NA	18.9929	1.3324	0.312682	4.26121	2.0332e-05	0.000764643
VIT_203s0063g00880	uncharacterized protein	16.6489	1.32582	0.338687	3.9146	9.05532e-05	0.00269389
VIT_200s0267g00030	NA	17.8965	1.32502	0.339635	3.90129	9.56813e-05	0.00282315
VIT_214s0083g00110	allene oxide cyclase	247.805	1.32214	0.339693	3.89217	9.93503e-05	0.00290464
VIT_208s0032g00760	protein lurp-one-related 8	33.2814	1.31571	0.283473	4.6414	3.46056e-06	0.000165352
VIT_203s0038g03410	nac domain ipr003441	197.199	1.30638	0.258823	5.04738	4.47914e-07	2.81165e-05
VIT_208s0007g08000	NA	52.4749	1.3056	0.330892	3.94569	7.957e-05	0.0024174
VIT_207s0031g01980	ap2 erf domain-containing transcription factor	25.094	1.30245	0.337545	3.85861	0.000114035	0.00327783
VIT_219s0014g00450	uncharacterized protein loc100253718	1255.16	1.30159	0.128774	10.1075	5.11664e-24	8.60737e-21
VIT_210s0003g03790	protein tify 5a-like	17.2614	1.29613	0.345101	3.75581	0.000172782	0.00467279
VIT_218s0001g06560	NA	66.8512	1.29548	0.310148	4.17697	2.95422e-05	0.00104504
VIT_205s0094g01200	cytochrome p450	228.276	1.2947	0.159617	8.11129	5.00867e-16	2.6179e-13
VIT_216s0022g02310	gibberellin 20-oxidase	155.194	1.28866	0.169757	7.59119	3.16985e-14	1.21169e-11
VIT_212s0035g00020	probable lrr receptor-like serine threonine-protein kinase at4g08850-like	86.4275	1.28523	0.225874	5.69004	1.27009e-08	1.34415e-06
VIT_204s0008g01110	heat stress transcription factor a-2	34.7611	1.28506	0.304174	4.22475	2.39201e-05	0.000868642
VIT_200s2341g00010	heat shock protein 90	93.9334	1.27982	0.26223	4.88053	1.058e-06	5.92919e-05
VIT_211s0016g01810	NA	41.1941	1.27882	0.31471	4.06348	4.83474e-05	0.001606
VIT_200s0194g00030	heat shock protein	476.486	1.27869	0.207198	6.17134	6.77145e-10	1.02014e-07
VIT_216s0050g01990	uncharacterized protein loc100854653	287.156	1.27851	0.180796	7.0716	1.53156e-12	4.15351e-10
VIT_214s0108g00630	vacuolar amino acid transporter	18.9288	1.27671	0.347639	3.67251	0.000240176	0.00613887
VIT_217s0000g09610	cytochrome p450	188.646	1.27406	0.205348	6.20441	5.4902e-10	8.47045e-08
VIT_204s0008g01530	kda class ii heat shock protein	18.8879	1.27348	0.344158	3.70028	0.00021536	0.00559698
VIT_216s0050g01250	metal ion binding	178.728	1.26914	0.257004	4.93822	7.88379e-07	4.5785e-05
VIT_210s0116g01200	wrky transcription factor 6-like	18.6813	1.26431	0.326765	3.86917	0.000109208	0.00315324
VIT_210s0003g03810	protein tify 5a-like	38.293	1.26305	0.243698	5.18285	2.18524e-07	1.53332e-05
VIT_207s0005g03340	myb-related protein myb4	27.5654	1.26187	0.343973	3.66853	0.000243952	0.0062211
VIT_207s0031g02740	saur family protein	50.1815	1.26121	0.22815	5.528	3.23908e-08	3.11865e-06
VIT_214s0068g01270	NA	104.857	1.25954	0.212299	5.93284	2.97741e-09	3.77498e-07
VIT_208s0007g03900	heat stress transcription factor a-3-like	25.4432	1.2581	0.298325	4.2172	2.47355e-05	0.000894775
VIT_204s0008g01470	wrky transcription factor	58.2078	1.25198	0.267622	4.67816	2.89465e-06	0.000141479
VIT_201s0026g00200	xyloglucan endotransglycosylase hydrolase	21.2213	1.25025	0.31325	3.99123	6.57327e-05	0.00206309
VIT_202s0234g00130	ethylene-responsive transcription factor 1a	80.7007	1.24675	0.317678	3.92457	8.68861e-05	0.00260262
VIT_204s0044g01110	alcohol dehydrogenase 1	54.1422	1.24419	0.248975	4.99725	5.81526e-07	3.49612e-05
VIT_206s0004g01000	NA	24.8427	1.24249	0.292093	4.25374	2.10232e-05	0.000783735
VIT_209s0002g00630	NA	35.6893	1.2389	0.338797	3.65675	0.000255431	0.00642942
VIT_205s0020g03690	gcn5-related n-acetyltransferase-like protein	87.7498	1.23161	0.293104	4.20197	2.64606e-05	0.000947808
VIT_204s0023g03370	flavanone 3-hydroxylase	803.519	1.23137	0.284096	4.33435	1.46192e-05	0.000580483
VIT_200s1995g00010	phosphoenolpyruvate carboxykinase	90.3622	1.22848	0.18248	6.73213	1.67199e-11	3.59843e-09
VIT_204s0044g00220	NA	42.1506	1.22847	0.26839	4.57719	4.71264e-06	0.000215913
VIT_200s0533g00050	NA	2209.76	1.22748	0.224823	5.45975	4.76805e-08	4.44053e-06
VIT_215s0048g00200	uncharacterized protein loc100853395	17.8577	1.22617	0.309644	3.95994	7.49675e-05	0.00229664
VIT_200s1205g00020	NA	64.6358	1.22481	0.225764	5.42518	5.78947e-08	5.18441e-06
VIT_205s0020g03240	g-type lectin s-receptor-like serine threonine-protein kinase rlk1	16.6352	1.22045	0.303884	4.01617	5.91509e-05	0.00189839
VIT_208s0007g02470	aspartic proteinase nepenthesin-2-like	261.729	1.22032	0.199391	6.12022	9.34436e-10	1.38334e-07
VIT_215s0048g02070	bon1-associated protein 2-like	16.5635	1.2202	0.32881	3.71095	0.000206487	0.0054073
VIT_200s0682g00050	NA	29.1912	1.21043	0.271474	4.45872	8.24524e-06	0.000351948
VIT_210s0003g02150	#NAME?	34.3028	1.20795	0.262699	4.59822	4.26118e-06	0.000198424
VIT_212s0035g00010	dna (cytosine-5)-methyltransferase	113.956	1.20613	0.204095	5.90964	3.42849e-09	4.24189e-07
VIT_216s0148g00110	probable receptor-like protein kinase at5g39020-like	297.034	1.20255	0.229198	5.24677	1.54789e-07	1.16255e-05
VIT_210s0071g00300	transmembrane protein 53-like	20.1422	1.20195	0.325897	3.68813	0.000225904	0.0058323
VIT_212s0134g00240	NA	122.408	1.20123	0.230301	5.21592	1.82905e-07	1.33994e-05
VIT_210s0116g00710	tryptophan synthase beta chain	38.8897	1.19573	0.347322	3.44273	0.000575877	0.0124044
VIT_212s0035g00006	NA	23.0305	1.18921	0.300264	3.96053	7.4783e-05	0.00229473
VIT_209s0002g00640	kda class iii heat shock protein	111.24	1.184	0.339085	3.49176	0.000479853	0.0106587
VIT_218s0001g14010	sulfate adenylyltransferase	115.667	1.18345	0.169613	6.97731	3.00877e-12	7.55467e-10
VIT_201s0146g00480	protein tify 9	20.8098	1.18343	0.346789	3.41255	0.000643581	0.0135273
VIT_213s0156g00150	NA	55.4931	1.18292	0.27759	4.26141	2.03141e-05	0.000764643
VIT_200s2851g00010	stress-inducible protein	90.6752	1.18228	0.274823	4.30196	1.69293e-05	0.000658932
VIT_213s0067g01020	leucoanthocyanidin dioxygenase	18.7682	1.18146	0.341774	3.45685	0.000546536	0.0118563
VIT_200s2648g00010	type ii nad h dehydrogenase	47.7287	1.18095	0.287584	4.10644	4.01809e-05	0.00135404
VIT_210s0003g03990	NA	25.978	1.1765	0.33661	3.49514	0.000473807	0.0105519
VIT_216s0050g02720	probable receptor-like protein kinase at5g39020-like	136.989	1.17285	0.201286	5.82679	5.65051e-09	6.608e-07
VIT_207s0141g01050	NA	1295.53	1.17241	0.158444	7.39947	1.36728e-13	4.60756e-11
VIT_216s0022g00510	heat shock protein	139.653	1.17124	0.327763	3.57343	0.000352336	0.00833981
VIT_209s0002g03760	NA	92.1592	1.16861	0.218308	5.35304	8.6489e-08	7.0769e-06
VIT_212s0034g02570	probable lrr receptor-like serine threonine-protein kinase at4g08850-like	152.59	1.16662	0.165173	7.06301	1.62934e-12	4.34676e-10
VIT_206s0080g00450	ef-hand calcium binding	61.6326	1.16437	0.295402	3.94165	8.09242e-05	0.00245272
VIT_205s0062g00270	udp-glycosyltransferase 75d1-like	22.6422	1.1629	0.315455	3.68642	0.000227431	0.0058599
VIT_209s0002g04490	pyridoxal biosynthesis protein	32.856	1.1614	0.323855	3.58616	0.000335587	0.00801747
VIT_205s0094g01220	cytochrome p450	28.6367	1.1573	0.286136	4.04458	5.24166e-05	0.00171668
VIT_212s0055g00800	extensin-like protein	43.1345	1.15718	0.306939	3.77006	0.000163211	0.00444207
VIT_200s0424g00010	probable receptor-like protein kinase at5g39020-like	46.6289	1.15686	0.250844	4.61186	3.9908e-06	0.000186512
VIT_211s0016g04190	NA	259.996	1.15575	0.174957	6.60595	3.94971e-11	8.15774e-09
VIT_204s0008g02860	cation transport protein	115.798	1.15328	0.230987	4.99281	5.95056e-07	3.56908e-05
VIT_201s0011g00600	triose phosphate phosphate chloroplast	92.7356	1.14944	0.220989	5.20135	1.9785e-07	1.4154e-05
VIT_207s0031g00540	pinus taeda anonymous locus umn_2818_01 genomic sequence	264.539	1.14773	0.318757	3.60065	0.000317418	0.0076476
VIT_208s0007g08020	NA	39.188	1.14681	0.328025	3.49609	0.000472125	0.0105236
VIT_202s0025g02805	NA	186.27	1.14391	0.165473	6.91296	4.74645e-12	1.14681e-09
VIT_200s0361g00040	anthocyanidin reductase	507.292	1.14241	0.173867	6.57059	5.01162e-11	9.87327e-09
VIT_212s0035g01240	NA	91.4265	1.13856	0.311737	3.65231	0.000259894	0.00651923
VIT_214s0006g01320	hypothetical protein VITISV_022302 [Vitis vinifera]	47.7569	1.13825	0.21093	5.39634	6.80137e-08	5.8453e-06
VIT_208s0007g05580	methyltransferase ddb_g0268948-like	26.2382	1.13784	0.340539	3.3413	0.000833873	0.0164914
VIT_216s0098g01580	luminal binding protein	108.852	1.13605	0.223125	5.09155	3.55151e-07	2.29692e-05
VIT_200s0181g00045	uncharacterized protein loc100854557	46.0791	1.13532	0.276333	4.10851	3.98225e-05	0.00134537
VIT_200s2376g00010	type ii nad h dehydrogenase	41.8415	1.13451	0.266219	4.26157	2.02995e-05	0.000764643
VIT_207s0151g00340	sulfate bicarbonate oxalate exchanger and transporter sat-1	198.356	1.13331	0.17874	6.34057	2.28922e-10	3.96143e-08
VIT_218s0001g14500	endoplasmin-like protein	335.208	1.12563	0.229226	4.91056	9.08179e-07	5.19183e-05
VIT_202s0025g04720	anthocyanidin synthase	643.276	1.12456	0.285192	3.94316	8.04153e-05	0.00244019
VIT_208s0058g00470	abscisic acid receptor pyl4	46.2858	1.12431	0.276818	4.06156	4.87455e-05	0.00161503
VIT_218s0001g10605	NA	1286.32	1.121	0.154699	7.24634	4.282e-13	1.32128e-10
VIT_213s0074g00110	phosphorylase family protein	79.3465	1.11844	0.309873	3.60933	0.000306985	0.00745316
VIT_209s0002g04020	aquaporin tip2-1	631.575	1.11571	0.149545	7.46066	8.60896e-14	3.06228e-11
VIT_216s0013g01700	receptor-like protein 12-like	50.0608	1.11297	0.247739	4.49252	7.03842e-06	0.000306046
VIT_200s0160g00320	tmv resistance protein n-like	20.1602	1.11214	0.314393	3.53741	0.000404066	0.00926052
VIT_200s1286g00010	stress-inducible protein	90.5171	1.10975	0.276288	4.01664	5.90343e-05	0.00189702
VIT_215s0021g01280	cyclin-dependent protein	90.9213	1.10844	0.206535	5.36686	8.01181e-08	6.70557e-06
VIT_203s0017g02260	NA	237.373	1.10422	0.262458	4.20722	2.58535e-05	0.000928658
VIT_214s0128g00110	transcription factor bhlh96-like	26.6016	1.1035	0.295103	3.73937	0.000184484	0.00493711
VIT_201s0011g03070	ap2 domain-containing transcription factor	226.691	1.10295	0.273555	4.03191	5.53262e-05	0.00178909
VIT_216s0013g01120	ethylene-responsive transcription factor 5	169.988	1.10269	0.230383	4.78631	1.6988e-06	8.87917e-05
VIT_202s0012g01570	bifunctional dihydroflavonol 4-reductase flavanone 4-reductase-like	35.1908	1.09972	0.279069	3.94066	8.12589e-05	0.00245415
VIT_213s0019g02520	subtilisin-like protease c1	1965.19	1.09541	0.191729	5.71335	1.10771e-08	1.19633e-06
VIT_200s0425g00030	probable receptor-like protein kinase at5g39020-like	66.0102	1.09422	0.229173	4.77464	1.80032e-06	9.29594e-05
VIT_216s0098g01160	subtilase family protein	38.2238	1.0881	0.254959	4.26775	1.97453e-05	0.000750291
VIT_200s0572g00010	-linalool -nerolidol ( )-geranyl linalool synthase	18.7982	1.08326	0.345865	3.13203	0.00173601	0.0298196
VIT_217s0000g05030	alpha- -glucan-protein synthase	194.526	1.08298	0.199724	5.42239	5.88081e-08	5.24218e-06
VIT_200s0179g00160	NA	25.159	1.0825	0.306349	3.53357	0.00040999	0.00936685
VIT_201s0137g00740	NA	158.3	1.08145	0.173623	6.22875	4.70171e-10	7.3424e-08
VIT_209s0002g05600	pleiotropic drug resistance protein 1-like	829.7	1.08054	0.187821	5.75301	8.76663e-09	9.71958e-07
VIT_206s0004g00980	NA	97.7068	1.08032	0.209083	5.16696	2.37938e-07	1.63374e-05
VIT_216s0098g01250	metal-nicotianamine transporter ysl3	76.1115	1.07798	0.21892	4.92407	8.47614e-07	4.87825e-05
VIT_213s0019g02480	cucumisin-like	46.6417	1.07751	0.258733	4.16456	3.11956e-05	0.00109596
VIT_213s0019g02490	uncharacterized protein loc100259879	841.411	1.07251	0.182234	5.88534	3.97239e-09	4.84527e-07
VIT_203s0038g00760	arginine decarboxylase	196.844	1.07056	0.215982	4.95672	7.16924e-07	4.18249e-05
VIT_211s0016g00710	protein tify 10a	99.0797	1.0702	0.342067	3.12862	0.00175629	0.0300269
VIT_206s0004g07210	NA	104.465	1.0667	0.269231	3.96202	7.43193e-05	0.00228773
VIT_206s0004g02620	phenylalanine ammonia-lyase	209.717	1.06608	0.252198	4.22717	2.36651e-05	0.000862144
VIT_205s0077g01970	ring zinc finger	49.8516	1.0652	0.26842	3.96841	7.23523e-05	0.00224156
VIT_209s0002g00890	protein tify 10a-like	31.9699	1.06207	0.333968	3.18015	0.00147198	0.0263997
VIT_203s0038g04760	transcription factor bhlh63-like	144.348	1.06185	0.192058	5.52879	3.22439e-08	3.11622e-06
VIT_214s0030g02180	gdp-mannose 3 -epimerase	506.143	1.06069	0.202126	5.24766	1.54044e-07	1.16036e-05
VIT_217s0000g04750	udp-glycosyltransferase 1	28.1541	1.06054	0.302732	3.50324	0.000459644	0.0102812
VIT_212s0142g00800	probable lrr receptor-like serine threonine-protein kinase at4g08850-like	45.8923	1.05903	0.250349	4.23021	2.3347e-05	0.00085298
VIT_216s0013g00890	ap2 erf domain-containing transcription factor	54.7709	1.0539	0.227911	4.62416	3.76114e-06	0.000177807
VIT_218s0001g02020	amino acid permease	65.3581	1.05169	0.221231	4.75381	1.99617e-06	0.000101235
VIT_201s0146g00340	serine-threonine protein plant-	73.2204	1.05077	0.206476	5.08909	3.59789e-07	2.32104e-05
VIT_202s0012g00530	phosphoribosyl pyrophosphate synthetase	69.268	1.048	0.27843	3.76397	0.000167236	0.00454198
VIT_210s0116g00520	xyloglucan endotransglucosylase hydrolase protein a	45.5819	1.04615	0.316962	3.30054	0.000964984	0.0186218
VIT_213s0019g02740	kda class i heat shock protein	47.8282	1.04597	0.34771	3.00818	0.00262819	0.0413709
VIT_200s2248g00010	probable receptor-like protein kinase at1g67000-like	20.5849	1.04556	0.292532	3.57417	0.00035134	0.00833935
VIT_216s0050g02700	probable receptor-like protein kinase at5g39020-like	132.794	1.04395	0.209406	4.98529	6.1869e-07	3.69354e-05
VIT_203s0063g02620	dna binding	1539.18	1.0429	0.194036	5.37476	7.66832e-08	6.4812e-06
VIT_218s0001g14410	NA	149.66	1.04266	0.233754	4.46048	8.17745e-06	0.000351397
VIT_219s0015g01090	heat shock protein	254.089	1.0424	0.151792	6.8673	6.54274e-12	1.5096e-09
VIT_216s0050g01420	dna primase	16.5383	1.04134	0.329192	3.16331	0.00155985	0.0274565
VIT_216s0098g00080	probable receptor-like protein kinase at5g39020-like	107.57	1.04019	0.220938	4.70807	2.50069e-06	0.000123639
VIT_206s0004g06410	NA	43.2462	1.03956	0.278796	3.72876	0.000192426	0.00511227
VIT_200s2576g00010	phosphoenolpyruvate carboxykinase	94.8432	1.03853	0.177471	5.85183	4.86183e-09	5.79146e-07
VIT_213s0067g02870	chalcone isomerase	383.992	1.03091	0.185749	5.55004	2.85607e-08	2.78125e-06
VIT_206s0061g00730	tonoplast intrinsic	1526.28	1.02957	0.344829	2.98575	0.00282885	0.0438292
VIT_201s0011g00690	udp-d-glucose dehydrogenase	212.524	1.02939	0.201508	5.10842	3.24861e-07	2.12788e-05
VIT_213s0067g03820	chalcone isomerase	666.956	1.02911	0.159738	6.4425	1.1752e-10	2.18585e-08
VIT_210s0003g01650	NA	20.648	1.02632	0.338315	3.03363	0.00241629	0.0387498
VIT_200s2032g00010	NA	283.795	1.02493	0.197316	5.19436	2.0543e-07	1.45742e-05
VIT_218s0001g11170	myb transcription factor	17.4054	1.02411	0.313447	3.26724	0.00108602	0.0205725
VIT_205s0049g01420	peroxisomal membrane protein pmp22	28.9056	1.02202	0.342626	2.98291	0.00285524	0.0441579
VIT_201s0011g03050	cazy family gt8	47.5803	1.02138	0.250778	4.07284	4.64425e-05	0.00154875
VIT_216s0148g00180	probable receptor-like protein kinase at1g67000-like	28.3217	1.01975	0.284687	3.58199	0.000340983	0.00813878
VIT_200s2840g00010	phosphoenolpyruvate carboxykinase	109.042	1.01921	0.198765	5.12771	2.93294e-07	1.96124e-05
VIT_202s0025g02790	granule-bound starch synthase i	468.429	1.01777	0.176345	5.77145	7.85934e-09	8.8672e-07
VIT_200s0258g00090	probable receptor-like protein kinase at5g39020-like	44.2921	1.01774	0.252916	4.02405	5.72065e-05	0.00184523
VIT_206s0004g01910	adenine nucleotide translocator	181.812	1.01624	0.181178	5.6091	2.03381e-08	1.9957e-06
VIT_202s0012g00170	beta-amylase	587.313	1.01473	0.246957	4.10894	3.97484e-05	0.00134478
VIT_219s0085g01050	kda class i heat shock protein	20.0236	1.01449	0.277761	3.65238	0.000259817	0.00651923
VIT_216s0039g01070	glutathione s-	51.1181	1.01396	0.347713	2.91607	0.00354466	0.0517278
VIT_208s0007g08040	NA	23.4225	1.01162	0.330706	3.05897	0.00222096	0.0361379
VIT_206s0004g02120	2-oxoglutarate malate translocator	332.031	1.01157	0.184062	5.49579	3.88958e-08	3.7032e-06
VIT_212s0134g00160	xyloglucan endotransglycosylase hydrolase partial	745.962	1.00954	0.297276	3.39596	0.00068389	0.0141594
VIT_213s0074g00760	calmodulin binding	16.5006	1.00796	0.319879	3.15107	0.00162673	0.0284384
VIT_204s0008g04150	dehydration-responsive protein rd22	27.942	1.00792	0.26376	3.82134	0.000132729	0.00375239
VIT_213s0019g03160	kda class i heat shock protein	37.1604	1.00754	0.34682	2.90507	0.00367176	0.0531585
VIT_216s0039g01260	probable receptor-like protein kinase at5g39020-like	33.6096	1.00748	0.306158	3.29073	0.000999293	0.0191277
VIT_201s0010g03860	uncharacterized protein	58.8079	1.00638	0.215245	4.67554	2.93186e-06	0.000143025
VIT_206s0061g01120	udp-d-apiose udp-d-xylose synthase 1	294.702	1.00567	0.225103	4.46758	7.91105e-06	0.000341094
VIT_208s0007g08520	NA	61.2304	1.00472	0.249048	4.03425	5.47778e-05	0.00178261
VIT_214s0108g01000	calcium-binding ef hand family protein	59.3216	1.00334	0.259311	3.86925	0.000109171	0.00315324
VIT_216s0148g00320	probable receptor-like protein kinase at1g67000-like	99.5872	1.00128	0.232364	4.3091	1.63919e-05	0.000639959
VIT_211s0016g05530	blue copper protein	30.7093	1.0009	0.332355	3.01155	0.00259917	0.0410656
VIT_209s0002g05940	gtp-binding nuclear protein ran-3-like	861.799	0.999969	0.0991854	10.0818	6.6487e-24	9.45999e-21
VIT_200s0181g00010	hexose transporter	172.614	0.999475	0.181817	5.49715	3.85981e-08	3.68857e-06
VIT_214s0108g00830	myb-related protein 306	31.985	0.997133	0.257444	3.87321	0.000107413	0.00310842
VIT_211s0016g02860	mutt domain	22.3813	0.996474	0.289752	3.43905	0.000583756	0.0125005
VIT_205s0020g02500	binding protein	88.0279	0.995846	0.183997	5.4123	6.2222e-08	5.43879e-06
VIT_207s0005g03310	actin depolymerizing factor	97.6793	0.994335	0.184034	5.403	6.55367e-08	5.67048e-06
VIT_211s0016g02520	uncharacterized protein	31.0733	0.992877	0.291703	3.40372	0.000664744	0.0138423
VIT_211s0016g02920	uncharacterized protein	39.5368	0.990114	0.25912	3.82107	0.000132875	0.00375239
VIT_207s0104g00150	outer envelope membrane protein	145.42	0.987817	0.175012	5.6443	1.65859e-08	1.69913e-06
VIT_216s0098g00100	probable receptor-like protein kinase at5g39020-like	57.9977	0.986835	0.263	3.75223	0.000175267	0.00472691
VIT_215s0046g01140	wrky transcription	66.7532	0.983221	0.264757	3.71367	0.000204274	0.00537131
VIT_207s0031g02610	nac domain ipr003441	121.742	0.982644	0.277509	3.54095	0.000398694	0.00917426
VIT_207s0130g00250	#NAME?	182.987	0.982381	0.193554	5.07549	3.86506e-07	2.46347e-05
VIT_206s0004g01670	udp-glycosyltransferase 92a1-like	16.3097	0.982033	0.327744	2.99634	0.00273241	0.0427227
VIT_200s0294g00080	probable receptor-like protein kinase at5g39020-like	105.119	0.980568	0.229948	4.2643	2.00529e-05	0.000759724
VIT_212s0035g00080	probable lrr receptor-like serine threonine-protein kinase at4g08850-like	36.4059	0.980096	0.251943	3.89015	0.000100183	0.00292276
VIT_211s0037g00680	probable lrr receptor-like serine threonine-protein kinase at4g08850-like	27.3057	0.979841	0.332052	2.95086	0.00316888	0.0476281
VIT_213s0019g03090	kda class i heat shock protein	42.4762	0.979828	0.342103	2.86413	0.00418154	0.0588426
VIT_203s0017g02170	zinc transporter	432.094	0.978985	0.211878	4.62052	3.82782e-06	0.00018021
VIT_216s0148g00050	probable receptor-like protein kinase at5g39020-like	17.9947	0.977713	0.30913	3.16278	0.00156268	0.0274825
VIT_200s0194g00070	zinc finger protein constans-like protein	50.183	0.977607	0.264314	3.69866	0.000216743	0.00561634
VIT_216s0148g00280	probable receptor-like protein kinase at5g39020-like	104.97	0.976982	0.221894	4.40292	1.06805e-05	0.000442617
VIT_212s0142g00780	probable lrr receptor-like serine threonine-protein kinase at4g08850-like	170.324	0.976742	0.173781	5.62053	1.90376e-08	1.88981e-06
VIT_202s0012g00990	lsd one like 1 protein	170.376	0.976397	0.197848	4.93508	8.01175e-07	4.63668e-05
VIT_205s0077g00510	neutral invertase	192.268	0.976215	0.201142	4.85337	1.21382e-06	6.6327e-05
VIT_206s0080g01090	probable ccr4-associated factor 1 homolog 11-like	143.394	0.974732	0.222711	4.37666	1.20511e-05	0.000488355
VIT_200s0174g00070	ankyrin repeat-containing protein at3g12360-like	60.4205	0.974569	0.246739	3.9498	7.82167e-05	0.00238812
VIT_212s0035g02020	nac domain ipr003441	86.4348	0.974166	0.199799	4.87572	1.08412e-06	6.04913e-05
VIT_207s0031g01630	uncharacterized protein	99.4934	0.97378	0.183115	5.31786	1.04994e-07	8.40311e-06
VIT_211s0016g04080	ethylene-responsive transciptional coactivator-like protein	170.926	0.973301	0.230161	4.22879	2.34949e-05	0.000857163
VIT_216s0148g00010	probable receptor-like protein kinase at5g39020-like	60.4137	0.972687	0.253785	3.83273	0.000126729	0.00360629
VIT_200s0425g00035	probable receptor-like protein kinase at1g67000-like	40.7465	0.970955	0.294669	3.29507	0.000983964	0.0188908
VIT_216s0050g02540	bidirectional sugar transporter sweet3-like	48.341	0.970237	0.249411	3.89011	0.000100199	0.00292276
VIT_219s0090g01490	glycerophosphoryl diester phosphodiesterase 3	95.6514	0.970015	0.186009	5.21488	1.83933e-07	1.33994e-05
VIT_206s0004g06290	tetratricopeptide repeat-containing protein	181.172	0.969878	0.21844	4.44001	8.99539e-06	0.000381426
VIT_207s0104g01390	glutaredoxin	797.952	0.968136	0.169215	5.72133	1.05693e-08	1.15187e-06
VIT_203s0063g01150	protein srg1	125.675	0.96793	0.219764	4.40441	1.06074e-05	0.000441009
VIT_203s0091g00310	gh3 family protein	23.1908	0.96703	0.316652	3.05392	0.00225872	0.0366824
VIT_213s0067g02910	non-specific lipid-transfer protein	695.709	0.96421	0.206918	4.65987	3.16405e-06	0.000153184
VIT_207s0129g00180	ca2+transporting atpase	25.5785	0.963645	0.280835	3.43136	0.000600565	0.0127962
VIT_202s0012g00410	s-norcoclaurine synthase 1-like	105.392	0.962443	0.186114	5.17125	2.32535e-07	1.61833e-05
VIT_202s0012g00280	NA	98.0247	0.96173	0.182501	5.26972	1.36634e-07	1.06363e-05
VIT_210s0071g00250	strictosidine synthase 1-like	120.024	0.959978	0.243128	3.94845	7.86591e-05	0.00239541
VIT_201s0011g04990	10 kda chaperonin	19.3703	0.958581	0.333634	2.87315	0.00406406	0.0575054
VIT_201s0010g03870	uncharacterized protein	170.519	0.956015	0.25041	3.8178	0.000134649	0.00379791
VIT_211s0052g00100	transcription factor bhlh35	125.097	0.953305	0.327469	2.91113	0.00360127	0.0523155
VIT_218s0001g04660	NA	25.3165	0.952957	0.324727	2.93464	0.00333933	0.0495214
VIT_217s0000g07190	heat shock protein 101	32.5221	0.951786	0.326391	2.91609	0.00354447	0.0517278
VIT_215s0046g01360	arabinogalactan protein 16	34.6368	0.95061	0.315313	3.01481	0.0025714	0.0406771
VIT_218s0001g00470	l-ascorbate oxidase homolog	133.435	0.949522	0.300231	3.16264	0.00156347	0.0274825
VIT_212s0059g00750	arogenate prephenate dehydratase	21.6928	0.948439	0.274936	3.44967	0.000561269	0.0121305
VIT_200s2254g00010	probable receptor-like protein kinase at5g39020-like	24.3466	0.945767	0.305043	3.10043	0.00193238	0.0323889
VIT_211s0016g01220	germin-like protein	6019.6	0.945713	0.155274	6.09062	1.12476e-09	1.62747e-07
VIT_205s0077g02320	hypoxia-responsive family protein	27.8148	0.945042	0.289681	3.26236	0.00110491	0.0208378
VIT_200s0258g00010	probable receptor-like protein kinase at5g39020-like	29.3768	0.942832	0.307494	3.06618	0.00216814	0.0354812
VIT_209s0002g05590	pleiotropic drug resistance protein 1-like	21.5102	0.942537	0.292995	3.21691	0.00129581	0.023722
VIT_216s0050g02740	probable receptor-like protein kinase at1g67000-like	27.5609	0.942083	0.278788	3.3792	0.000726959	0.0148923
VIT_209s0002g00690	chaperone protein dnaj	99.822	0.942054	0.184717	5.09998	3.39682e-07	2.20802e-05
VIT_205s0077g01700	copper ion binding	53.9307	0.941831	0.227931	4.13209	3.59479e-05	0.00124078
VIT_218s0001g15120	NA	117.643	0.941744	0.221466	4.25233	2.11558e-05	0.000787532
VIT_213s0019g02850	kda class i heat shock protein	164.836	0.938826	0.345012	2.72114	0.00650569	0.0810001
VIT_218s0001g04920	NA	28.6216	0.936799	0.313496	2.98823	0.00280595	0.0435798
VIT_214s0128g00390	peroxisomal adenine nucleotide carrier 1	33.2164	0.935344	0.292508	3.19767	0.0013854	0.0250576
VIT_213s0067g01940	abscisic acid receptor pyl4	17.8264	0.935092	0.314357	2.97462	0.00293351	0.0450421
VIT_208s0040g01040	serine carboxypeptidase-like 45-like	17.0849	0.930008	0.342139	2.71821	0.00656353	0.0815616
VIT_207s0005g04330	blight-associated protein p12	207.94	0.929986	0.154359	6.02483	1.6929e-09	2.35635e-07
VIT_209s0002g05530	pleiotropic drug resistance protein 1-like	17.4963	0.929024	0.325212	2.85667	0.00428111	0.059933
VIT_218s0001g11630	allene oxide synthase	59.6864	0.928987	0.286583	3.2416	0.00118862	0.0220753
VIT_217s0000g07370	enhanced disease susceptibility 1	36.1489	0.928339	0.269812	3.44068	0.000580245	0.0124491
VIT_203s0097g00700	pathogenesis-related protein 1	86.1251	0.926705	0.314557	2.94607	0.00321842	0.0482311
VIT_205s0062g01170	atp-dependent dna helicase 2 subunit ku70	69.0853	0.926514	0.210852	4.39414	1.11212e-05	0.000457183
VIT_216s0050g02710	probable receptor-like protein kinase at1g67000-like	37.1147	0.925792	0.272871	3.39279	0.000691849	0.014278
VIT_218s0166g00040	NA	19.3552	0.925462	0.302453	3.05985	0.00221448	0.0360783
VIT_203s0091g00160	NA	282.995	0.925299	0.326769	2.83166	0.00463063	0.0631497
VIT_200s2175g00005	probable receptor-like protein kinase at1g67000-like	162.742	0.925196	0.184361	5.01839	5.21054e-07	3.21559e-05
VIT_213s0067g01070	NA	139.313	0.924762	0.217556	4.25068	2.13126e-05	0.000792216
VIT_203s0017g01460	NA	19.0785	0.924433	0.315166	2.93316	0.00335533	0.0496475
VIT_200s0556g00010	type i inositol- -trisphosphate 5-phosphatase cvp2-like	81.9538	0.924364	0.218809	4.22452	2.39452e-05	0.000868642
VIT_215s0021g00320	NA	192.21	0.924219	0.154893	5.96684	2.41891e-09	3.2435e-07
VIT_208s0040g02730	protein binding	19.6089	0.924011	0.33152	2.7872	0.00531659	0.0699648
VIT_208s0040g01710	phenylalanine ammonia-lyase	148.502	0.923381	0.291042	3.17267	0.00151042	0.0269009
VIT_212s0057g00860	NA	58.9632	0.923161	0.291376	3.16828	0.00153342	0.0271405
VIT_217s0000g07375	enhanced disease susceptibility 1	54.7051	0.922172	0.246063	3.74771	0.000178454	0.00479577
VIT_204s0008g05120	acyl-protein thioesterase 2-like	21.453	0.919598	0.283218	3.24696	0.00116645	0.0217581
VIT_216s0098g00110	probable receptor-like protein kinase at5g39020-like	57.6376	0.918896	0.26371	3.48449	0.00049308	0.0109052
VIT_214s0006g01400	calmodulin-related protein	64.0915	0.917524	0.209355	4.38263	1.17257e-05	0.000478197
VIT_201s0026g00980	glycosyltransferase cazy family gt8	91.4251	0.915998	0.226182	4.04983	5.12559e-05	0.00168823
VIT_200s2365g00010	probable receptor-like protein kinase at1g67000-like	19.4352	0.915945	0.291502	3.14216	0.00167706	0.0290998
VIT_207s0031g00760	ef hand family protein	76.2479	0.915665	0.18674	4.90342	9.41814e-07	5.37212e-05
VIT_212s0134g00020	isoprene synthase	20.3811	0.915402	0.34776	2.63228	0.00848139	0.0988248
VIT_207s0005g01350	universal stress protein a-like protein	280.141	0.915386	0.211321	4.33174	1.47937e-05	0.000586505
VIT_207s0129g00290	formamidase	143.463	0.914166	0.153656	5.94942	2.69089e-09	3.48063e-07
VIT_211s0206g00110	serine carboxypeptidase s28 family protein	73.2597	0.913606	0.196255	4.65519	3.23678e-06	0.00015641
VIT_203s0088g00620	uncharacterized protein	82.1907	0.913593	0.197483	4.6262	3.72441e-06	0.000176641
VIT_217s0000g02230	protein tify 6b-like	375.562	0.910942	0.161084	5.65506	1.55795e-08	1.60243e-06
VIT_216s0148g00210	probable receptor-like protein kinase at1g67000-like	42.0507	0.909818	0.250344	3.63426	0.000278774	0.00690492
VIT_209s0002g05360	pleiotropic drug resistance protein 1-like	34.2825	0.908092	0.293241	3.09675	0.00195656	0.0326872
VIT_218s0001g10480	cold regulated protein 27	34.8596	0.9074	0.298708	3.03775	0.0023835	0.03832
VIT_216s0050g01900	lrr receptor-like serine threonine-protein kinase gso2-like	120.27	0.90683	0.229714	3.94765	7.89207e-05	0.00240052
VIT_214s0108g01330	chorismate mutase	181.096	0.906411	0.134951	6.7166	1.86009e-11	3.93708e-09
VIT_209s0002g05710	adenine nucleotide translocase	383.135	0.905897	0.115912	7.81536	5.4806e-15	2.49379e-12
VIT_217s0000g09640	e3 ubiquitin-protein ligase rglg2	144.598	0.905884	0.209703	4.31985	1.56136e-05	0.000612373
VIT_208s0040g01130	serine carboxypeptidase-like 45-like	18.2271	0.905212	0.342443	2.64339	0.00820793	0.0968278
VIT_206s0004g00440	NA	1971.98	0.90439	0.155786	5.80534	6.42368e-09	7.37744e-07
VIT_204s0023g00830	calreticulin-3	556.577	0.904212	0.227927	3.96711	7.27485e-05	0.0022502
VIT_211s0016g01230	12-oxophytodienoate reductase	161.859	0.902782	0.251147	3.59463	0.00032485	0.00779732
VIT_202s0025g02020	protein abil2	59.6291	0.901784	0.227196	3.96918	7.21191e-05	0.00223884
VIT_205s0020g00670	s-adenosylmethionine synthase-like isoform 1	665.265	0.900326	0.206804	4.35351	1.33974e-05	0.000536024
VIT_212s0028g01640	g-type lectin s-receptor-like serine threonine-protein kinase sd2-5-like	16.8174	0.899832	0.308263	2.91904	0.00351114	0.051417
VIT_217s0000g04880	NA	31.1752	0.899156	0.295355	3.04433	0.00233201	0.0376576
VIT_203s0091g00240	alpha-l-fucosidase 2-like	28.9374	0.898905	0.302822	2.96843	0.00299329	0.0456316
VIT_207s0005g04340	tpr domain protein	705.965	0.898612	0.13895	6.46717	9.98525e-11	1.89431e-08
VIT_207s0005g04350	NA	732.477	0.897864	0.144857	6.1983	5.70772e-10	8.75332e-08
VIT_209s0054g00245	lrr receptor-like serine threonine-protein kinase fls2-like	98.776	0.897797	0.301417	2.97859	0.00289581	0.0445165
VIT_218s0001g15720	lrr receptor-like serine threonine-protein kinase rch1-like	116.726	0.897464	0.186359	4.81578	1.46627e-06	7.82319e-05
VIT_200s0317g00050	dehydroascorbate reductase	175.289	0.894864	0.179745	4.97853	6.40699e-07	3.80718e-05
VIT_218s0001g07090	uncharacterized protein	179.743	0.892497	0.220091	4.05514	5.01054e-05	0.0016558
VIT_203s0063g00060	cystathionine beta-synthase domain-containing protein	46.3136	0.892288	0.284778	3.13328	0.00172865	0.0297531
VIT_216s0098g01900	pectinesterase family protein	278.874	0.892203	0.146476	6.09113	1.12119e-09	1.62747e-07
VIT_218s0001g14310	flavanone 3-hydroxylase	524.898	0.889591	0.174005	5.11245	3.18001e-07	2.08829e-05
VIT_202s0154g00320	14 kda proline-rich protein	611.429	0.889245	0.299313	2.97096	0.00296875	0.0453656
VIT_200s0391g00070	2-dehydro-3-deoxyphosphoheptonate aldolase 3-deoxy-d-arabino-heptulosonate 7-phosphate synthetase	136.279	0.888675	0.261672	3.39615	0.000683418	0.0141594
VIT_217s0000g07420	enhanced disease susceptibility 1	47.1382	0.888212	0.259281	3.42567	0.000613285	0.0129916
VIT_209s0018g00240	probable wrky transcription factor 40-like isoform 1	23.6086	0.886321	0.320265	2.76746	0.00564942	0.0731483
VIT_207s0104g00270	adenylate isopentenyltransferase	53.0054	0.88568	0.213463	4.1491	3.33782e-05	0.00116148
VIT_206s0004g02760	NA	23.603	0.884656	0.3094	2.85926	0.00424625	0.0595568
VIT_213s0084g00670	NA	30.4008	0.88369	0.275641	3.20594	0.00134621	0.0244871
VIT_214s0036g01000	peroxisomal -dienoyl- reductase	20.9906	0.883149	0.297321	2.97036	0.00297451	0.0454265
VIT_208s0007g04790	zinc finger	29.713	0.882112	0.326391	2.70262	0.00687954	0.0847076
VIT_207s0031g00460	nicotinate phosphoribosyltransferase-like	58.8413	0.88184	0.246623	3.57566	0.000349352	0.00830757
VIT_213s0067g02710	uncharacterized protein	226.747	0.881772	0.151103	5.83556	5.36101e-09	6.29821e-07
VIT_213s0019g01890	protein rotundifolia like 8	53.2965	0.880272	0.210833	4.17522	2.97704e-05	0.00105166
VIT_211s0016g03250	NA	265.621	0.879213	0.192467	4.56812	4.92115e-06	0.000224263
VIT_200s0259g00110	metal ion binding	401.021	0.876452	0.155361	5.64139	1.68686e-08	1.7212e-06
VIT_216s0050g00140	metal ion binding	53.6516	0.875705	0.215824	4.05749	4.96034e-05	0.00164133
VIT_211s0052g00450	wrky transcription factor 11	50.9372	0.875532	0.28222	3.10231	0.00192019	0.0322616
VIT_213s0064g00410	disease resistance protein rga3-like	51.4509	0.875327	0.231997	3.77301	0.000161289	0.00439911
VIT_218s0001g00030	cytochrome p450	25.2863	0.874852	0.282809	3.09344	0.00197853	0.0329965
VIT_200s0425g00040	probable receptor-like protein kinase at5g39020-like	80.7855	0.872617	0.20283	4.30221	1.69106e-05	0.000658932
VIT_202s0087g00250	NA	67.3496	0.871515	0.205334	4.24437	2.19204e-05	0.000806614
VIT_204s0023g01700	NA	456.002	0.870873	0.132187	6.58818	4.45246e-11	8.91246e-09
VIT_203s0088g00690	pathogenesis-related protein 1	210.336	0.869569	0.268137	3.24301	0.00118275	0.0219981
VIT_213s0019g01490	elicitor-responsive protein	56.8258	0.868637	0.236001	3.68065	0.000232636	0.00597461
VIT_204s0008g06970	tsi1-interacting protein tsip1	53.5295	0.867604	0.209078	4.14967	3.3296e-05	0.00116019
VIT_202s0025g01320	NA	606.295	0.866575	0.214062	4.04825	5.16018e-05	0.00169433
VIT_214s0066g01570	uncharacterized protein	17.1879	0.866477	0.316317	2.73927	0.00615756	0.0779927
VIT_201s0146g00180	NA	47.2703	0.864674	0.250025	3.45836	0.000543483	0.011836
VIT_216s0039g02300	lrr receptor-like serine threonine-protein kinase gso2-like	281.08	0.863093	0.235953	3.6579	0.000254286	0.00640997
VIT_210s0042g01150	protein argonaute 2-like	26.9775	0.862779	0.275679	3.12965	0.00175017	0.0300023
VIT_207s0005g00010	glutathione s-transferase	843.574	0.860599	0.194173	4.43213	9.33047e-06	0.000393678
VIT_200s0317g00030	uncharacterized protein	101.004	0.860295	0.254881	3.37528	0.000737395	0.0150481
VIT_213s0019g02280	probable e3 ubiquitin-protein ligase herc1-like	50.2354	0.85997	0.268424	3.20378	0.00135638	0.0246196
VIT_206s0004g04180	nucleic acid binding	17.8225	0.859477	0.312926	2.74658	0.00602203	0.0766933
VIT_216s0148g00060	probable receptor-like protein kinase at5g39020-like	291.251	0.858243	0.197178	4.35263	1.34511e-05	0.000536598
VIT_201s0011g05240	NA	116.642	0.858161	0.226351	3.79129	0.000149867	0.00414946
VIT_203s0063g00770	probable carboxylesterase 7-like	38.7057	0.858077	0.247628	3.46518	0.00052988	0.0116188
VIT_204s0008g07150	aspartic proteinase nepenthesin-2-like	31.5844	0.85722	0.300983	2.84806	0.00439862	0.0608936
VIT_216s0022g00660	haloacid dehalogenase-like hydrolase domain-containing protein	368.297	0.856874	0.137539	6.23007	4.66239e-10	7.32567e-08
VIT_219s0014g01180	pathogen-related protein	38.6803	0.85656	0.274591	3.1194	0.00181219	0.0307433
VIT_218s0001g01360	toprim domain-containing protein	20.4671	0.856428	0.294519	2.90789	0.00363874	0.0527999
VIT_209s0002g00220	ring-h2 finger protein atl3-like	30.1063	0.856216	0.294313	2.9092	0.00362353	0.052609
VIT_212s0134g00150	geranylgeranyl transferase type-2 subunit beta	17.2897	0.856094	0.297247	2.88007	0.00397584	0.0566641
VIT_206s0004g03540	mitogen-activated protein kinase 3	208.55	0.856032	0.211119	4.05473	5.01922e-05	0.00165654
VIT_205s0077g00400	NA	28.3568	0.855673	0.267912	3.19385	0.00140387	0.0253558
VIT_204s0008g00700	NA	609.623	0.853597	0.24223	3.52391	0.000425236	0.00968063
VIT_204s0023g01250	brassinazole-resistant 1	125.844	0.853565	0.225593	3.78365	0.000154543	0.00426048
VIT_206s0004g03610	NA	28.4067	0.85248	0.305456	2.79085	0.005257	0.0694722
VIT_213s0019g05010	nitrate and chloride transporter	76.8992	0.851873	0.234731	3.62915	0.000284357	0.00702283
VIT_214s0068g01260	mitochondrial phosphate transporter	148.69	0.851336	0.194323	4.38103	1.18121e-05	0.000480191
VIT_206s0004g06020	alpha-glucan h isozyme-like	190.084	0.850829	0.223117	3.81338	0.000137081	0.00384954
VIT_203s0038g01120	auxin-induced protein 15a	27.5282	0.847104	0.318804	2.65713	0.00788097	0.0942022
VIT_217s0000g05360	rhicadhesin receptor	26.9694	0.846906	0.288249	2.93811	0.0033022	0.0491415
VIT_213s0067g02630	NA	26.6552	0.845389	0.287983	2.93555	0.00332952	0.0494333
VIT_201s0010g01430	integral membrane single c2 domain protein	78.9789	0.844364	0.236268	3.57376	0.000351889	0.00833981
VIT_218s0001g11250	nbs-lrr resistance protein	215.358	0.843847	0.211911	3.98209	6.83116e-05	0.00213357
VIT_218s0001g02540	two-component response regulator arr9	18.4092	0.842823	0.303744	2.77478	0.00552397	0.0719971
VIT_217s0000g06645	uncharacterized protein loc100852629	23.0726	0.842604	0.285941	2.94678	0.00321101	0.0481483
VIT_213s0084g00570	receptor protein kinase-like protein	62.3908	0.842572	0.273596	3.07962	0.00207266	0.0342028
VIT_205s0077g01470	protein cobra	31.4199	0.841846	0.262153	3.21128	0.00132144	0.0241221
VIT_218s0001g08250	alpha tubulin 1	1652.15	0.841219	0.114627	7.33877	2.15564e-13	7.07796e-11
VIT_209s0054g00205	lrr receptor-like serine threonine-protein kinase fls2-like	30.9353	0.840738	0.320046	2.62693	0.00861595	0.0996672
VIT_217s0000g02930	probable glutathione s-transferase	19.5537	0.840655	0.295552	2.84435	0.00445019	0.0614026
VIT_219s0093g00435	NA	23.0851	0.8399	0.296282	2.8348	0.00458548	0.0627189
VIT_214s0068g00920	chalcone synthase	893.564	0.839793	0.236558	3.55005	0.000385159	0.00894316
VIT_218s0001g11830	NA	61.871	0.839369	0.235679	3.56149	0.00036875	0.00865634
VIT_200s1467g00010	probable receptor-like protein kinase at5g39020-like	24.2141	0.838005	0.298093	2.81122	0.00493544	0.0663874
VIT_208s0032g00930	fasciclin-like arabinogalactan protein 17	69.4922	0.837759	0.235933	3.55083	0.000384013	0.00893021
VIT_219s0014g03520	NA	37.2622	0.836438	0.256915	3.25569	0.00113116	0.0211769
VIT_206s0061g01300	arogenate dehydratase prephenate dehydratase chloroplastic-like	110.974	0.836168	0.223583	3.73985	0.00018413	0.00493281
VIT_207s0005g02210	transducin wd40 domain-containing protein	637.225	0.833808	0.235726	3.53719	0.000404407	0.00926052
VIT_213s0019g04030	serine carboxypeptidase-like protein	187.087	0.832372	0.170711	4.87593	1.08299e-06	6.04913e-05
VIT_200s0160g00100	tmv resistance protein n-like	20.5287	0.831961	0.298022	2.7916	0.00524476	0.069382
VIT_209s0054g00365	lrr receptor-like serine threonine-protein kinase fls2-like	100.285	0.831041	0.264285	3.14449	0.00166378	0.0289226
VIT_213s0047g00210	flavanone 3-dioxygenase-like	69.6508	0.828853	0.259866	3.18954	0.00142502	0.0257196
VIT_205s0077g01980	NA	30.0303	0.828771	0.293095	2.82766	0.00468901	0.0638099
VIT_219s0085g00360	NA	326.66	0.827988	0.136963	6.04532	1.49114e-09	2.08686e-07
VIT_216s0050g01240	metal ion binding	262.606	0.827261	0.215638	3.83634	0.000124882	0.00356164
VIT_208s0058g00550	NA	80.3684	0.82714	0.231403	3.57446	0.00035095	0.00833783
VIT_205s0094g01590	NA	59.5653	0.826328	0.210282	3.92962	8.50793e-05	0.00255747
VIT_218s0001g09220	adenine phosphoribosyltransferase 1	132.867	0.825293	0.194008	4.25392	2.10065e-05	0.000783735
VIT_213s0064g01110	NA	38.5648	0.823534	0.258593	3.18467	0.00144918	0.0260503
VIT_208s0007g05390	type-a response regulator	33.9528	0.823185	0.262458	3.13644	0.00171012	0.0294872
VIT_217s0000g07400	enhanced disease susceptibility 1	36.6566	0.822368	0.258973	3.1755	0.00149578	0.0267517
VIT_205s0077g01460	NA	28.3081	0.822009	0.309472	2.65617	0.00790339	0.0942022
VIT_204s0008g02510	g-type lectin s-receptor-like serine threonine-protein kinase at1g34300-like	16.2931	0.821944	0.297384	2.76392	0.00571115	0.0737983
VIT_219s0014g03160	protochlorophyllide reductase precursor	742.468	0.821672	0.12881	6.37894	1.78321e-10	3.2856e-08
VIT_215s0048g02270	nac transcription factor-like 9	18.0859	0.821633	0.292707	2.80702	0.0050002	0.0671175
VIT_203s0088g00910	pathogenesis-related protein 1	541.34	0.820467	0.299334	2.74097	0.0061258	0.0777058
VIT_205s0049g00450	auxin-induced protein 5ng4-like	18.9438	0.81975	0.291523	2.81196	0.00492413	0.0663397
VIT_216s0039g01200	probable receptor-like protein kinase at1g67000-like	37.9203	0.818091	0.256888	3.18462	0.00144945	0.0260503
VIT_212s0057g00780	receptor-like protein 12-like	50.3089	0.817708	0.274977	2.97373	0.00294205	0.045092
VIT_216s0148g00020	probable receptor-like protein kinase at1g67000-like	30.1058	0.817382	0.275622	2.96559	0.00302103	0.0459178
VIT_206s0061g00040	hexokinase	19.8536	0.817205	0.281557	2.90245	0.00370256	0.0534834
VIT_200s1851g00005	tmv resistance protein n-like	24.5222	0.816581	0.309463	2.6387	0.00832242	0.0977283
VIT_216s0148g00120	probable receptor-like protein kinase at5g39020-like	40.6967	0.81651	0.246177	3.31676	0.000910663	0.0177767
VIT_211s0118g00250	uncharacterized protein loc100257560	42.1401	0.815893	0.23277	3.50514	0.000456366	0.0102347
VIT_207s0104g00660	2og-fe oxygenase family protein	44.8998	0.815293	0.235175	3.46676	0.000526781	0.0115806
VIT_209s0002g05560	pleiotropic drug resistance protein 1-like	30.2564	0.815006	0.27944	2.91657	0.00353907	0.0517111
VIT_210s0116g00870	malonyl- decarboxylase	46.8789	0.813029	0.253623	3.20566	0.00134751	0.0244933
VIT_218s0041g01290	serine threonine-protein kinase-like protein ccr4-like	18.5573	0.812425	0.299714	2.71067	0.00671474	0.0829977
VIT_208s0032g00700	probable carboxylesterase 15	49.5836	0.812398	0.233047	3.48598	0.000490334	0.0108606
VIT_204s0008g01380	NA	37.5696	0.811916	0.303632	2.67401	0.00749503	0.0905449
VIT_200s0335g00010	tmv resistance protein n-like	25.8237	0.809521	0.297332	2.72262	0.00647667	0.0807566
VIT_201s0127g00340	uncharacterized protein	730.53	0.809309	0.169454	4.77598	1.78836e-06	9.27157e-05
VIT_215s0048g01515	cytochrome p450	92.1035	0.80846	0.186749	4.32912	1.49708e-05	0.000591694
VIT_214s0030g02170	calcium ion binding	84.2128	0.807454	0.195638	4.12728	3.67074e-05	0.00126529
VIT_201s0146g00020	NA	47.4503	0.807361	0.239744	3.3676	0.000758265	0.0153141
VIT_201s0011g00730	alpha- glucan phosphorylase l-2 chloroplastic amyloplastic-like	160.298	0.806499	0.153531	5.25298	1.49654e-07	1.14071e-05
VIT_217s0000g04540	enolase chloroplastic-like	31.1118	0.805815	0.259866	3.10088	0.00192946	0.0323611
VIT_206s0004g06130	thiamine biosynthesis protein	213.304	0.805593	0.174007	4.62967	3.66244e-06	0.000174347
VIT_207s0005g01220	dnaj homolog subfamily b member 11-like	82.8759	0.804812	0.21043	3.82461	0.00013098	0.00371487
VIT_212s0028g01940	8-hydroxyquercetin 8-o-methyltransferase	71.4865	0.804264	0.293413	2.74107	0.00612402	0.0777058
VIT_216s0098g00090	probable receptor-like protein kinase at5g39020-like	60.5052	0.802893	0.258191	3.10968	0.00187289	0.0315516
VIT_211s0016g02850	6-phosphofructokinase 3-like	52.2519	0.801642	0.24287	3.30071	0.000964421	0.0186218
VIT_203s0088g00750	pathogenesis-related protein 1	136.838	0.800067	0.2888	2.77032	0.00560021	0.0727686
VIT_214s0068g01440	acyltransferase-like protein chloroplastic-like	50.8677	0.798819	0.218816	3.65064	0.000261586	0.00654885
VIT_216s0098g00760	nac domain ipr003441	29.3045	0.798004	0.248026	3.21742	0.0012935	0.023697
VIT_214s0068g00090	receptor-like protein kinase feronia-like	100.976	0.796696	0.218348	3.64874	0.000263525	0.00657812
VIT_201s0010g03750	stress-associated endoplasmic reticulum protein 2-like	343.996	0.796668	0.208861	3.81435	0.000136542	0.00384283
VIT_208s0007g02920	NA	85.098	0.795885	0.174642	4.55723	5.18318e-06	0.000234949
VIT_214s0060g00480	s-adenosylmethionine synthase-like isoform 1	293.962	0.7954	0.11818	6.73041	1.69184e-11	3.61081e-09
VIT_205s0124g00240	transcription factor bhlh128	164.766	0.794843	0.17513	4.5386	5.66291e-06	0.000254443
VIT_218s0001g07770	uncharacterized protein	75.9661	0.793527	0.233763	3.39458	0.000687343	0.0142028
VIT_213s0019g00740	act domain-containing protein	119.569	0.793425	0.147561	5.37694	7.5761e-08	6.42489e-06
VIT_209s0096g00090	hypoxia up-regulated protein 1	33.2625	0.792915	0.298515	2.6562	0.00790272	0.0942022
VIT_213s0084g00560	probable lrr receptor-like serine threonine-protein kinase at4g08850-like	46.569	0.792142	0.239962	3.30112	0.000962999	0.0186139
VIT_201s0146g00100	amino acid binding	37.1214	0.791213	0.260383	3.03866	0.00237634	0.038229
VIT_209s0002g03020	leucine-rich repeat receptor-like protein kinase at2g19210-like	82.2223	0.790525	0.285626	2.76769	0.0056455	0.0731345
VIT_213s0019g01040	NA	25.5264	0.790419	0.277465	2.84872	0.00438955	0.0608936
VIT_214s0068g01840	NA	84.2213	0.788984	0.180623	4.36814	1.25312e-05	0.000504616
VIT_208s0058g00590	macrophage migration inhibitory factor family protein	145.075	0.788831	0.144384	5.46343	4.67029e-08	4.38732e-06
VIT_200s0294g00090	probable receptor-like protein kinase at5g39020-like	29.9946	0.788189	0.289267	2.72478	0.00643438	0.080425
VIT_207s0129g00330	lob domain-containing protein	163.645	0.788077	0.178943	4.40406	1.06244e-05	0.000441009
VIT_216s0148g00070	probable receptor-like protein kinase at5g39020-like	91.0323	0.787972	0.224366	3.512	0.000444749	0.0100356
VIT_214s0060g01490	heat shock protein binding	1958.72	0.786828	0.129362	6.08235	1.1843e-09	1.69448e-07
VIT_203s0038g03860	protein exordium like 5	319.739	0.78646	0.24366	3.22769	0.00124795	0.0230269
VIT_218s0001g10310	probable serine threonine-protein kinase at1g01540-like	47.0648	0.785989	0.235913	3.33169	0.000863203	0.0170051
VIT_200s0203g00130	equilibrative nucleoside transporter	47.1554	0.781871	0.221463	3.53049	0.000414794	0.00946817
VIT_205s0020g03340	NA	71.6441	0.781653	0.235403	3.32049	0.000898609	0.0175681
VIT_201s0146g00280	nac domain ipr003441	762.292	0.781298	0.141387	5.52596	3.27681e-08	3.14316e-06
VIT_210s0003g02100	gdsl esterase lipase at1g29670	83.0053	0.781193	0.266565	2.9306	0.00338311	0.0499971
VIT_214s0068g00160	NA	51.4824	0.780881	0.233544	3.34361	0.000826958	0.0163799
VIT_200s0424g00020	probable receptor-like protein kinase at1g67000-like	41.0167	0.780613	0.271499	2.8752	0.00403774	0.0572611
VIT_214s0068g01790	NA	99.454	0.780467	0.246165	3.1705	0.00152174	0.027046
VIT_201s0127g00070	high affinity nitrate transporter	60.9526	0.779825	0.245566	3.17563	0.00149513	0.0267517
VIT_216s0039g02330	u-box domain-containing protein 5-like	34.9919	0.779241	0.27227	2.86201	0.00420962	0.0591401
VIT_211s0016g05340	ethylene-responsive transcription factor win1-like	33.0314	0.779007	0.255125	3.05343	0.00226244	0.0367195
VIT_218s0001g14640	NA	225.02	0.778491	0.143823	5.41286	6.2027e-08	5.43879e-06
VIT_202s0025g04130	membrane protein	52.7132	0.778392	0.247462	3.1455	0.00165804	0.0288478
VIT_214s0036g00930	polyubiquitin	327.369	0.775828	0.133586	5.80769	6.33389e-09	7.31271e-07
VIT_208s0007g04890	NA	89.9374	0.774442	0.182306	4.24804	2.15647e-05	0.000799268
VIT_206s0080g01200	harpin-induced family protein	43.8652	0.773752	0.257865	3.00061	0.00269438	0.0422312
VIT_212s0035g01210	cytochrome c	207.303	0.772942	0.168315	4.59223	4.38528e-06	0.000203463
VIT_213s0067g00990	chaperone protein clpb	142.707	0.772366	0.15942	4.84485	1.26705e-06	6.88968e-05
VIT_212s0057g01350	zinc finger protein constans-like 9	18.5768	0.77222	0.292694	2.63832	0.00833175	0.097737
VIT_207s0005g03370	NA	59.665	0.772007	0.223187	3.45901	0.000542158	0.0118172
VIT_205s0077g00520	gibberellin 2-oxidase	117.799	0.771759	0.217973	3.54062	0.000399185	0.0091773
VIT_211s0037g00250	1-acyl-sn-glycerol-3-phosphate acyltransferase chloroplastic-like	21.5736	0.770977	0.282999	2.72431	0.00644356	0.0805005
VIT_209s0002g05570	pleiotropic drug resistance protein 1-like	53.1343	0.770758	0.244827	3.14817	0.00164294	0.0286631
VIT_215s0048g02600	granule-bound starch synthase	87.0384	0.769935	0.231109	3.33149	0.000863835	0.0170051
VIT_216s0022g00960	21 kda protein	302.37	0.767636	0.260368	2.94827	0.00319562	0.0479713
VIT_205s0051g00340	chaperonin cpn60- mitochondrial-like isoform 1	92.4132	0.766194	0.214771	3.56749	0.000360413	0.00849174
VIT_204s0023g00580	auxin-induced protein x10a	49.2472	0.765458	0.253264	3.02237	0.00250805	0.0399463
VIT_200s0438g00010	cytochrome c oxidase subunit 2	116.206	0.765209	0.194784	3.9285	8.5478e-05	0.00256644
VIT_214s0066g01640	nodulin 21 -like transporter family protein	23.8846	0.765084	0.277314	2.7589	0.00579954	0.0747895
VIT_210s0003g05380	fatty acid 2-hydroxylase-like	86.751	0.764622	0.201876	3.78758	0.000152121	0.00420731
VIT_204s0023g00080	cytochrome p450	77.2659	0.763978	0.201904	3.78388	0.000154404	0.00426048
VIT_206s0004g00470	mitochondrial 2-oxoglutarate malate carrier	659.998	0.763685	0.110009	6.94203	3.86496e-12	9.61025e-10
VIT_212s0055g00580	probable lrr receptor-like serine threonine-protein kinase at1g56130-like	32.7854	0.762306	0.267455	2.85022	0.00436885	0.0608039
VIT_218s0001g09400	cytochrome b5	703.745	0.761624	0.233268	3.26502	0.00109458	0.0206888
VIT_208s0040g00440	dihydrofolate reductase	54.73	0.761113	0.266708	2.85373	0.00432096	0.0603074
VIT_206s0061g00440	heavy metal transport detoxification domain-containing protein	98.9549	0.760654	0.206191	3.68908	0.000225066	0.00581652
VIT_217s0000g02950	probable glutathione s-transferase	78.8619	0.759298	0.203359	3.73377	0.000188631	0.00504284
VIT_207s0031g02390	phytoalexin deficient 4	23.3467	0.758869	0.271189	2.7983	0.00513726	0.0684697
VIT_208s0058g00104	leucine-rich repeat receptor protein kinase exs-like	19.8803	0.758851	0.28892	2.62651	0.00862656	0.0997449
VIT_218s0001g02790	NA	75.9111	0.757754	0.211896	3.57606	0.00034881	0.0083024
VIT_203s0063g00820	probable carboxylesterase 2-like	150.493	0.75639	0.184334	4.10337	4.0717e-05	0.00137031
VIT_200s0294g00085	probable receptor-like protein kinase at1g67000-like	49.5805	0.756019	0.246109	3.07188	0.00212714	0.0349892
VIT_210s0003g04540	cationic amino acid transporter	66.3825	0.755933	0.23816	3.17406	0.00150324	0.0268477
VIT_205s0077g01230	gtp-binding protein sar1a	61.7304	0.755721	0.234088	3.22836	0.00124502	0.0229941
VIT_214s0066g01810	uncharacterized protein loc100249226	28.5492	0.753933	0.28379	2.65665	0.00789207	0.0942022
VIT_210s0116g00630	uncharacterized protein	43.9169	0.753364	0.262022	2.87519	0.00403786	0.0572611
VIT_216s0013g01730	receptor-like protein 12-like	65.5217	0.753249	0.269706	2.79285	0.0052246	0.0692942
VIT_216s0039g02370	NA	171.767	0.752626	0.219372	3.43083	0.000601743	0.0128107
VIT_214s0060g01420	NA	37.8523	0.750653	0.239802	3.1303	0.00174626	0.0299554
VIT_218s0001g04890	low affinity sulfate transporter 3-like	195.08	0.750368	0.154	4.87253	1.1018e-06	6.09463e-05
VIT_208s0040g00970	NA	53.6904	0.749225	0.26366	2.84164	0.00448826	0.0617672
VIT_201s0011g01050	vacuolar-sorting receptor 7	185.448	0.748559	0.210948	3.54854	0.000387374	0.00897831
VIT_206s0004g06390	udp-glucoronosyl udp-glucosyl transferase family protein	104.201	0.747781	0.232331	3.2186	0.00128819	0.0236501
VIT_203s0038g01110	NA	51.4022	0.746262	0.277564	2.68861	0.00717508	0.0873388
VIT_212s0028g03010	glutaredoxin	79.2383	0.744988	0.187557	3.97206	7.12531e-05	0.00221733
VIT_210s0003g01260	dof zinc finger protein	34.9717	0.744335	0.237898	3.1288	0.00175524	0.0300269
VIT_213s0067g03780	receptor-like protein kinase herk 1-like	20.5619	0.743915	0.279499	2.66161	0.00777689	0.0933774
VIT_200s0878g00020	probable galactinol--sucrose galactosyltransferase 2-like	298.571	0.743448	0.11841	6.27858	3.41681e-10	5.57376e-08
VIT_214s0068g01190	aspartate kinase	38.7594	0.7428	0.274497	2.70604	0.00680902	0.0839518
VIT_200s0480g00060	polyphenol oxidase	331.439	0.742656	0.247885	2.99597	0.00273573	0.0427485
VIT_219s0014g00290	probable rhamnose biosynthetic enzyme 1-like	194.04	0.742038	0.166376	4.46	8.19596e-06	0.000351603
VIT_205s0077g01910	NA	73.9189	0.741751	0.245536	3.02094	0.00251988	0.0400601
VIT_200s0269g00100	ankyrin repeat-containing protein at3g12360-like	25.9401	0.741561	0.281827	2.63127	0.00850676	0.0988976
VIT_216s0022g00080	lrr receptor-like serine threonine-protein kinase gso1-like	223.285	0.739771	0.21589	3.42661	0.000611168	0.0129575
VIT_218s0001g10360	uncharacterized protein	57.0926	0.735686	0.264949	2.7767	0.00549133	0.0717525
VIT_211s0052g01140	mitochondrial protein	134.518	0.735349	0.170032	4.32477	1.52689e-05	0.000600696
VIT_204s0043g00310	NA	32.0847	0.73534	0.278829	2.63724	0.00835831	0.0978806
VIT_204s0008g02090	copper transporter	128.463	0.734978	0.177189	4.14798	3.35418e-05	0.00116559
VIT_204s0008g06790	NA	58.0219	0.734562	0.218426	3.36297	0.000771074	0.0154522
VIT_219s0015g01370	chaperone protein dnaj	184.347	0.734386	0.153784	4.77545	1.79303e-06	9.27704e-05
VIT_214s0036g01020	hexaubiquitin protein	578.619	0.732561	0.140495	5.21413	1.84685e-07	1.33994e-05
VIT_207s0005g02730	NA	118.396	0.731793	0.257296	2.84417	0.0044527	0.0614026
VIT_217s0000g05860	abc transporter a family member 7-like	21.4492	0.731634	0.277355	2.6379	0.00834224	0.097737
VIT_211s0016g05170	nitrate transporter	28.0299	0.731527	0.263466	2.77655	0.00549399	0.0717525
VIT_211s0103g00550	subtilisin-like protease-like	36.6976	0.727708	0.265424	2.74168	0.00611262	0.0776154
VIT_216s0022g00650	NA	170.872	0.726797	0.164313	4.42325	9.72249e-06	0.000406203
VIT_216s0148g00030	probable receptor-like protein kinase at1g67000-like	41.4163	0.726619	0.274652	2.6456	0.00815455	0.0962869
VIT_210s0405g00030	l-galactose-1-phosphate phosphatase	60.4125	0.725088	0.254498	2.8491	0.00438435	0.0608936
VIT_207s0005g06160	clavata3 esr -related protein tdif-like	84.9065	0.724006	0.186206	3.88819	0.000100993	0.00293924
VIT_218s0122g00300	uncharacterized protein	50.6894	0.723924	0.274252	2.63963	0.00829958	0.0976776
VIT_200s0258g00040	probable receptor-like protein kinase at5g39020-like	25.8308	0.723697	0.275193	2.62978	0.00854392	0.0990576
VIT_208s0007g01310	peptide nitrate transporter at2g37900-like	25.8196	0.72213	0.274093	2.63461	0.00842334	0.0983721
VIT_207s0005g02220	chlorophyll a b binding protein	572.047	0.722002	0.188281	3.8347	0.000125717	0.00358146
VIT_201s0026g00240	spermidine synthase	298.44	0.721688	0.134011	5.3853	7.23223e-08	6.17415e-06
VIT_209s0054g00430	NA	955.15	0.72108	0.194066	3.71564	0.000202687	0.00534054
VIT_219s0015g00210	zinc transporter 11-like	48.7927	0.72086	0.229786	3.13709	0.00170633	0.0294678
VIT_201s0010g03330	NA	162.985	0.719024	0.174585	4.11847	3.81391e-05	0.00130586
VIT_218s0001g06060	udp-glycosyltransferase 85a2	284.19	0.718959	0.126752	5.67217	1.41003e-08	1.46204e-06
VIT_214s0060g02150	rapid alkalinization factor	188.019	0.717878	0.141598	5.06984	3.98142e-07	2.52396e-05
VIT_217s0000g00400	mitochondrial phosphate transporter	148.398	0.716439	0.181389	3.94975	7.82334e-05	0.00238812
VIT_207s0005g00050	chloroplast-targeted copper	36.2188	0.71622	0.238608	3.00166	0.00268509	0.0421113
VIT_213s0139g00140	NA	43.8602	0.71435	0.241499	2.95798	0.00309664	0.0467618
VIT_218s0001g05950	udp-glycosyltransferase 85a1	86.6142	0.713991	0.244482	2.92042	0.00349557	0.0512744
VIT_218s0001g08690	NA	42.1291	0.713384	0.228615	3.12046	0.00180571	0.0306672
VIT_217s0000g07560	enhanced disease susceptibility 1	56.1751	0.712873	0.230902	3.08734	0.00201956	0.0335366
VIT_208s0056g00290	calcium binding protein	109.737	0.711875	0.230131	3.09335	0.00197909	0.0329965
VIT_209s0002g03010	leucine-rich repeat receptor-like protein kinase at2g19210-like	57.9796	0.711792	0.269826	2.63796	0.00834055	0.097737
VIT_215s0021g01880	NA	163.335	0.711543	0.192352	3.69918	0.000216301	0.00561264
VIT_208s0007g04860	major facilitator protein	41.3545	0.71122	0.262971	2.70456	0.00683942	0.0842542
VIT_208s0058g00170	nudix hydrolase 15	76.1274	0.710809	0.193131	3.68046	0.000232817	0.00597461
VIT_208s0040g03100	protein in2-1 homolog b-like	283.25	0.709747	0.170316	4.16725	3.08303e-05	0.0010876
VIT_216s0039g01210	probable receptor-like protein kinase at5g39020-like	35.4306	0.709264	0.264169	2.68488	0.00725556	0.0881927
VIT_218s0001g15000	act domain-containing protein 3	50.5538	0.709092	0.218218	3.24947	0.0011562	0.0215984
VIT_201s0011g05250	NA	142.233	0.708979	0.233576	3.03533	0.00240275	0.0385569
VIT_211s0016g04770	NA	64.2905	0.708924	0.235065	3.01586	0.00256253	0.0406121
VIT_208s0040g02470	soluble inorganic pyrophosphatase	365.72	0.70809	0.166814	4.24478	2.1881e-05	0.000806325
VIT_202s0025g04600	NA	80.0367	0.706302	0.192874	3.662	0.000250259	0.00633964
VIT_203s0063g02680	NA	6254.02	0.705757	0.206965	3.41004	0.000649544	0.0135911
VIT_219s0090g00960	NA	38.7687	0.705644	0.253187	2.78705	0.0053191	0.0699648
VIT_204s0008g07250	aspartic proteinase nepenthesin-2-like	44.5339	0.705378	0.263646	2.67548	0.00746227	0.0902343
VIT_213s0067g03260	methyl esterase 17	34.8347	0.704556	0.241573	2.91653	0.00353948	0.0517111
VIT_216s0039g02290	NA	341.899	0.703559	0.243964	2.88386	0.00392827	0.0560797
VIT_216s0039g01420	nucleotide-diphospho-sugar transferases superfamily protein	41.2753	0.703123	0.246157	2.8564	0.00428478	0.059933
VIT_206s0004g08080	ring-h2 finger protein atl72-like	135.208	0.70226	0.208528	3.3677	0.000757985	0.0153141
VIT_209s0002g02320	cell wall invertase	52.8391	0.702158	0.266022	2.63948	0.00830343	0.0976776
VIT_209s0070g00490	protein phosphatase 2c	34.4797	0.701024	0.249245	2.81259	0.00491439	0.0663132
VIT_205s0049g00210	nicotiana lesion-inducing like	101.443	0.700981	0.201832	3.47309	0.000514506	0.0113302
VIT_204s0008g05020	gtp-binding nuclear protein ran-3-like	592.142	0.700062	0.0797205	8.78145	1.61375e-18	1.25242e-15
VIT_217s0000g05850	abc transporter retinal flippase subfamily	31.5676	0.699398	0.256138	2.73055	0.00632279	0.0795096
VIT_217s0000g05070	protein cobra	150.663	0.697914	0.179141	3.8959	9.78361e-05	0.00286691
VIT_214s0060g01290	calreticulin	730.172	0.697731	0.184731	3.77701	0.00015872	0.00434176
VIT_213s0019g05070	nitrate and chloride transporter	122.453	0.697413	0.210837	3.30783	0.000940228	0.0182426
VIT_206s0080g01230	dnaj protein homolog	380.479	0.696635	0.164114	4.24483	2.18762e-05	0.000806325
VIT_205s0077g00950	atp citrate lyase a-subunit	190.595	0.695043	0.157928	4.401	1.07752e-05	0.000445104
VIT_203s0038g02390	ubiquitin-conjugating enzyme e2 10	304.899	0.694631	0.132437	5.24501	1.56274e-07	1.17028e-05
VIT_216s0039g02380	lrr receptor-like serine threonine-protein kinase gso2-like	512.069	0.694521	0.196052	3.54254	0.000396297	0.00913551
VIT_214s0068g00680	glyceraldehyde-3-phosphate dehydrogenase a	2226.35	0.694045	0.157812	4.39792	1.09295e-05	0.000450748
VIT_206s0080g00420	beta- -glucanase	44.6282	0.693754	0.239419	2.89766	0.00375961	0.0541548
VIT_200s0357g00100	pollen-specific protein c13	398.776	0.692552	0.129983	5.328	9.92975e-08	8.02242e-06
VIT_215s0048g02280	uncharacterized protein loc100257516	38.5321	0.69132	0.231678	2.98397	0.00284536	0.0440583
VIT_210s0003g01600	wrky transcription factor	114.399	0.690594	0.188639	3.66094	0.000251294	0.0063501
VIT_212s0134g00460	NA	28.8778	0.690416	0.251114	2.74941	0.00597022	0.0762318
VIT_219s0014g01640	mitochondrial malate dehydrogenase	65.304	0.689277	0.22702	3.0362	0.00239583	0.03847
VIT_215s0046g00170	NA	365.76	0.689026	0.204513	3.36911	0.000754124	0.0152679
VIT_219s0085g01200	ctp synthase	61.8608	0.68756	0.198465	3.46439	0.000531428	0.0116428
VIT_208s0007g08260	guanylate kinase	68.5128	0.687389	0.202237	3.39893	0.000676502	0.0140632
VIT_207s0005g00030	glutathione s-transferase	1239.53	0.685693	0.205766	3.33239	0.000861022	0.0169759
VIT_202s0025g00090	NA	47.1762	0.684965	0.250848	2.73059	0.00632202	0.0795096
VIT_208s0007g04170	pyruvate kinase	443.3	0.684656	0.108928	6.2854	3.27005e-10	5.36853e-08
VIT_205s0102g00710	fructokinase	363.686	0.683606	0.136618	5.00377	5.62211e-07	3.40397e-05
VIT_213s0019g04280	mip pip subfamily	1193	0.683374	0.168205	4.06275	4.84986e-05	0.00160894
VIT_206s0080g00310	esterase lipase thioesterase family protein	261.108	0.682896	0.179922	3.79551	0.00014734	0.00409719
VIT_212s0028g00930	glutathione s-transferase	289.336	0.682672	0.18418	3.70654	0.000210112	0.005491
VIT_211s0016g03130	nucleotide-diphospho-sugar transferase domain-containing protein	45.4569	0.682289	0.223464	3.05324	0.00226388	0.0367195
VIT_219s0177g00210	NA	57.0077	0.681362	0.212373	3.20832	0.00133511	0.0243371
VIT_203s0038g00360	uncharacterized isochorismatase family protein pnca	131.639	0.681257	0.181058	3.76265	0.000168122	0.0045612
VIT_208s0040g02250	NA	114.971	0.681004	0.239019	2.84916	0.00438353	0.0608936
VIT_213s0064g00850	60s ribosomal protein l30	110.346	0.68086	0.183888	3.70257	0.000213425	0.00555491
VIT_202s0087g01010	atp binding	55.5267	0.680276	0.240098	2.83332	0.00460667	0.0628564
VIT_206s0004g05070	zinc transporter	349.834	0.679593	0.192095	3.5378	0.000403477	0.00925937
VIT_214s0036g00520	threonine aldolase	24.0357	0.679562	0.254467	2.67053	0.00757307	0.0913585
VIT_207s0005g02000	adp-ribosylation factor	620.955	0.67955	0.118609	5.72933	1.00828e-08	1.10828e-06
VIT_207s0005g06290	cytochrome b5	606.02	0.679432	0.100398	6.76742	1.31102e-11	2.89454e-09
VIT_219s0014g04650	NA	151.072	0.679416	0.173999	3.90471	9.43395e-05	0.00278999
VIT_218s0001g06520	isoamylase chloroplastic-like	92.4903	0.678839	0.175676	3.86415	0.000111476	0.00321149
VIT_219s0085g00500	peroxisomal -dienoyl- reductase	46.3704	0.678715	0.236631	2.86825	0.00412753	0.0583068
VIT_212s0059g00280	drought responsive element binding protein 5	57.1071	0.678579	0.200821	3.37903	0.000727434	0.0148923
VIT_214s0108g01610	NA	152.993	0.678343	0.178795	3.79398	0.000148253	0.00410921
VIT_218s0001g08320	uncharacterized protein	91.2918	0.677968	0.225961	3.00037	0.00269649	0.0422385
VIT_205s0062g00850	NA	312.838	0.676905	0.143205	4.72683	2.28052e-06	0.000114075
VIT_212s0057g00950	NA	148.199	0.67623	0.239409	2.82458	0.00473427	0.0643233
VIT_208s0007g01940	gdp-mannose-dependent alpha-mannosyltransferase-like	217.834	0.675475	0.217992	3.09863	0.00194421	0.0325232
VIT_205s0136g00140	uncharacterized protein sll0005-like	253.996	0.674224	0.148475	4.54099	5.59898e-06	0.000252013
VIT_215s0048g00550	axial regulator yabby 1	67.797	0.673424	0.247141	2.72486	0.00643295	0.080425
VIT_215s0046g01830	pentatricopeptide repeat-containing protein	91.3784	0.673115	0.209125	3.21872	0.00128763	0.0236501
VIT_203s0091g01290	serine carboxypeptidase-like 18-like	130.841	0.671431	0.236257	2.84195	0.00448381	0.0617672
VIT_200s0160g00062	ctd small phosphatase-like protein	34.8685	0.669988	0.240238	2.78885	0.00528951	0.0697471
VIT_216s0039g00520	dna-binding protein smubp-2-like	51.5374	0.669744	0.22286	3.00522	0.00265388	0.0416939
VIT_212s0142g00760	probable lrr receptor-like serine threonine-protein kinase at4g08850-like	145.636	0.669467	0.184751	3.62362	0.000290511	0.00713353
VIT_201s0011g01970	pentatricopeptide repeat-containing protein	186.343	0.6687	0.225988	2.959	0.0030864	0.0466347
VIT_202s0025g02800	NA	131.257	0.668157	0.172028	3.88401	0.000102746	0.00298349
VIT_206s0004g03000	glutamine amidotransferase subunit pdxt	96.7376	0.667998	0.173766	3.84424	0.000120925	0.00346035
VIT_214s0068g00130	feronia receptor-like kinase	87.0228	0.666507	0.212513	3.13631	0.0017109	0.0294872
VIT_200s0181g00020	vacuolar protein 8-like	124.515	0.666426	0.18734	3.55731	0.000374674	0.00876327
VIT_216s0022g00100	lrr receptor-like serine threonine-protein kinase gso1-like	83.5499	0.665614	0.216798	3.07021	0.00213911	0.035096
VIT_208s0007g07590	uncharacterized protein	61.1823	0.665268	0.193386	3.4401	0.000581508	0.0124628
VIT_204s0008g02080	g protein-coupled receptor	177.758	0.664695	0.170283	3.90349	9.48172e-05	0.00280088
VIT_219s0085g00370	phosphoglycerate kinase	519.877	0.663696	0.129028	5.14383	2.69194e-07	1.8143e-05
VIT_201s0127g00260	atp-citrate lyase a-1	148.887	0.663358	0.165529	4.00752	6.13608e-05	0.00195219
VIT_201s0010g00950	aminoalcoholphosphotransferase	50.7207	0.662982	0.219809	3.01617	0.00255994	0.040596
VIT_212s0059g01905	NA	47.8801	0.662757	0.249527	2.65605	0.00790622	0.0942022
VIT_214s0108g01600	NA	179.919	0.661752	0.186364	3.55085	0.000383986	0.00893021
VIT_202s0025g04580	hydroxymethylglutaryl- synthase	253.948	0.661493	0.237295	2.78764	0.0053094	0.0699121
VIT_206s0004g04510	heat shock protein 70	633.885	0.660354	0.131896	5.00663	5.539e-07	3.3616e-05
VIT_211s0016g03320	dolichyl-diphosphooligosaccharide--protein glycosyltransferase subunit stt3-like	95.7915	0.659491	0.196531	3.35566	0.000791764	0.0157703
VIT_218s0075g00250	NA	100.293	0.659472	0.200112	3.29552	0.000982384	0.0188829
VIT_207s0031g01710	probable wrky transcription factor 51-like	84.5755	0.65809	0.249465	2.63801	0.00833949	0.097737
VIT_200s1372g00020	small gtp-binding protein	455.002	0.657333	0.127608	5.15118	2.58859e-07	1.75151e-05
VIT_211s0016g01770	mitogen-activated protein kinase kinase 2	52.5244	0.656873	0.237492	2.76587	0.00567714	0.0734329
VIT_208s0058g01390	wrky transcription factor	583.201	0.656347	0.212553	3.08792	0.00201561	0.0335207
VIT_215s0046g01340	NA	348.288	0.655925	0.179175	3.66081	0.000251415	0.0063501
VIT_212s0028g03310	protein phosphatase 2c	99.2107	0.653852	0.179562	3.64136	0.000271197	0.0067484
VIT_218s0001g11520	cytochrome p450 82a3-like	313.317	0.65363	0.223921	2.91902	0.00351132	0.051417
VIT_218s0001g11290	thylakoidal processing peptidase	82.7868	0.652966	0.220653	2.95925	0.00308391	0.046629
VIT_200s0181g00200	light-harvesting complex ii protein lhcb3	1432.84	0.651333	0.135362	4.81178	1.49594e-06	7.94865e-05
VIT_217s0000g02480	polcalcin jun	396.5	0.651031	0.147102	4.42572	9.61203e-06	0.000403563
VIT_208s0056g00180	protein lurp-one-related 8	254.986	0.650614	0.161742	4.02253	5.75754e-05	0.0018548
VIT_218s0001g11430	cytochrome p450 82a3-like	361.449	0.649008	0.21789	2.97861	0.00289559	0.0445165
VIT_217s0000g06680	uncharacterized protein at5g01610-like	166.781	0.648384	0.148642	4.36206	1.28842e-05	0.000517207
VIT_215s0021g00500	pentatricopeptide repeat-containing protein	186.481	0.648012	0.133483	4.85465	1.20603e-06	6.61403e-05
VIT_218s0001g06850	cationic peroxidase 1-like	364.688	0.646824	0.237673	2.72149	0.00649889	0.0809548
VIT_215s0024g00820	NA	60.7573	0.646488	0.20277	3.18829	0.00143118	0.0257795
VIT_209s0054g01550	cycloartenol synthase	99.7171	0.646039	0.169323	3.81542	0.000135951	0.0038304
VIT_208s0007g05530	glutaredoxin family protein	258.914	0.645837	0.133488	4.83815	1.31054e-06	7.09604e-05
VIT_211s0016g01370	NA	107.461	0.645526	0.176907	3.64897	0.000263297	0.00657812
VIT_208s0058g01010	NA	116.389	0.645336	0.162622	3.96832	7.23818e-05	0.00224156
VIT_205s0020g04000	ring u-box domain-containing protein	41.6779	0.645294	0.239373	2.69577	0.00702271	0.0859745
VIT_200s0415g00030	heat shock 70 kda mitochondrial-like	75.6782	0.645054	0.21096	3.05771	0.00223032	0.0362671
VIT_213s0064g00160	NA	795.6	0.644436	0.137905	4.67303	2.96787e-06	0.000144232
VIT_204s0023g01690	NA	585.844	0.643811	0.157426	4.08962	4.32089e-05	0.00144656
VIT_213s0019g01090	triosephosphate cytosolic	1186.74	0.643348	0.107938	5.96036	2.51677e-09	3.34853e-07
VIT_209s0002g04680	97 kda heat shock	70.701	0.642929	0.187411	3.43058	0.000602295	0.0128118
VIT_214s0068g01250	mitochondrial phosphate carrier	104.597	0.642891	0.19618	3.27704	0.00104902	0.019975
VIT_205s0020g03170	lipoxygenase	304.072	0.642216	0.120619	5.32436	1.01311e-07	8.13378e-06
VIT_214s0083g00320	bifunctional dihydroflavonol 4-reductase flavanone 4-reductase-like	34.7604	0.641319	0.244083	2.62746	0.00860243	0.0996007
VIT_204s0008g00490	profilin-like protein	859.097	0.640512	0.0907886	7.05498	1.72631e-12	4.55798e-10
VIT_206s0004g08150	cinnamate-4-hydroxylase	552.504	0.640305	0.198658	3.22315	0.00126788	0.0233609
VIT_215s0048g00630	proline-rich protein	2044.7	0.640061	0.216759	2.95286	0.00314843	0.0474041
VIT_205s0020g02210	histidine-containing phosphotransfer	62.4716	0.639712	0.215465	2.96898	0.0029879	0.0455765
VIT_201s0026g02100	NA	406.34	0.638484	0.127023	5.02652	4.99449e-07	3.10471e-05
VIT_208s0007g06520	actin	65.3261	0.638213	0.240362	2.65521	0.00792585	0.0942782
VIT_208s0058g00490	NA	41.9253	0.636848	0.230572	2.76204	0.00574416	0.0741501
VIT_203s0038g02300	proteasome subunit alpha type-7	197.99	0.63598	0.141937	4.48072	7.43915e-06	0.000321831
VIT_202s0025g02500	metal-nicotianamine transporter ysl1	70.5762	0.635089	0.219382	2.8949	0.00379281	0.0544494
VIT_212s0057g01140	protein kinase domain-containing protein	425.958	0.634622	0.131904	4.81125	1.4999e-06	7.9532e-05
VIT_217s0000g09680	31 kda chloroplastic-like	990.671	0.633967	0.135185	4.68963	2.73704e-06	0.000134546
VIT_212s0028g03060	receptor-like protein kinase hsl1	230.548	0.633459	0.148417	4.26809	1.9715e-05	0.000750252
VIT_208s0007g00200	e3 ubiquitin-protein ligase xbat31-like	46.3238	0.632472	0.229623	2.7544	0.00588005	0.0753724
VIT_206s0061g00890	serine carboxypeptidase-like 51-like	48.6049	0.631829	0.218224	2.89532	0.00378774	0.0544494
VIT_216s0098g01290	major facilitator protein	65.6746	0.631012	0.21911	2.87989	0.00397819	0.056666
VIT_208s0007g03960	enolase	430.798	0.629726	0.130774	4.81537	1.46927e-06	7.82319e-05
VIT_219s0014g01580	NA	173.662	0.629009	0.126763	4.96208	6.97427e-07	4.09675e-05
VIT_202s0025g03540	beta chain	399.354	0.628556	0.177744	3.5363	0.000405772	0.00927878
VIT_207s0031g00160	ubiquitin-conjugating enzyme e2 i	231.949	0.627452	0.131366	4.77636	1.78498e-06	9.27157e-05
VIT_214s0066g01350	NA	300.082	0.627196	0.131969	4.75259	2.00831e-06	0.00010165
VIT_201s0011g03440	NA	242.009	0.62509	0.215288	2.90351	0.00369008	0.0533334
VIT_210s0042g01250	npr1-1 protein	43.3003	0.62441	0.223149	2.79818	0.0051392	0.0684697
VIT_215s0021g02070	uncharacterized protein	80.0218	0.624287	0.236796	2.63639	0.00837931	0.0980198
VIT_208s0058g00670	uncharacterized protein loc100263765	110.464	0.624043	0.191058	3.26625	0.00108984	0.0206296
VIT_200s1603g00010	ras-related protein ric1	110.018	0.623787	0.172207	3.62231	0.00029198	0.00716274
VIT_216s0050g01780	probable membrane-associated kinase regulator 2-like	61.5519	0.622058	0.221819	2.80435	0.00504181	0.0675698
VIT_214s0030g01970	auxin-induced protein pcnt115	71.3217	0.620724	0.23372	2.65585	0.00791098	0.0942022
VIT_200s0259g00140	oligopeptide transporter 3-like	185.875	0.62072	0.183194	3.38833	0.000703201	0.0144889
VIT_203s0038g01410	x intrinsic protein	61.9251	0.619999	0.204964	3.02491	0.00248705	0.0397355
VIT_214s0081g00700	peptidyl-prolyl cis-trans isomerase cyp19-3	86.5511	0.618167	0.171188	3.61103	0.000304978	0.00742527
VIT_201s0011g04160	lipid phosphate phosphatase	165.274	0.617142	0.162558	3.79644	0.000146788	0.00409518
VIT_200s0160g00120	NA	66.4955	0.616558	0.211484	2.91539	0.00355243	0.0518116
VIT_212s0059g01560	protein disulfide isomerase family	133.757	0.616191	0.195816	3.14678	0.00165077	0.0287605
VIT_205s0062g00820	NA	203.492	0.616176	0.122315	5.03762	4.7136e-07	2.95159e-05
VIT_206s0009g01320	ascorbate oxidase	69.1639	0.616033	0.208395	2.95608	0.00311579	0.0469814
VIT_208s0007g02000	glycerol-3-phosphate acyltransferase 6	271.275	0.615971	0.2063	2.9858	0.00282837	0.0438292
VIT_218s0001g03910	nitrate reductase	344.683	0.614285	0.215454	2.85112	0.00435655	0.0607086
VIT_204s0008g00450	haloacid dehalogenase-like hydrolase-like	53.8589	0.611844	0.21003	2.91313	0.0035782	0.0520689
VIT_202s0025g04610	probable rhamnose biosynthetic enzyme 1-like	98.8765	0.611366	0.182702	3.34625	0.000819114	0.0162623
VIT_212s0028g03020	NA	79.5263	0.611095	0.166819	3.66321	0.000249072	0.00631583
VIT_205s0049g01520	cyanate hydratase	403.333	0.610267	0.118054	5.16937	2.34884e-07	1.62529e-05
VIT_200s0153g00050	glutathione s-	112.246	0.609103	0.199941	3.04641	0.00231589	0.0374447
VIT_217s0000g09690	protein-l-isoaspartate o-methyltransferase	183.723	0.608941	0.160991	3.78246	0.000155285	0.00427636
VIT_218s0001g10620	NA	4282.24	0.605741	0.152707	3.96669	7.28775e-05	0.00225147
VIT_208s0007g03970	peroxiredoxin-like protein	927.511	0.603865	0.149362	4.04296	5.27808e-05	0.0017242
VIT_206s0009g02140	molybdopterin synthase catalytic subunit	55.7794	0.603827	0.217612	2.77478	0.00552388	0.0719971
VIT_201s0137g00010	nadh dehydrogenase	266.793	0.602949	0.120188	5.01673	5.25574e-07	3.22283e-05
VIT_212s0059g00290	protein iq-domain 1-like	61.0645	0.601947	0.219135	2.74693	0.00601566	0.0766503
VIT_218s0122g00630	cinnamoyl- reductase	429.336	0.601004	0.154518	3.88955	0.000100429	0.00292617
VIT_206s0004g03550	ascorbate peroxidase	1037.22	0.600499	0.163046	3.683	0.000230506	0.00593316
VIT_214s0006g00350	glutamine synthetase	544.923	0.600314	0.104253	5.75822	8.5004e-09	9.50672e-07
VIT_201s0011g05980	NA	89.7366	0.600253	0.20548	2.92122	0.00348658	0.0512028
VIT_217s0000g07890	small gtpase	87.4284	0.599508	0.180041	3.32983	0.000868981	0.0170544
VIT_207s0289g00100	acetyl- carboxylase	65.3377	0.598617	0.193277	3.09719	0.00195362	0.0326594
VIT_214s0060g02140	rubber elongation factor	274.57	0.598611	0.180196	3.322	0.000893745	0.0174998
VIT_203s0038g03960	calcium-dependent protein kinase	54.5596	0.597788	0.219145	2.72782	0.0063754	0.0799219
VIT_202s0025g01330	glycoside hydrolase family 28 protein	64.7292	0.596859	0.225047	2.65215	0.00799807	0.0948327
VIT_208s0007g07410	h aca ribonucleoprotein complex subunit 1-like protein 1	43.8438	0.596585	0.225314	2.6478	0.00810172	0.0957514
VIT_201s0026g02540	ring u-box domain-containing protein	244.207	0.596496	0.147522	4.04345	5.26709e-05	0.0017228
VIT_208s0056g00200	#NAME?	280.753	0.595187	0.115311	5.16158	2.44879e-07	1.67689e-05
VIT_205s0020g00640	s-adenosyl-l-methionine-dependent methyltransferase-like protein	137.081	0.594101	0.160299	3.70621	0.000210386	0.00549256
VIT_201s0011g05560	jasmonate zim-domain protein	432.167	0.591475	0.136759	4.32494	1.5257e-05	0.000600696
VIT_214s0108g01590	udp-glucose dehydrogenase	216.902	0.591463	0.16871	3.50579	0.000455246	0.0102187
VIT_209s0018g01870	d-3-phosphoglycerate chloroplastic-like	130.86	0.591425	0.17577	3.36477	0.000766067	0.0154001
VIT_209s0002g03540	myb transcription factor	202.386	0.591371	0.166539	3.55094	0.000383852	0.00893021
VIT_203s0088g00290	tpa_exp: phytosulfokine peptide precursor	269.94	0.590676	0.153903	3.83798	0.00012405	0.00354581
VIT_211s0016g04250	protein mrp homolog	405.395	0.590589	0.115321	5.12125	3.03513e-07	2.0086e-05
VIT_218s0001g06910	purine permease	94.6653	0.590558	0.218735	2.69988	0.00693642	0.0851699
VIT_214s0006g01600	NA	278.389	0.590351	0.206576	2.8578	0.00426591	0.0597999
VIT_204s0008g06210	flotillin-like protein	90.2598	0.590313	0.215669	2.73712	0.0061979	0.0784261
VIT_214s0108g01020	expansin protein	134.153	0.589951	0.210137	2.80747	0.00499329	0.0670598
VIT_208s0040g03360	actin depolymerizing factor 6	262.24	0.589803	0.123452	4.77758	1.77417e-06	9.25424e-05
VIT_209s0070g00380	chaperone binding atpase activator	141.973	0.589408	0.222847	2.6449	0.00817149	0.0964424
VIT_204s0023g02700	thioredoxin h	1405.48	0.58918	0.144927	4.06536	4.79577e-05	0.00159512
VIT_205s0020g01400	NA	276.976	0.588956	0.184389	3.19409	0.0014027	0.0253526
VIT_219s0014g04630	g-type lectin s-receptor-like serine threonine-protein kinase at4g27290-like	138.531	0.588102	0.19287	3.04921	0.00229447	0.0371647
VIT_204s0008g04480	ring finger and chy zinc finger domain-containing protein	222.947	0.588019	0.175045	3.35924	0.000781558	0.0156096
VIT_216s0098g00900	pseudo response regulator	83.541	0.58711	0.220356	2.66438	0.00771308	0.0928288
VIT_203s0063g02610	glycine-rich rna-binding protein grp1a-like	4928.15	0.586633	0.129599	4.5265	5.99673e-06	0.000266636
VIT_217s0000g01780	brain protein 44-like protein	394.147	0.586376	0.127056	4.6151	3.9291e-06	0.000183964
VIT_206s0009g02060	molybdopterin synthase catalytic subunit	138.251	0.586339	0.201664	2.90751	0.00364321	0.0528348
VIT_208s0032g00910	fasciclin-like arabinogalactan protein 17	80.4353	0.58425	0.20584	2.83837	0.00453443	0.0623146
VIT_217s0000g06670	eukaryotic translation initiation factor 5a4	1097.7	0.584173	0.0808492	7.22547	4.99385e-13	1.51041e-10
VIT_202s0087g00780	NA	304.378	0.584086	0.167561	3.48582	0.000490638	0.0108606
VIT_206s0004g06700	atp-dependent clp protease atp-binding subunit clpl	196.276	0.582862	0.12129	4.80551	1.5436e-06	8.15115e-05
VIT_210s0116g00530	thiazole biosynthetic enzyme	6023.26	0.582611	0.194554	2.9946	0.00274809	0.0428371
VIT_219s0014g03190	uncharacterized protein	112.735	0.582452	0.189558	3.07268	0.00212143	0.0349176
VIT_208s0040g00470	calmodulin	115.135	0.582197	0.199159	2.92328	0.00346368	0.0510111
VIT_204s0023g01970	aldose 1-epimerase family protein	59.1987	0.581573	0.215401	2.69995	0.00693489	0.0851699
VIT_219s0090g00420	translation factor sui1	558.564	0.578886	0.135907	4.25944	2.04941e-05	0.000769612
VIT_210s0116g01860	multidrug resistance	77.6414	0.57852	0.176694	3.27414	0.00105984	0.0201362
VIT_214s0083g01160	protein cobra	115.161	0.578369	0.181833	3.18077	0.00146883	0.0263617
VIT_200s2607g00010	phosphoserine aminotransferase	71.7007	0.576421	0.216709	2.65988	0.00781677	0.0936367
VIT_205s0020g04210	atp sulfurylase	87.6741	0.576368	0.172878	3.33397	0.000856174	0.0168933
VIT_214s0066g01820	uncharacterized protein loc100855355	109.952	0.576187	0.190609	3.02287	0.00250389	0.0399049
VIT_216s0050g02410	NA	873.562	0.575937	0.0966348	5.95993	2.52339e-09	3.34853e-07
VIT_208s0007g01270	dynein light chain flagellar outer arm	315.582	0.575646	0.12091	4.76093	1.92699e-06	9.89019e-05
VIT_213s0067g01350	transcription factor bhlh51	56.3372	0.575318	0.209505	2.74608	0.00603115	0.0767331
VIT_208s0007g01430	universal stress protein family protein	246.976	0.574995	0.177623	3.23716	0.00120726	0.0223404
VIT_210s0003g01000	mitochondrial nad-dependent malate dehydrogenase	343.799	0.57498	0.130233	4.41501	1.01006e-05	0.000421314
VIT_214s0108g01620	NA	112.008	0.574606	0.205828	2.79168	0.00524358	0.069382
VIT_203s0038g03120	isocitrate dehydrogenase	57.461	0.574302	0.208885	2.74937	0.00597091	0.0762318
VIT_215s0046g01680	delta-8 sphingolipid desaturase	185.044	0.573473	0.17064	3.36071	0.00077741	0.0155671
VIT_213s0139g00360	NA	234.342	0.572803	0.120658	4.74732	2.06129e-06	0.000104126
VIT_212s0035g00050	NA	71.3398	0.57168	0.208412	2.74303	0.00608747	0.0773728
VIT_218s0001g04980	acetyl- carboxylase	150.875	0.571336	0.142385	4.01262	6.00496e-05	0.00192001
VIT_204s0210g00190	serine acetyltransferase	112.377	0.570144	0.164913	3.45724	0.000545729	0.0118547
VIT_201s0010g01130	6-phosphogluconate dehydrogenase	68.1548	0.569614	0.208267	2.73502	0.00623766	0.0787347
VIT_214s0068g01370	translocon-associated protein subunit beta	94.9039	0.567528	0.166312	3.41243	0.000643857	0.0135273
VIT_208s0007g02200	high mobility group protein b1	320.76	0.567487	0.127264	4.45912	8.22955e-06	0.000351865
VIT_206s0061g00540	vacuolar protein sorting-associated protein 24 homolog 1-like	73.3771	0.566418	0.19394	2.92059	0.0034937	0.0512744
VIT_204s0023g03550	NA	418.572	0.56536	0.181815	3.10954	0.0018738	0.0315516
VIT_218s0001g10610	NA	1960.59	0.564547	0.162364	3.47704	0.000506986	0.0111935
VIT_218s0001g10630	NA	1727.63	0.563742	0.154779	3.64224	0.000270273	0.00673342
VIT_200s0181g00180	light-harvesting complex ii protein lhcb3	2935.82	0.563532	0.145851	3.86374	0.000111664	0.0032133
VIT_219s0085g00850	lem3 (ligand-effect modulator 3) family protein	67.7606	0.562707	0.195326	2.88086	0.00396595	0.056586
VIT_207s0005g06360	e3 ubiquitin-protein ligase prt1	242.213	0.561615	0.15341	3.66089	0.000251343	0.0063501
VIT_209s0054g01620	myb-like hth transcriptional regulator family protein	131.034	0.561033	0.174898	3.20778	0.00133765	0.0243487
VIT_200s1466g00020	uncharacterized protein loc100853641	61.6672	0.561003	0.205593	2.7287	0.0063584	0.0797478
VIT_219s0014g04860	mitochondrial atp synthase g subunit family protein	158.231	0.55984	0.150535	3.71899	0.000200019	0.00527567
VIT_209s0002g01150	#NAME?	191.154	0.559652	0.185252	3.02103	0.00251916	0.0400601
VIT_215s0021g02050	phosphoglycerate mutase-like protein	92.4518	0.558597	0.182323	3.06377	0.00218563	0.0356787
VIT_212s0057g00010	diacylglycerol kinase 5	84.4603	0.557553	0.187942	2.96663	0.00301085	0.0457903
VIT_201s0137g00020	NA	169.52	0.55736	0.152708	3.64985	0.000262392	0.00656263
VIT_205s0077g00620	o-acetyltransferase family protein	69.6922	0.555636	0.190372	2.91869	0.00351511	0.0514432
VIT_201s0010g03610	uncharacterized protein	87.6895	0.553986	0.169744	3.26366	0.00109982	0.0207725
VIT_207s0031g02950	ammonium transporter amt2	56.1854	0.553749	0.206726	2.67866	0.00739166	0.0896768
VIT_206s0004g08280	ubiquinol-cytochrome c reductase complex ubiquinone-binding protein qp-c	445.513	0.552847	0.0952674	5.80311	6.5098e-09	7.44297e-07
VIT_200s0707g00010	kda class v heat shock	412.9	0.552434	0.155844	3.54479	0.000392921	0.00907403
VIT_201s0146g00310	pyruvate dehydrogenase e1 component subunit beta	225.81	0.551904	0.120678	4.57335	4.79983e-06	0.000219515
VIT_216s0100g00410	trab domain-containing	78.1151	0.551885	0.194722	2.83421	0.00459384	0.0627482
VIT_208s0040g03040	protein in2-1 homolog b-like	306.628	0.551639	0.148494	3.71488	0.000203302	0.00535125
VIT_216s0050g01510	sgt1	250.809	0.551263	0.182837	3.01506	0.00256931	0.0406691
VIT_208s0007g01350	NA	794.704	0.550035	0.149941	3.66835	0.000244122	0.0062211
VIT_208s0007g05550	NA	143.008	0.548987	0.143675	3.82104	0.000132889	0.00375239
VIT_213s0019g03280	gata type zinc finger transcription factor-like protein	244.09	0.548873	0.137932	3.97931	6.91169e-05	0.00215347
VIT_214s0108g00870	nad-malate dehydrogenase	123.058	0.548791	0.198229	2.76847	0.00563206	0.0730713
VIT_201s0010g03320	f-box family protein	176.406	0.547663	0.175716	3.11674	0.0018286	0.0309566
VIT_206s0004g04490	NA	121.604	0.547377	0.181796	3.01094	0.0026044	0.0411229
VIT_200s0202g00025	ankyrin repeat-containing protein at3g12360-like	70.8686	0.546537	0.184575	2.96105	0.0030659	0.046462
VIT_213s0067g02510	dual-specificity phosphatase 3	59.7976	0.545891	0.20564	2.6546	0.00794027	0.0942782
VIT_218s0122g01250	NA	151.615	0.545766	0.188291	2.89853	0.00374921	0.0540659
VIT_216s0013g01080	NA	184.039	0.544709	0.193707	2.81202	0.00492315	0.0663397
VIT_214s0068g00230	nitrilase-associated protein	295.136	0.544067	0.176238	3.08711	0.00202116	0.0335366
VIT_200s0662g00040	dna binding	972.894	0.542559	0.149593	3.62689	0.000286853	0.00705724
VIT_204s0008g03220	monoglyceride lipase	117.35	0.542348	0.158152	3.42928	0.000605176	0.0128517
VIT_201s0011g04630	probable ribose-5-phosphate isomerase-like	237.961	0.542026	0.159546	3.3973	0.000680548	0.0141142
VIT_205s0094g00990	NA	198.097	0.541893	0.172114	3.14845	0.00164139	0.0286555
VIT_217s0000g06860	snap25 homologous protein snap33	386.594	0.541406	0.159497	3.39446	0.000687651	0.0142028
VIT_211s0118g00570	NA	399.248	0.53816	0.202766	2.65409	0.00795215	0.0943756
VIT_200s0264g00020	zinc finger family protein	103.898	0.538106	0.190367	2.82667	0.00470344	0.0639723
VIT_209s0002g03440	type receptor kinase	103.946	0.537093	0.179311	2.99531	0.00274165	0.0427915
VIT_200s1306g00020	NA	124.777	0.536674	0.165127	3.25006	0.00115381	0.0215696
VIT_205s0049g00970	NA	152.597	0.536076	0.149387	3.5885	0.00033258	0.00795304
VIT_207s0141g00630	pra1 family protein f2-like	67.8874	0.536064	0.187666	2.85648	0.00428363	0.059933
VIT_204s0023g00600	isopentenyl diphosphate isomerase	81.8388	0.535462	0.191602	2.79466	0.00519546	0.0690867
VIT_217s0000g04490	extracellular calcium sensing receptor	905.02	0.535421	0.11783	4.54401	5.51952e-06	0.000248874
VIT_215s0048g00350	5-enolpyruvylshikimate-3-phosphate synthase	73.7811	0.534877	0.187671	2.85008	0.00437078	0.0608039
VIT_208s0056g00190	pyruvate kinase	79.626	0.534436	0.18295	2.92121	0.00348669	0.0512028
VIT_218s0001g07240	14-3-3 protein	762.951	0.533682	0.102056	5.22931	1.7014e-07	1.2667e-05
VIT_211s0016g03240	NA	586.401	0.533425	0.122218	4.36454	1.27393e-05	0.000512191
VIT_207s0005g03350	malate dehydrogenase	587.24	0.532934	0.124097	4.29449	1.75091e-05	0.00067636
VIT_213s0019g04460	phenylalanine ammonia-lyase	99.0365	0.532726	0.192006	2.77453	0.00552816	0.0720151
VIT_208s0040g00540	vq motif-containing protein	310.399	0.532133	0.152071	3.49924	0.000466579	0.0104272
VIT_219s0015g00130	serine acetyltransferase	130.644	0.531777	0.180806	2.94116	0.0032699	0.0487754
VIT_207s0129g00100	porin voltage-dependent anion-selective channel protein	85.5246	0.531416	0.200437	2.65129	0.00801848	0.0949846
VIT_204s0023g00820	uncharacterized protein	110.878	0.530988	0.190901	2.78149	0.00541108	0.0708865
VIT_218s0001g12160	probable protein phosphatase 2c 55-like	68.8756	0.530646	0.177442	2.99053	0.00278493	0.0433059
VIT_200s0992g00020	kda class v heat shock	131.569	0.529891	0.16296	3.25166	0.00114732	0.0214639
VIT_202s0087g00460	rop guanine nucleotide exchange factor 1-like	86.3798	0.525906	0.181661	2.89498	0.0037918	0.0544494
VIT_218s0041g00710	udp-glycosyltransferase 88a1-like	101.952	0.52584	0.175018	3.00449	0.00266026	0.0417476
VIT_203s0038g04670	isoflavone reductase homolog	215.823	0.523505	0.169904	3.08118	0.00206179	0.0341166
VIT_209s0002g04080	auxin-responsive protein	79.0217	0.523217	0.197184	2.65345	0.00796733	0.094512
VIT_208s0040g00460	ubiquitin-conjugating enzyme e2 22-like	120.801	0.521886	0.190643	2.7375	0.00619076	0.0783745
VIT_201s0010g01810	NA	148.221	0.520482	0.166997	3.11671	0.0018288	0.0309566
VIT_206s0004g04930	oxysterol-binding protein	219.118	0.520213	0.131343	3.96072	7.47244e-05	0.00229473
VIT_213s0064g00200	structural constituent of ribosome	446.579	0.520131	0.16314	3.18825	0.00143136	0.0257795
VIT_215s0046g01500	eukaryotic translation initiation factor 1a	1011.37	0.519824	0.118482	4.38737	1.14729e-05	0.000468632
VIT_201s0011g05470	protein plant cadmium resistance 2-like	407.081	0.519628	0.175233	2.96536	0.00302329	0.045925
VIT_203s0088g01290	NA	574.018	0.519374	0.100796	5.15272	2.56738e-07	1.74412e-05
VIT_205s0049g00980	actin depolymerizing factor	193.029	0.517834	0.13907	3.72356	0.000196436	0.0051967
VIT_208s0058g00560	NA	173.565	0.515773	0.18725	2.75447	0.00587877	0.0753724
VIT_201s0011g01730	NA	740.629	0.514487	0.138839	3.70564	0.000210857	0.00549924
VIT_208s0217g00100	pyruvate decarboxylase	159.283	0.514485	0.149818	3.43408	0.000594577	0.0126792
VIT_208s0007g05790	calcium-binding allergen ole	188.706	0.514015	0.183151	2.80651	0.00500813	0.0671887
VIT_201s0011g02710	NA	3266.16	0.513751	0.146631	3.50369	0.000458862	0.0102726
VIT_206s0004g06220	probable anion transporter chloroplastic-like	151.694	0.513639	0.157514	3.2609	0.00111058	0.0209141
VIT_206s0009g01920	NA	190.007	0.512577	0.175953	2.91315	0.00357808	0.0520689
VIT_203s0038g00700	kinesin-related protein	235.381	0.512453	0.143125	3.58047	0.000342976	0.00817874
VIT_208s0040g00670	4-alpha-glucanotransferase	98.8798	0.512283	0.168014	3.04905	0.00229568	0.0371647
VIT_216s0098g01280	senescence-associated protein din1	915.241	0.511395	0.107951	4.73731	2.16573e-06	0.000109186
VIT_201s0011g05970	heat stress transcription factor a-8	145.834	0.511349	0.177743	2.87691	0.00401596	0.0570454
VIT_218s0001g06950	purine permease	174.462	0.511221	0.182822	2.79627	0.00516965	0.068815
VIT_215s0046g00980	cyclic nucleotide-gated ion channel 1-like	171.591	0.510685	0.142155	3.59245	0.000327582	0.00785383
VIT_204s0044g00710	udp-glucose pyrophosphorylase	278.89	0.510284	0.149918	3.40375	0.00066467	0.0138423
VIT_211s0037g01210	protein wax2-like	371.355	0.510169	0.123426	4.13341	3.57416e-05	0.00123533
VIT_211s0052g01800	constans-like zinc finger protein	1203.61	0.510105	0.125123	4.07683	4.56548e-05	0.00152646
VIT_208s0040g02230	cell number regulator 8-like	693.402	0.509973	0.098666	5.16868	2.35757e-07	1.62529e-05
VIT_206s0009g00410	bel1-like homeodomain protein 1-like	90.5609	0.50975	0.174344	2.92381	0.00345773	0.0509528
VIT_216s0098g00280	uncharacterized protein	129.529	0.508954	0.156127	3.25987	0.00111465	0.0209752
VIT_211s0052g01840	diacylglycerol kinase	83.0697	0.508303	0.172417	2.9481	0.00319734	0.0479713
VIT_218s0001g08810	NA	92.5067	0.506231	0.192572	2.62878	0.0085691	0.0992665
VIT_207s0031g01550	NA	207.76	0.505323	0.170543	2.96302	0.00304632	0.0461926
VIT_219s0014g01570	rna recognition motif-containing protein	253.586	0.50493	0.118465	4.26227	2.02362e-05	0.000764411
VIT_208s0007g03300	iron-sulfur assembly-like protein	112.25	0.504151	0.167724	3.00584	0.00264849	0.0416393
VIT_201s0011g01740	NA	182.015	0.504012	0.141039	3.57357	0.000352143	0.00833981
VIT_210s0116g01390	NA	283.894	0.503896	0.177428	2.84	0.00451133	0.0620514
VIT_207s0031g01270	NA	228.354	0.503541	0.143236	3.51547	0.000438979	0.00994929
VIT_201s0011g03520	zinc finger protein constans-like 16	222.475	0.503416	0.185448	2.7146	0.00663565	0.0822185
VIT_200s1530g00010	probable galactinol--sucrose galactosyltransferase 2-like	125.282	0.502725	0.16962	2.96383	0.00303838	0.0461128
VIT_212s0035g01190	NA	144.683	0.502698	0.156002	3.22237	0.00127133	0.0233909
VIT_219s0014g03530	cytochrome c biogenesis protein precursor	76.5679	0.502542	0.181377	2.7707	0.00559354	0.0727189
VIT_201s0150g00610	uncharacterized protein	356.51	0.500958	0.124231	4.03248	5.51913e-05	0.00178848
VIT_217s0000g06930	transcription factor une10-like	387.015	0.500678	0.122949	4.07225	4.65619e-05	0.00155071
VIT_213s0074g00770	copper chaperone	4640.15	0.500527	0.179016	2.79599	0.00517406	0.0688378
VIT_211s0016g04230	uncharacterized protein	95.0085	0.500354	0.18109	2.76302	0.00572699	0.0739657
VIT_217s0000g06230	ring fyve phd zinc finger-containing protein	115.821	0.499407	0.182954	2.72969	0.00633941	0.0796625
VIT_211s0016g01300	tannin-related r2r3 myb transcription partial	175.018	0.499085	0.184031	2.71197	0.00668854	0.0827137
VIT_203s0091g01040	NA	624.947	0.499017	0.129515	3.85297	0.000116693	0.00334673
VIT_218s0001g02510	protein disulfide isomerase	462.925	0.49785	0.127733	3.89758	9.71605e-05	0.00285037
VIT_200s0259g00120	oligopeptide transporter 3-like	252.128	0.496716	0.137647	3.60861	0.000307839	0.00745891
VIT_208s0040g02380	alpha beta fold family protein	136.334	0.495328	0.168247	2.94405	0.00323946	0.0484613
VIT_215s0048g01310	NA	105.463	0.494441	0.175237	2.82156	0.0047791	0.0647949
VIT_200s0981g00010	brain protein 44	154.242	0.494084	0.137662	3.58911	0.000331806	0.00794194
VIT_205s0020g00970	esterase ydii	186.301	0.49405	0.131687	3.7517	0.000175638	0.00473005
VIT_219s0014g02640	proton pump interactor 1	181.596	0.493507	0.165679	2.97868	0.00289488	0.0445165
VIT_218s0001g02260	proteasome subunit beta type	253.837	0.492835	0.150704	3.27021	0.00107468	0.020403
VIT_208s0105g00430	omega-3 fatty acid desaturase	454.938	0.491601	0.145674	3.37467	0.000739054	0.01507
VIT_200s1364g00010	uncharacterized isochorismatase family protein pnca	90.1744	0.490456	0.175134	2.80047	0.0051029	0.0681744
VIT_210s0003g02790	programmed cell death protein 5	432.491	0.490304	0.108452	4.52095	6.15639e-06	0.000271379
VIT_206s0004g08090	NA	157.804	0.489958	0.152439	3.21412	0.00130845	0.0239192
VIT_217s0000g09190	octicosapeptide phox bem1p domain-containing protein	278.159	0.487407	0.177406	2.74741	0.00600684	0.0766141
VIT_204s0008g02850	proteasome subunit beta type-6	95.4216	0.486532	0.174392	2.78987	0.00527286	0.069574
VIT_207s0031g01560	uncharacterized protein	263.234	0.485751	0.146367	3.31872	0.000904317	0.0176663
VIT_212s0142g00070	loricrin-related protein	87.1983	0.484789	0.173865	2.78831	0.00529842	0.0698034
VIT_210s0003g01480	shaggy-related protein kinase eta-like	198.057	0.483873	0.169847	2.84886	0.00438755	0.0608936
VIT_217s0000g05160	NA	976.708	0.483605	0.112662	4.29253	1.76649e-05	0.000680325
VIT_218s0001g14450	ferredoxin--nadp reductase	1621.21	0.483419	0.107064	4.51523	6.3249e-06	0.000277851
VIT_218s0001g10640	probable calcium-binding protein cml10-like	892.242	0.481726	0.172984	2.7848	0.00535606	0.0702736
VIT_212s0028g02180	phosphoenolpyruvate carboxylase	96.645	0.48118	0.182892	2.63095	0.00851467	0.0988976
VIT_202s0012g01330	adp-ribosylation factor gtpase-activating protein agd8	152.067	0.480277	0.157541	3.04858	0.00229927	0.0371994
VIT_202s0012g02120	defender against cell death 2	316.881	0.47985	0.127031	3.77743	0.000158454	0.00434029
VIT_207s0005g00560	60s ribosomal protein l22-2	119.319	0.479803	0.163476	2.935	0.00333544	0.0494924
VIT_205s0049g00940	phosphate transporter	273.063	0.479233	0.171053	2.80166	0.00508402	0.0680286
VIT_203s0091g00360	uncharacterized protein	177.454	0.477876	0.13942	3.42759	0.000608965	0.0129215
VIT_203s0063g02490	glucan endo- -beta-glucosidase	307.38	0.477423	0.131237	3.63787	0.000274897	0.00681548
VIT_203s0063g01900	NA	158.029	0.476815	0.134338	3.54936	0.000386168	0.00895847
VIT_216s0022g01420	low psii accumulation2 protein	149.661	0.476514	0.169503	2.81124	0.00493503	0.0663874
VIT_203s0063g02630	uncharacterized protein loc100853783 isoform 1	142.167	0.476398	0.154302	3.08744	0.00201891	0.0335366
VIT_208s0007g03750	starch branching enzyme ii	414.247	0.47613	0.137228	3.46963	0.000521178	0.0114673
VIT_204s0044g01000	pectin methylesterase	82.3164	0.476031	0.177218	2.68612	0.00722863	0.0879489
VIT_204s0008g06220	40s ribosomal protein s11	617.519	0.475967	0.110168	4.32036	1.55776e-05	0.000611898
VIT_201s0010g03660	uncharacterized protein	206.145	0.474254	0.120442	3.93761	8.22958e-05	0.00247962
VIT_213s0064g01050	carrier protein mitochondrial-like	168.467	0.474028	0.177605	2.66901	0.00760761	0.0916887
VIT_204s0008g01070	calmodulin-binding protein	210.213	0.472972	0.166435	2.84179	0.00448612	0.0617672
VIT_205s0062g01320	chitinase-like protein 2	1102.08	0.471993	0.138384	3.41074	0.000647877	0.0135673
VIT_214s0066g01900	ferredoxin-thioredoxin reductase	577.345	0.470841	0.135848	3.46595	0.00052837	0.0116056
VIT_201s0026g01640	hypersensitive-induced response protein 2	261.209	0.469741	0.156899	2.99391	0.00275424	0.0429068
VIT_215s0046g02230	heavy-metal-associated domain-containing protein	85.0564	0.469071	0.178284	2.63102	0.00851283	0.0988976
VIT_205s0094g00810	ion channel dmi1- chloroplast expressed	164.756	0.468873	0.146395	3.2028	0.00136097	0.0246855
VIT_207s0031g01420	uncharacterized protein sll1770-like	685.109	0.46826	0.130088	3.59956	0.000318758	0.00766545
VIT_200s0662g00030	ap2 erf domain-containing transcription factor	710.514	0.467974	0.164284	2.84857	0.00439161	0.0608936
VIT_219s0027g00500	gtp-dependent nucleic acid-binding protein engd-like	134.614	0.46747	0.166888	2.8011	0.00509291	0.068112
VIT_206s0004g08200	ubiquitin carrier protein	330.441	0.466839	0.141007	3.31074	0.000930482	0.0181083
VIT_201s0011g06250	probable xyloglucan endotransglucosylase hydrolase protein 28-like	212.208	0.466195	0.15451	3.01725	0.00255081	0.0405013
VIT_207s0104g00610	glutamine synthetase	311.483	0.466008	0.116881	3.98702	6.69098e-05	0.0020949
VIT_206s0004g00480	alpha-tubulin	121.412	0.465171	0.151286	3.07477	0.00210666	0.0346969
VIT_203s0167g00220	mitogen-activated protein kinase kinase	105.965	0.464426	0.174519	2.66118	0.00778678	0.0934523
VIT_200s2077g00020	probable galactinol--sucrose galactosyltransferase 2-like	177.829	0.46439	0.132917	3.49384	0.000476125	0.0105851
VIT_207s0141g00390	glutathione reductase	146.001	0.460974	0.167346	2.75461	0.00587619	0.0753724
VIT_205s0094g01210	primary amine oxidase	172.816	0.460877	0.163251	2.82313	0.0047558	0.0645131
VIT_214s0006g03230	14-3-3 protein	244.052	0.459474	0.151906	3.02472	0.00248865	0.0397362
VIT_208s0007g03830	fructose-bisphosphate aldolase	183.524	0.459262	0.136113	3.37413	0.000740488	0.0150872
VIT_216s0098g01230	cytochrome b5	353.119	0.45913	0.134567	3.4119	0.000645121	0.0135428
VIT_214s0066g00450	at3g27570 mmj24_12	241.369	0.458218	0.126657	3.61779	0.000297129	0.00727511
VIT_202s0154g00400	gras family transcription factor	150.284	0.458205	0.151338	3.02769	0.00246427	0.0394206
VIT_205s0020g00380	dihydrolipoamide dehydrogenase precursor	448.487	0.458063	0.126338	3.6257	0.000288177	0.00708303
VIT_201s0011g03110	myb-like transcription factor-like protein	128.755	0.455569	0.167727	2.71613	0.00660502	0.0818786
VIT_200s0612g00020	brain protein 44	230.824	0.454206	0.144988	3.13272	0.00173196	0.02979
VIT_214s0068g00110	feronia receptor-like kinase	212.582	0.452967	0.150595	3.00786	0.00263097	0.0413893
VIT_214s0068g01940	protein transport protein sec61 gamma subunit	245.24	0.451143	0.142437	3.16732	0.00153851	0.0272005
VIT_219s0014g02240	ethylene-responsive transcription	87.758	0.451031	0.169894	2.65478	0.00793604	0.0942782
VIT_208s0007g07870	transcription factor bhlh60	126.321	0.449797	0.159979	2.8116	0.00492959	0.0663784
VIT_218s0001g13310	gtpase obg-like	182.457	0.448875	0.146192	3.07044	0.0021374	0.0350922
VIT_218s0001g09040	transcription factor lim1	509.887	0.44748	0.12764	3.50579	0.000455256	0.0102187
VIT_201s0011g00820	remorin family protein	307.096	0.447131	0.167952	2.66226	0.00776168	0.0932664
VIT_207s0031g01300	NA	309.999	0.446227	0.141695	3.14921	0.00163711	0.0286004
VIT_214s0066g01340	NA	381.062	0.44581	0.123609	3.60661	0.00031022	0.00749533
VIT_202s0025g02990	mitochondrial import inner membrane translocase subunit tim13	126.859	0.445576	0.144077	3.09263	0.00198392	0.0330366
VIT_201s0127g00440	adp-ribosylation factor	141.035	0.444073	0.143746	3.0893	0.00200627	0.033387
VIT_211s0016g05260	uncharacterized protein loc100254186	188.152	0.443852	0.168483	2.63441	0.00842846	0.0983725
VIT_217s0000g01730	adenylate kinase b-like	172.106	0.443724	0.152315	2.9132	0.00357743	0.0520689
VIT_212s0028g03800	gpi-anchored protein lorelei	212.46	0.442704	0.152444	2.90404	0.00368377	0.0532721
VIT_209s0002g06000	cytochrome c oxidase subunit vb	191.258	0.44157	0.139521	3.1649	0.00155136	0.0273259
VIT_215s0046g01470	uncharacterized protein chloroplastic-like	2135.42	0.440859	0.15819	2.78689	0.0053216	0.0699648
VIT_200s1665g00010	bax inhibitor	486.49	0.439947	0.154466	2.84817	0.00439708	0.0608936
VIT_200s0226g00170	NA	3256.23	0.43968	0.135709	3.23986	0.00119587	0.0221777
VIT_200s0386g00020	cytochrome c oxidase subunit via	405.772	0.438845	0.106403	4.12436	3.71775e-05	0.00127977
VIT_208s0040g01370	metal ion binding	575.293	0.438789	0.109343	4.01294	5.99661e-05	0.00191974
VIT_207s0104g01120	rac gtpase activating protein	217.482	0.436848	0.131533	3.3212	0.000896327	0.0175369
VIT_206s0004g02330	sulfite reductase	204.777	0.436651	0.120391	3.62693	0.000286814	0.00705724
VIT_213s0067g03160	ubiquinol-cytochrome c reductase complex kda protein	228.08	0.436458	0.137699	3.16965	0.00152624	0.0270629
VIT_205s0094g00820	NA	330.101	0.434935	0.122155	3.56053	0.000370114	0.00868039
VIT_217s0000g07300	mitochondrial f1- gamma subunit	304.301	0.434701	0.111997	3.88136	0.000103875	0.00301155
VIT_200s0469g00020	cellulose synthase-like protein e6-like	142.243	0.434023	0.163151	2.66025	0.00780818	0.0936312
VIT_219s0014g01020	protein transport protein sec61 subunit alpha	126.415	0.433949	0.161047	2.69454	0.00704853	0.086167
VIT_214s0060g02270	translationally controlled tumor protein	125.302	0.433396	0.160104	2.70696	0.00679019	0.0837685
VIT_219s0015g01300	amino acid permease	266.857	0.431967	0.129217	3.34295	0.000828925	0.0164062
VIT_204s0008g00810	mitochondrial atp synthase g subunit family protein	201.75	0.430996	0.15979	2.69727	0.00699104	0.0856954
VIT_205s0094g01620	aminoacyl trna synthase complex-interacting multifunctional protein 1-like	224.498	0.430261	0.150705	2.85498	0.0043039	0.0601348
VIT_205s0029g00010	type 1 membrane protein	215.581	0.429963	0.116966	3.67598	0.000236943	0.00606834
VIT_200s0186g00020	ubiquitin-like protein smt3	271.416	0.428901	0.127191	3.3721	0.000745962	0.0151385
VIT_201s0011g02200	glutamine synthetase	188.142	0.427533	0.162551	2.63014	0.00853487	0.0990329
VIT_211s0016g02690	40s ribosomal protein s30	881.225	0.427348	0.0965921	4.42425	9.6778e-06	0.000404997
VIT_214s0066g01080	adp-ribosylation factor	319.957	0.426961	0.162198	2.63234	0.00847979	0.0988248
VIT_216s0039g02220	exportin-1-like isoform 1	180.276	0.426227	0.140093	3.04247	0.00234645	0.037843
VIT_207s0005g03790	succinyl- ligase	135.985	0.426058	0.1413	3.01527	0.00256748	0.0406652
VIT_201s0011g05370	phosphoglucomutase	331.167	0.425604	0.114005	3.73319	0.000189072	0.00504902
VIT_215s0021g00920	atp synthase delta	309.752	0.424452	0.130768	3.24585	0.00117102	0.0218117
VIT_205s0062g01250	signal peptide peptidase-like 2b-like	148.744	0.424343	0.145463	2.91719	0.00353204	0.0516614
VIT_214s0108g00140	ubiquitin-conjugating enzyme e2-17 kda	609.101	0.422484	0.113327	3.72801	0.000192996	0.0051221
VIT_217s0000g07800	thiol-disulfide oxudoreductase dcc	408.86	0.420135	0.117906	3.56329	0.000366239	0.00860527
VIT_205s0094g00940	u6 snrna-associated sm-like protein lsm6	185.525	0.420018	0.125375	3.35009	0.000807867	0.0160639
VIT_208s0007g08540	magnesium chelatase h subunit	398.203	0.419526	0.144997	2.89335	0.00381162	0.0546581
VIT_207s0005g05500	NA	119.347	0.417543	0.157277	2.65482	0.00793503	0.0942782
VIT_201s0010g03360	signal peptidase complex subunit 1	134.754	0.41675	0.151287	2.7547	0.00587465	0.0753724
VIT_207s0104g01300	NA	330.495	0.415395	0.144558	2.87356	0.00405873	0.0574616
VIT_208s0007g06450	omega-6 fatty acid endoplasmic reticulum	497.948	0.414783	0.123136	3.36848	0.000755828	0.0152903
VIT_215s0046g00270	fiber protein fb11	291.986	0.414561	0.1163	3.5646	0.000364412	0.00857021
VIT_206s0009g01910	calmodulin	1069.16	0.414326	0.11652	3.55584	0.00037677	0.00880425
VIT_217s0000g05640	nitrate transporter -like	223.142	0.414008	0.155265	2.66647	0.00766529	0.0923404
VIT_211s0016g00840	40s ribosomal protein s29	561.798	0.412831	0.121518	3.39727	0.000680608	0.0141142
VIT_218s0001g13630	NA	299.955	0.412675	0.152882	2.6993	0.00694853	0.085255
VIT_207s0129g00170	porin voltage-dependent anion-selective channel protein	277.714	0.412603	0.128534	3.21006	0.00132706	0.0242074
VIT_218s0001g05810	cytochrome c	213.474	0.411991	0.138256	2.97991	0.00288329	0.044448
VIT_203s0017g00680	udp-d-apiose udp-d-xylose synthase 1	310.11	0.411813	0.110431	3.72915	0.000192124	0.00511227
VIT_200s0199g00150	threonine endopeptidase	265.342	0.411289	0.111155	3.70014	0.000215479	0.00559698
VIT_204s0008g05850	probable ccr4-associated factor 1 homolog 7-like	133.503	0.409437	0.147433	2.77711	0.00548439	0.0717525
VIT_213s0064g01240	60s ribosomal protein l31	400.396	0.409113	0.15359	2.66368	0.00772919	0.0929789
VIT_207s0005g00490	udp-glucuronic acid decarboxylase 2	187.435	0.407726	0.128496	3.17307	0.00150837	0.0268929
VIT_214s0219g00220	NA	179.126	0.407704	0.154323	2.64188	0.00824462	0.0971265
VIT_210s0003g05320	beta chain	344.854	0.40767	0.127439	3.19895	0.00137929	0.0249762
VIT_214s0030g01900	ribose-5-phosphate isomerase	620.339	0.407145	0.15168	2.68424	0.00726944	0.0883196
VIT_213s0019g03860	atp synthase d mitochondrial	412.522	0.406293	0.11163	3.63965	0.000273011	0.00677528
VIT_219s0014g01550	uncharacterized protein mitochondrial-like	172.133	0.405646	0.125247	3.23878	0.00120044	0.0222302
VIT_207s0031g01740	atp synthase	231.47	0.405185	0.136545	2.96741	0.00300318	0.0457552
VIT_209s0018g01930	atp synthase epsilon mitochondrial	410.152	0.405159	0.127183	3.18563	0.00144439	0.0259959
VIT_202s0012g00980	ferredoxin protein	129.356	0.405047	0.152424	2.65738	0.00787509	0.0942022
VIT_218s0001g03220	eukaryotic translation initiation factor 1a	587.177	0.404587	0.133463	3.03146	0.00243373	0.0389807
VIT_218s0122g01240	protein kinase	184.185	0.404181	0.144409	2.79886	0.0051284	0.0684081
VIT_204s0008g01200	eukaryotic translation initiation factor sui1 family protein	149.847	0.40377	0.139472	2.89499	0.00379173	0.0544494
VIT_200s0337g00060	40s ribosomal protein s8	249.02	0.40341	0.131717	3.06271	0.00219346	0.0357813
VIT_215s0021g02090	NA	255.797	0.399209	0.132662	3.00923	0.00261914	0.0412538
VIT_206s0004g08360	nad h-quinone oxidoreductase subunit n	559.647	0.397299	0.140165	2.83451	0.0045896	0.0627237
VIT_216s0050g00800	sec-independent protein translocase protein tata e-like protein	322.428	0.397138	0.114805	3.45925	0.000541686	0.011817
VIT_214s0066g01530	NA	321.711	0.397084	0.132825	2.98952	0.00279412	0.0434225
VIT_204s0044g00580	actin 1	1073.05	0.395599	0.109446	3.61457	0.000300849	0.00733815
VIT_218s0001g08630	uncharacterized protein	138.149	0.395252	0.140964	2.80393	0.00504843	0.0676231
VIT_206s0004g02630	protein binding	232.432	0.39499	0.131203	3.01052	0.00260798	0.0411539
VIT_206s0004g07920	map kinase	219.484	0.394307	0.14981	2.63205	0.00848717	0.0988472
VIT_207s0129g00530	sigma factor sigb regulation protein rsbq	1003.84	0.392719	0.118784	3.30617	0.000945813	0.0183093
VIT_208s0007g08290	elongation factor family protein	156.647	0.392508	0.139019	2.82342	0.00475148	0.0645131
VIT_204s0023g00740	thioredoxin f	2657.45	0.392411	0.114189	3.43651	0.000589269	0.012587
VIT_212s0028g01100	uncharacterized oxidoreductase chloroplastic-like	548.033	0.392295	0.135644	2.8921	0.00382673	0.054844
VIT_218s0001g09670	mfp1 attachment factor 1-like	230.945	0.388852	0.145288	2.67642	0.00744139	0.0900668
VIT_208s0007g01630	tubulin beta-2 beta-3 chain	182.203	0.386835	0.141672	2.7305	0.00632389	0.0795096
VIT_200s0415g00060	NA	195.99	0.38606	0.134021	2.88059	0.00396932	0.0566026
VIT_212s0028g01600	atp-dependent zinc metalloprotease ftsh chloroplastic-like	1127.79	0.385056	0.113973	3.37849	0.000728846	0.0149093
VIT_205s0077g01070	universal stress protein family protein	569.566	0.384081	0.0955784	4.01849	5.85726e-05	0.00188455
VIT_212s0059g01310	sumo protein	325.498	0.381394	0.115674	3.29713	0.000976776	0.018795
VIT_216s0100g01280	membrane steroid-binding protein 2	648.878	0.38063	0.140113	2.7166	0.00659569	0.0818422
VIT_207s0031g00200	NA	428.315	0.380539	0.105383	3.61101	0.000305001	0.00742527
VIT_208s0007g03350	cytochrome b-c1 complex subunit 9-like	289.59	0.38038	0.112233	3.38919	0.000700994	0.014455
VIT_215s0046g02390	probable anion transporter chloroplastic-like	434.369	0.380215	0.112925	3.36697	0.000759997	0.0153142
VIT_208s0007g08130	adenylosuccinate synthetase	155.257	0.378061	0.137156	2.75643	0.00584365	0.0752448
VIT_212s0057g01480	adp-glucose pyrophosphorylase small subunit	172.206	0.377983	0.138138	2.73627	0.00621402	0.0785525
VIT_206s0080g00540	f1f0-atpase inhibitor protein	299.425	0.377421	0.137707	2.74076	0.00612966	0.0777162
VIT_206s0004g04460	inner membrane protein	1054.38	0.37557	0.0953035	3.94078	8.1217e-05	0.00245415
VIT_217s0000g05650	uncharacterized protein	1231.57	0.375523	0.109647	3.42483	0.000615182	0.013021
VIT_203s0038g04560	40s ribosomal protein s25-2	566.606	0.373145	0.118617	3.14579	0.00165637	0.0288384
VIT_205s0029g00310	serine hydroxymethyltransferase	331.701	0.372908	0.136831	2.72532	0.006424	0.080425
VIT_216s0100g01290	uncharacterized protein	152.735	0.371803	0.137006	2.71378	0.00665204	0.0823818
VIT_214s0108g01280	wrky transcription	216.072	0.368871	0.135147	2.72941	0.00634469	0.0796625
VIT_219s0085g00040	polyubiquitin 2	199.003	0.367544	0.129882	2.82984	0.00465718	0.0634441
VIT_213s0019g02330	gdp-mannose pyrophosphorylase	651.164	0.366015	0.127677	2.86674	0.00414729	0.058517
VIT_218s0122g00190	uncharacterized protein	406.863	0.365154	0.127372	2.86682	0.00414613	0.058517
VIT_202s0012g01120	precursor of carboxylase h-protein glycine decarboxylase complex	2010.88	0.361287	0.106245	3.4005	0.00067262	0.0139939
VIT_213s0067g00710	nascent polypeptide associated complex alpha chain	460.933	0.36063	0.0923112	3.90668	9.35733e-05	0.00277053
VIT_218s0001g13180	ubiquitin-conjugating enzyme e2-18	185.895	0.357438	0.123843	2.88622	0.00389898	0.0557527
VIT_218s0001g14400	cyclophilin	4864.91	0.35714	0.130646	2.73364	0.00626387	0.0790266
VIT_208s0007g08390	ozone-responsive stress related protein	443.748	0.356471	0.102218	3.48737	0.0004878	0.0108165
VIT_214s0060g01380	protein disulfide	236.554	0.356309	0.125164	2.84675	0.00441679	0.0610462
VIT_219s0085g00380	phosphoglycerate kinase	3214.12	0.355542	0.11906	2.98625	0.00282419	0.04381
VIT_206s0004g00240	tcp-1 cpn60 chaperonin family protein	460.201	0.355453	0.123476	2.87872	0.00399298	0.056845
VIT_211s0065g00370	NA	575.397	0.355005	0.123966	2.86373	0.0041869	0.0588856
VIT_215s0046g01090	uncharacterized protein chloroplastic-like	2020.41	0.353619	0.100702	3.51153	0.00044553	0.0100356
VIT_204s0023g00670	basic leucine zipper and w2 domain-containing protein 2-like	703.471	0.353243	0.12204	2.89448	0.00379788	0.0544915
VIT_208s0040g01760	rna-binding protein	1650.85	0.352899	0.132825	2.65688	0.00788684	0.0942022
VIT_209s0002g00210	uncharacterized protein	257.271	0.351436	0.118889	2.95599	0.00311668	0.0469814
VIT_202s0241g00140	serine threonine kinase	262.938	0.351422	0.12353	2.84483	0.00444345	0.0613484
VIT_211s0016g02650	60s ribosomal protein l31	378.012	0.349366	0.12827	2.72367	0.006456	0.0805774
VIT_215s0046g01190	hydroquinone glucosyltransferase	603.28	0.348342	0.116861	2.98082	0.00287474	0.0444059
VIT_204s0079g00540	NA	260.412	0.348248	0.122361	2.84607	0.00442629	0.0611444
VIT_211s0016g04690	soul heme-binding protein	355.174	0.346084	0.119047	2.90712	0.0036477	0.05287
VIT_200s0415g00050	bromodomain-containing protein	283.818	0.345649	0.129327	2.67267	0.00752492	0.0908631
VIT_205s0020g02990	NA	320.21	0.343941	0.126985	2.70851	0.00675853	0.0834584
VIT_216s0039g02530	rubredoxin family protein	573.825	0.343767	0.126497	2.71759	0.00657585	0.0816751
VIT_207s0191g00180	homeobox-leucine zipper protein athb-6-like	457.858	0.342307	0.129908	2.63499	0.00841391	0.0983069
VIT_215s0021g01330	nucleoside diphosphate kinase	597.67	0.341694	0.118742	2.87762	0.0040069	0.0569798
VIT_213s0084g00160	proline-rich family protein	1421.75	0.340937	0.107333	3.17645	0.00149091	0.0267019
VIT_209s0002g01620	60s ribosomal protein	632.196	0.339815	0.12599	2.69717	0.00699322	0.0856954
VIT_201s0010g03896	flc-like 1 splice variant 1	318.436	0.336146	0.124689	2.69587	0.00702046	0.0859745
VIT_204s0008g06540	eukaryotic translation initiation factor 5a	1203.73	0.335499	0.12086	2.77592	0.00550455	0.0718537
VIT_208s0007g02580	ubiquitin-conjugating enzyme spm2	695.157	0.333514	0.0941229	3.54339	0.000395025	0.0091144
VIT_214s0066g00960	glutaredoxin	1089.71	0.33345	0.119508	2.79019	0.00526779	0.069543
VIT_216s0050g00610	60s ribosomal protein l36	262.479	0.33308	0.126645	2.63002	0.00853792	0.0990329
VIT_204s0044g00110	high mobility group b3 protein	1928.26	0.331082	0.0980783	3.37569	0.000736316	0.0150381
VIT_205s0020g01500	heat shock factor binding protein	460.104	0.330702	0.110961	2.98035	0.00287918	0.0444225
VIT_217s0000g02900	atp synthase beta chain	277.855	0.330022	0.119169	2.76935	0.00561681	0.0729462
VIT_214s0108g00010	porin voltage-dependent anion-selective channel protein	348.376	0.32986	0.107137	3.07887	0.00207786	0.0342666
VIT_218s0001g03580	ubiquitin-fold modifier 1	575.716	0.325053	0.102297	3.17753	0.00148533	0.0266206
VIT_218s0001g12730	NA	356.443	0.32277	0.103948	3.10512	0.00190202	0.0320056
VIT_213s0019g00250	60s ribosomal protein l23a-like	623.652	0.322491	0.11967	2.69484	0.0070422	0.0861534
VIT_213s0084g00610	nadh dehydrogenase	370.642	0.322215	0.101661	3.16952	0.00152692	0.0270629
VIT_203s0063g00130	NA	711.687	0.315766	0.115449	2.7351	0.00623613	0.0787347
VIT_204s0008g02460	plasma membrane atpase 4 isoform 1	500.043	0.31465	0.114309	2.75262	0.00591205	0.0756976
VIT_211s0103g00640	NA	297.134	0.311478	0.112907	2.75871	0.00580306	0.0747973
VIT_216s0050g00080	remorin family protein	1683.65	0.306694	0.0885008	3.46544	0.000529373	0.0116176
VIT_210s0003g04350	photosystem i reaction center subunit x psak	3115.17	0.303338	0.105868	2.86525	0.00416683	0.0586678
VIT_213s0064g00890	cellulose synthase	433.481	0.302134	0.11029	2.73946	0.00615401	0.0779864
VIT_212s0057g01210	rpm1-interacting protein 4-like	314.88	0.301707	0.114409	2.63708	0.0083622	0.0978813
VIT_203s0038g00440	NA	592.144	0.301319	0.108811	2.76919	0.00561958	0.0729462
VIT_216s0039g00200	ubiquinol-cytochrome c reductase complex ubiquinone-binding protein qp-c	613.045	0.296556	0.109868	2.6992	0.00695062	0.085255
VIT_205s0094g00780	cysteine synthase	642.185	0.2954	0.109373	2.70085	0.0069162	0.0851182
VIT_212s0035g02180	endo- -beta-glucanase	437.152	0.29252	0.107294	2.72634	0.0064041	0.0802424
VIT_217s0000g07610	b12d-like protein	316.03	0.291421	0.108899	2.67606	0.00744942	0.0901215
VIT_201s0150g00310	ribosomal protein s27	872.038	0.290374	0.0904144	3.2116	0.00132	0.024113
VIT_208s0032g00900	ubiquitin extension protein	331.884	0.290187	0.106331	2.72908	0.00635117	0.0796961
VIT_202s0025g02820	NA	738.325	0.287584	0.0991763	2.89972	0.00373491	0.0538901
VIT_218s0001g06330	14-3-3-like protein	426.15	0.285329	0.101204	2.81933	0.00481234	0.0651421
VIT_217s0000g10430	glyceraldehyde 3-phosphate dehydrogenase	2239.89	0.283687	0.0835647	3.39482	0.000686732	0.0142028
VIT_218s0122g01190	high mobility group family	1792.26	0.283606	0.089557	3.16677	0.00154143	0.0272102
VIT_200s0313g00030	duf246 domain-containing protein at1g04910-like	524.411	0.283333	0.0900103	3.14779	0.00164511	0.0286813
VIT_204s0008g05000	ubiquinol-cytochrome c reductase subunit 7	394.961	0.26833	0.102172	2.62625	0.00863311	0.0997756
VIT_205s0020g02880	adp-glucose pyrophosphorylase large subunit	737.901	0.256757	0.0912617	2.81342	0.0049018	0.0661781
VIT_208s0007g03130	small nuclear ribonucleoprotein g	508.896	0.255641	0.0973039	2.62725	0.00860792	0.0996193
VIT_218s0001g05720	14-3-3-like partial	671.378	0.244442	0.0901985	2.71004	0.00672741	0.0831142
VIT_216s0013g00520	gtp-binding protein yptm2	467.029	0.233878	0.0874562	2.67423	0.00749004	0.0905273
VIT_201s0127g00740	quinone oxidoreductase-like protein chloroplastic-like	360.206	-0.243234	0.0920277	-2.64305	0.00821632	0.0968376
VIT_217s0000g03680	NA	368.047	-0.264956	0.100527	-2.63568	0.00839699	0.0981539
VIT_212s0028g01080	oxygen-evolving enhancer protein chloroplastic-like	2895.41	-0.281305	0.0956661	-2.94049	0.00327699	0.0488231
VIT_202s0025g03390	mip pip subfamily	883.343	-0.293613	0.105878	-2.77312	0.00555224	0.072292
VIT_202s0241g00080	glycine-rich protein	434.092	-0.298259	0.0987006	-3.02186	0.00251228	0.0399888
VIT_214s0060g00690	adp-ribosylation factor	1806.21	-0.30597	0.0987104	-3.09967	0.00193733	0.0324295
VIT_206s0004g03890	histone -like	351.315	-0.306538	0.112236	-2.73118	0.00631075	0.0794614
VIT_216s0039g01580	carbohydrate kinase-like protein	445.547	-0.312613	0.116008	-2.69475	0.00704405	0.0861534
VIT_210s0092g00050	ribosomal protein l17-like protein	694.089	-0.313521	0.108087	-2.90062	0.00372424	0.0537663
VIT_214s0060g00230	protein notum homolog	719.854	-0.319753	0.0827341	-3.86482	0.000111169	0.00320625
VIT_211s0206g00120	temperature-induced lipocalin	889.109	-0.323027	0.094601	-3.41463	0.000638694	0.0134409
VIT_211s0037g00520	translation initiation factor if-3	484.056	-0.324691	0.109178	-2.97397	0.00293973	0.0450834
VIT_201s0011g04760	NA	242.996	-0.326407	0.122482	-2.66495	0.0077	0.0927149
VIT_203s0038g02510	hydroxypyruvate reductase	2134.41	-0.327546	0.0723079	-4.52988	5.90176e-06	0.000263787
VIT_219s0015g00980	pre-mrna-splicing factor	354.815	-0.330677	0.112031	-2.95165	0.00316078	0.0475342
VIT_213s0064g00900	chaperonin-like protein	360.198	-0.333343	0.119314	-2.79382	0.00520893	0.069211
VIT_218s0001g00820	thioredoxin-like protein cdsp32	4365.38	-0.336714	0.120741	-2.78874	0.00529142	0.0697471
VIT_219s0014g05020	histone h2a	567.369	-0.339294	0.102624	-3.3062	0.000945709	0.0183093
VIT_211s0016g05300	heme oxygenase 1 protein 1	337.543	-0.345608	0.12137	-2.84756	0.00440553	0.0609234
VIT_212s0028g01740	chaperone protein dnaj	747.69	-0.353021	0.130463	-2.70592	0.0068116	0.0839518
VIT_202s0025g03270	peptidase m1 family protein	683.351	-0.353858	0.128963	-2.74387	0.00607202	0.0772147
VIT_201s0011g02910	coiled-coil domain-containing protein 130-like	153.214	-0.354525	0.128725	-2.75412	0.00588506	0.0753988
VIT_214s0006g00630	dehydroascorbate reductase	212.409	-0.357362	0.127915	-2.79374	0.00521021	0.069211
VIT_204s0023g02810	aldehyde dehydrogenase family 3 member f1	355.875	-0.359151	0.127358	-2.82001	0.00480214	0.0650385
VIT_215s0048g02860	auxin-responsive family protein	339.838	-0.361281	0.131366	-2.75018	0.00595626	0.0761206
VIT_206s0004g01450	linoleate 13s-lipoxygenase 2- chloroplastic-like	732.898	-0.362988	0.0999491	-3.63173	0.000281531	0.00696646
VIT_218s0001g11140	aminopeptidase c	177.504	-0.363165	0.138054	-2.6306	0.00852351	0.0989555
VIT_202s0025g01180	grave disease carrier	171.304	-0.365523	0.130634	-2.79806	0.00514104	0.0684697
VIT_213s0073g00560	NA	480.128	-0.368374	0.106908	-3.4457	0.000569582	0.0122791
VIT_204s0008g01900	uncharacterized protein	228.428	-0.373826	0.121374	-3.07996	0.00207028	0.0341999
VIT_203s0017g01760	uncharacterized aminotransferase y4ub-like	327.595	-0.375857	0.130204	-2.88668	0.00389334	0.0557052
VIT_216s0050g02520	rna polymerase sigma factor rpod-like	150.018	-0.377361	0.136736	-2.75977	0.00578421	0.0746294
VIT_211s0118g00590	uncharacterized protein	262.821	-0.382322	0.142013	-2.69217	0.00709893	0.0866591
VIT_203s0038g02670	NA	331.094	-0.388978	0.128061	-3.03744	0.00238601	0.0383363
VIT_214s0060g01730	NA	844.114	-0.389623	0.131866	-2.95468	0.00312993	0.0471534
VIT_206s0004g01460	linoleate 13s-lipoxygenase 2- chloroplastic-like	175.079	-0.391523	0.130288	-3.00507	0.00265521	0.0416939
VIT_204s0008g01300	glycine dehydrogenase	1501.43	-0.391734	0.10647	-3.6793	0.000233879	0.00599586
VIT_201s0127g00470	galactinol synthase	6342.59	-0.392201	0.115816	-3.3864	0.000708158	0.0145559
VIT_209s0002g04360	uncharacterized protein	277.281	-0.393674	0.138236	-2.84783	0.00440183	0.0609051
VIT_219s0085g00680	uncharacterized protein	208.34	-0.393777	0.139723	-2.81826	0.00482846	0.0653258
VIT_200s0415g00070	NA	319.175	-0.395273	0.119767	-3.30036	0.000965593	0.0186218
VIT_219s0014g00980	gamma-glutamyl hydrolase 2	232.566	-0.396228	0.133306	-2.97232	0.00295561	0.0452187
VIT_200s0865g00020	NA	177.114	-0.398121	0.142201	-2.7997	0.00511497	0.0682645
VIT_218s0089g01210	enzyme of the cupin superfamily	2103.01	-0.399791	0.126161	-3.16889	0.00153024	0.027103
VIT_210s0003g03830	glycolate oxidase	1453.49	-0.401188	0.111212	-3.60743	0.000309248	0.00747891
VIT_203s0063g00310	dna binding	146.59	-0.406552	0.124077	-3.27661	0.00105062	0.0199907
VIT_200s1274g00010	phosphosulfolactate synthase-related protein	148.802	-0.409101	0.130242	-3.14109	0.00168321	0.0291473
VIT_214s0030g01720	dna-damage-repair toleration protein drt102	158.79	-0.412775	0.130631	-3.15986	0.00157844	0.0277266
VIT_206s0061g01250	uncharacterized protein	516.113	-0.414759	0.133188	-3.11408	0.0018452	0.0311519
VIT_206s0061g00790	lethal leaf spot 1-like protein	195.618	-0.416264	0.148212	-2.80857	0.00497616	0.0668649
VIT_214s0060g00900	uncharacterized protein loc100245914	705.589	-0.418499	0.107288	-3.90071	9.59104e-05	0.00282665
VIT_205s0020g01170	translationally controlled tumor protein	2321.39	-0.420525	0.0978031	-4.29971	1.7102e-05	0.000663635
VIT_208s0007g07350	fmn binding protein	244.06	-0.427347	0.138636	-3.08252	0.00205258	0.0340029
VIT_200s0233g00020	transaldolase-like protein	188.964	-0.428003	0.1453	-2.94565	0.00322281	0.0482686
VIT_208s0040g00850	thylakoid lumenal kda chloroplast	149.905	-0.428677	0.155762	-2.75213	0.00592096	0.0757451
VIT_213s0019g04070	mlo-like protein 6-like	167.92	-0.429728	0.152133	-2.82469	0.00473267	0.0643233
VIT_208s0007g01610	plastid transcriptionally active 13	108.98	-0.432265	0.150635	-2.86963	0.00410957	0.0581172
VIT_206s0009g01070	uncharacterized protein	134.921	-0.432393	0.164485	-2.62876	0.00856969	0.0992665
VIT_201s0011g04020	fiber protein fb34	271.975	-0.433837	0.141603	-3.06376	0.00218578	0.0356787
VIT_202s0025g01470	NA	609.533	-0.437082	0.134196	-3.25703	0.00112584	0.0211237
VIT_200s0868g00020	histone h2a	125.913	-0.437849	0.157154	-2.78611	0.00533444	0.0700618
VIT_211s0149g00400	metallophosphatase domain-containing protein	99.1365	-0.443448	0.154317	-2.87362	0.00405793	0.0574616
VIT_204s0023g03130	histone h1	823.03	-0.444183	0.156992	-2.82932	0.00466465	0.0635121
VIT_208s0007g08170	NA	182.129	-0.44632	0.156367	-2.85432	0.00431296	0.0602286
VIT_218s0001g13260	atp-dependent protease la domain-containing protein	998.846	-0.447335	0.122288	-3.65804	0.000254156	0.00640997
VIT_206s0004g04250	histone h2b	765.738	-0.447824	0.13107	-3.41667	0.000633925	0.0133625
VIT_210s0003g00090	dormancy-associated 1	315.444	-0.449962	0.164109	-2.74184	0.00610952	0.0776145
VIT_219s0140g00210	heme-binding protein 2	779.305	-0.451685	0.144604	-3.12361	0.00178649	0.0304271
VIT_212s0028g04000	ankyrin repeat-containing protein at3g12360-like	73.1899	-0.454101	0.171285	-2.65114	0.00802201	0.0949846
VIT_217s0119g00110	NA	102.121	-0.454712	0.15455	-2.94216	0.00325934	0.0486734
VIT_205s0029g00240	selenium-binding protein	165.793	-0.456392	0.16379	-2.78645	0.00532895	0.0700256
VIT_217s0000g07850	nucleobase ascorbate transporter	315.856	-0.459786	0.123488	-3.72332	0.000196619	0.0051967
VIT_208s0007g00920	tropinone reductase homolog at1g07440	464.183	-0.460127	0.173249	-2.65587	0.00791042	0.0942022
VIT_201s0026g01460	thioredoxin h2	190.253	-0.462877	0.147856	-3.13058	0.0017446	0.029947
VIT_211s0037g00840	protein kiaa0664 homolog	195.195	-0.463937	0.146366	-3.16971	0.00152593	0.0270629
VIT_218s0001g07165	uncharacterized protein loc100264219	164.911	-0.464485	0.165163	-2.81228	0.00491914	0.0663397
VIT_202s0488g00020	palmitoyl-protein thioesterase	116.216	-0.466104	0.163888	-2.84404	0.00445457	0.0614026
VIT_213s0064g01210	NA	245.206	-0.466836	0.15212	-3.06887	0.00214871	0.0352309
VIT_216s0050g01090	beta-carotene hydroxylase	158.689	-0.469292	0.149828	-3.13219	0.00173506	0.0298196
VIT_217s0000g04150	leucoanthocyanidin reductase	114.163	-0.470149	0.176931	-2.65724	0.00787832	0.0942022
VIT_219s0014g05220	NA	114.043	-0.470644	0.160242	-2.93707	0.00331325	0.0492487
VIT_208s0040g01380	acylphosphatase	91.8349	-0.471838	0.153993	-3.06401	0.00218391	0.0356787
VIT_212s0028g00710	4-hydroxyphenylpyruvate dioxygenase	277.111	-0.476223	0.137766	-3.45675	0.000546732	0.0118563
VIT_205s0094g01520	late embryogenesis abundant protein lea14-	211.055	-0.48028	0.142934	-3.36015	0.000778991	0.0155865
VIT_201s0244g00150	auxin response factor 2	103.107	-0.480644	0.160311	-2.99819	0.00271589	0.0425163
VIT_201s0011g04300	NA	77.6417	-0.48085	0.180624	-2.66216	0.00776401	0.0932664
VIT_219s0140g00200	ubiquitin carboxyl-terminal hydrolase 15-like	297.254	-0.484429	0.141713	-3.41838	0.000629949	0.0132896
VIT_218s0001g02750	uncharacterized protein chloroplastic-like	122.021	-0.485144	0.173684	-2.79325	0.00521813	0.0692444
VIT_214s0081g00390	ankyrin repeat-containing	81.855	-0.486226	0.184163	-2.6402	0.0082858	0.0975668
VIT_216s0050g00750	short-chain dehydrogenase tic chloroplastic-like	625.892	-0.487294	0.0896695	-5.43433	5.50015e-08	4.99519e-06
VIT_202s0012g01420	chloroplast rna binding protein precursor	246.121	-0.488589	0.148126	-3.29848	0.000972099	0.0187191
VIT_205s0051g00720	3-ketoacyl- thiolase	126.056	-0.491394	0.165994	-2.9603	0.00307336	0.04652
VIT_203s0038g02930	hippocampus abundant transcript 1	120.297	-0.495736	0.139618	-3.55067	0.000384252	0.00893021
VIT_204s0023g03880	NA	79.0501	-0.499751	0.164269	-3.04228	0.00234792	0.037843
VIT_204s0008g07110	aspartic proteinase nepenthesin-2	477.711	-0.502452	0.138787	-3.6203	0.000294261	0.0072118
VIT_213s0084g00850	nadph:quinone oxidoreductase	63.836	-0.503391	0.185162	-2.71866	0.00655475	0.0814921
VIT_214s0066g01920	protein creg1	70.5582	-0.503414	0.189396	-2.65799	0.00786074	0.0941195
VIT_208s0058g01230	lipid transfer protein	7189.4	-0.503418	0.137414	-3.66351	0.000248778	0.00631463
VIT_201s0244g00160	uncharacterized protein	1062.01	-0.50411	0.170453	-2.95747	0.00310178	0.0468118
VIT_218s0001g04190	NA	71.6758	-0.504738	0.181314	-2.78378	0.00537301	0.0704238
VIT_213s0064g01270	protein agamous-like 26	93.8004	-0.505209	0.171923	-2.93857	0.00329726	0.0490965
VIT_218s0072g00130	NA	236.879	-0.506126	0.126746	-3.99323	6.51793e-05	0.00205075
VIT_213s0067g01000	phd f-box containing	98.4701	-0.509064	0.18229	-2.7926	0.00522861	0.0693115
VIT_210s0003g04180	uncharacterized membrane	874.28	-0.510074	0.0996962	-5.11629	3.1161e-07	2.05158e-05
VIT_217s0000g00320	auxin response factor 2	208.299	-0.511657	0.152091	-3.36415	0.000767807	0.015423
VIT_212s0059g00150	ankyrin repeat-containing protein at3g12360-like	152.578	-0.515164	0.149273	-3.45116	0.000558189	0.0120741
VIT_219s0014g03490	NA	104.587	-0.516419	0.179415	-2.87834	0.00399768	0.0568803
VIT_216s0050g02180	pyruvate kinase	111.721	-0.51648	0.165431	-3.12202	0.00179613	0.0305449
VIT_209s0002g02300	zinc finger protein	100.519	-0.516609	0.176128	-2.93313	0.00335558	0.0496475
VIT_214s0006g01530	u-box domain-containing protein 4-like	85.0237	-0.517509	0.182443	-2.83656	0.0045603	0.0625016
VIT_206s0004g07130	cinnamoyl- reductase	136.215	-0.517955	0.147361	-3.51486	0.000439987	0.00996332
VIT_218s0001g02300	nac domain protein nac2	146.447	-0.518073	0.172973	-2.99511	0.0027435	0.0427915
VIT_204s0079g00800	dj-1 family protein	75.8374	-0.521887	0.186348	-2.8006	0.00510076	0.0681744
VIT_202s0025g03910	NA	102.229	-0.522259	0.162434	-3.21521	0.00130349	0.0238455
VIT_201s0244g00170	light-regulated protein	3584.69	-0.522785	0.168973	-3.0939	0.00197545	0.0329812
VIT_205s0020g00175	NA	154.127	-0.525838	0.170736	-3.07984	0.00207114	0.0341999
VIT_213s0074g00700	pleiotropic drug resistance protein 2-like isoform 1	70.2992	-0.526954	0.188748	-2.79184	0.00524099	0.069382
VIT_207s0005g06720	pentatricopeptide repeat-containing protein	43.8805	-0.531663	0.201536	-2.63806	0.00833822	0.097737
VIT_212s0034g01180	probable plastid-lipid-associated protein chloroplastic-like	60.3332	-0.53334	0.19665	-2.71213	0.00668529	0.0827135
VIT_213s0019g02200	protein phosphatase 2c	336.083	-0.538674	0.126871	-4.24585	2.17771e-05	0.00080481
VIT_203s0038g00270	root phototropism protein	90.1238	-0.541293	0.173978	-3.11127	0.00186283	0.0314081
VIT_214s0030g01950	hydroxycinnamoyl-coenzyme a shikimate quinate hydroxycinnamoyltransferase	84.9518	-0.54205	0.16533	-3.27859	0.00104327	0.0198803
VIT_209s0002g03780	uncharacterized protein	80.5522	-0.542329	0.203879	-2.66006	0.00781265	0.0936312
VIT_204s0008g03760	tetraspanin family protein	101.248	-0.543786	0.158232	-3.43664	0.000588971	0.012587
VIT_200s0338g00030	NA	202.025	-0.548765	0.128031	-4.28619	1.81766e-05	0.000697933
VIT_203s0038g00450	squalene synthase	463.655	-0.550098	0.128032	-4.29657	1.73464e-05	0.000671086
VIT_201s0150g00240	NA	85.6683	-0.551509	0.173719	-3.17471	0.00149984	0.0268056
VIT_200s0477g00030	multidrug resistance	74.8407	-0.552035	0.164032	-3.36541	0.000764308	0.0153768
VIT_206s0061g00940	vacuolar protein sorting-associated protein 41 homolog	48.5098	-0.553993	0.205908	-2.69049	0.00713477	0.0869574
VIT_210s0071g01100	alpha-galactosidase 1	59.3686	-0.555307	0.195657	-2.83816	0.00453744	0.0623146
VIT_208s0007g07620	thioredoxin-like 1- chloroplastic-like	328.083	-0.555613	0.155321	-3.57719	0.000347305	0.00827425
VIT_201s0011g03680	NA	296.819	-0.556942	0.162921	-3.41848	0.000629716	0.0132896
VIT_217s0000g02530	fk506 binding protein	293.416	-0.559209	0.147014	-3.80378	0.000142507	0.00398878
VIT_210s0092g00240	NA	119.756	-0.559219	0.16607	-3.36736	0.000758918	0.0153141
VIT_216s0050g01870	caax amino terminal protease family protein	140.123	-0.561841	0.202776	-2.77074	0.00559286	0.0727189
VIT_208s0032g01180	33 kda chloroplastic-like	115.001	-0.564779	0.159604	-3.53864	0.000402197	0.00923826
VIT_208s0007g07550	gata transcription factor 9-like	145.027	-0.567607	0.162224	-3.49891	0.000467165	0.0104312
VIT_212s0059g01260	probable plastidic glucose transporter 1-like	57.69	-0.568709	0.19707	-2.88583	0.00390389	0.0557627
VIT_211s0016g03540	auxin-responsive protein	122.178	-0.569434	0.17799	-3.19924	0.00137791	0.0249749
VIT_214s0066g02650	NA	46.7361	-0.574903	0.210135	-2.73588	0.00622144	0.0786075
VIT_216s0098g00940	30s ribosomal protein	239.235	-0.576271	0.144228	-3.99555	6.45446e-05	0.00203327
VIT_212s0059g00050	ankyrin repeat-containing protein at3g12360-like	138.848	-0.57715	0.143088	-4.03352	5.49481e-05	0.00178588
VIT_201s0137g00180	3-ketoacyl- reductase 1	179.846	-0.580542	0.13853	-4.19073	2.78055e-05	0.000990441
VIT_214s0108g01500	chaperone protein chloroplastic-like	76.2547	-0.580602	0.184976	-3.1388	0.00169642	0.0293561
VIT_219s0014g03500	uncharacterized protein	111.318	-0.581841	0.157318	-3.69849	0.000216882	0.00561634
VIT_205s0020g02770	aluminum-induced protein	385.36	-0.584973	0.177645	-3.29293	0.000991482	0.0190066
VIT_204s0008g01320	uncharacterized protein	41.2255	-0.586186	0.218431	-2.68362	0.00728289	0.088441
VIT_217s0000g03790	NA	572.484	-0.586341	0.129472	-4.5287	5.93489e-06	0.000264806
VIT_205s0094g00100	probable fkbp-type peptidyl-prolyl cis-trans isomerase chloroplastic-like	60.9541	-0.586471	0.214283	-2.7369	0.0062022	0.0784417
VIT_205s0020g01090	NA	71.2198	-0.586613	0.1744	-3.36361	0.000769307	0.015441
VIT_214s0060g00280	low temprature induced-like protein	400.982	-0.588702	0.15788	-3.72879	0.000192404	0.00511227
VIT_206s0004g02190	armadillo repeat-containing protein 8-like	40.6709	-0.589034	0.209294	-2.81438	0.00488711	0.066017
VIT_208s0056g01600	NA	1361.77	-0.589116	0.140684	-4.18751	2.82031e-05	0.00100321
VIT_208s0058g01480	mannan endo- -beta-mannosidase 6-like	61.0938	-0.590588	0.219953	-2.68506	0.00725158	0.0881863
VIT_217s0000g00130	aspartate semialdehyde	82.1301	-0.600747	0.21676	-2.77148	0.00558022	0.0726194
VIT_207s0005g03830	tetratricopeptide repeat protein 7b	67.1401	-0.602141	0.180945	-3.32775	0.000875517	0.017156
VIT_214s0030g00440	gibberellin receptor gid1c-like	124.958	-0.603674	0.146469	-4.1215	3.76407e-05	0.00129154
VIT_217s0000g02570	mitogen-activated protein kinase 8	48.1031	-0.604422	0.217685	-2.7766	0.00549316	0.0717525
VIT_206s0009g02850	low quality protein: phenylalanine n-monooxygenase-like	57.3245	-0.604665	0.221342	-2.73182	0.00629863	0.0793479
VIT_215s0045g01340	50s ribosomal protein l18	176.671	-0.60684	0.142607	-4.25534	2.08732e-05	0.000780414
VIT_213s0067g00900	phospholipase c	286.005	-0.606898	0.109531	-5.54089	3.00936e-08	2.91943e-06
VIT_208s0058g01040	serine-threonine kinase	121.458	-0.607653	0.160134	-3.79466	0.000147844	0.00410231
VIT_208s0056g01240	NA	93.4897	-0.608453	0.219813	-2.76805	0.0056392	0.0730899
VIT_208s0007g06700	thioredoxin-like protein	139.571	-0.610147	0.173399	-3.51875	0.000433589	0.00985328
VIT_208s0056g01440	polyribonucleotide nucleotidyltransferase	41.6978	-0.610598	0.223713	-2.72938	0.00634538	0.0796625
VIT_200s0391g00010	udp-glycosyltransferase 85a2	34.1649	-0.611291	0.221866	-2.75523	0.0058651	0.0753724
VIT_207s0129g00490	subtilisin-like protease	77.9276	-0.611482	0.215512	-2.83735	0.00454904	0.0624025
VIT_215s0046g01440	g-box binding factor	43.9781	-0.612015	0.220321	-2.77783	0.00547231	0.0716521
VIT_214s0068g01000	uncharacterized protein	88.4131	-0.613297	0.170544	-3.59611	0.000323005	0.0077603
VIT_205s0020g00830	cbl-interacting serine threonine-protein kinase 1-like	256.88	-0.614512	0.122215	-5.02813	4.95279e-07	3.08627e-05
VIT_218s0001g12430	erythronate-4-phosphate dehydrogenase family protein	96.6084	-0.615842	0.196261	-3.13787	0.00170181	0.0294295
VIT_204s0008g02370	pentatricopeptide repeat-containing protein	46.8938	-0.616971	0.207542	-2.97275	0.00295144	0.045182
VIT_214s0108g01420	cyclic nucleotide-gated ion channel 2	41.8328	-0.617125	0.21383	-2.88606	0.00390102	0.0557527
VIT_201s0011g05650	desacetoxyvindoline 4-	159.954	-0.617825	0.181401	-3.40585	0.000659588	0.0137675
VIT_219s0015g00760	sec14 cytosolic factor-like	41.378	-0.618052	0.217767	-2.83814	0.00453777	0.0623146
VIT_201s0011g04310	e3 ubiquitin-protein ligase rha2a-like	196.567	-0.619412	0.13022	-4.75665	1.96836e-06	0.000100422
VIT_218s0001g09650	cytochrome p450	66.0175	-0.619968	0.211883	-2.92599	0.00343366	0.0506855
VIT_216s0098g00560	nitrilase-associated protein	59.2895	-0.620347	0.219151	-2.83068	0.00464493	0.0633109
VIT_215s0046g03780	---NA---	245.108	-0.621244	0.163675	-3.7956	0.000147288	0.00409719
VIT_205s0102g00145	inositol transporter	39.9619	-0.621502	0.234417	-2.65127	0.00801904	0.0949846
VIT_209s0002g06760	phospholipase d alpha	304.816	-0.623109	0.135308	-4.60511	4.12242e-06	0.000192312
VIT_200s2887g00010	NA	49.199	-0.624133	0.210021	-2.97176	0.00296094	0.0452732
VIT_218s0001g01660	NA	436.231	-0.624591	0.147374	-4.23813	2.25393e-05	0.000825828
VIT_218s0001g00610	ganglioside-induced differentiation-associated protein	46.1158	-0.626306	0.205046	-3.05447	0.00225457	0.0366383
VIT_213s0084g00310	uncharacterized protein	63.1923	-0.626814	0.210316	-2.98034	0.00287928	0.0444225
VIT_203s0038g04210	phototropin 2	101.348	-0.627139	0.153022	-4.09836	4.16082e-05	0.00139663
VIT_202s0087g00100	ankyrin repeat-containing protein	99.5624	-0.630843	0.158159	-3.98866	6.64486e-05	0.002083
VIT_214s0066g00850	high affinity nitrate transporter	54.6913	-0.632501	0.178324	-3.54692	0.00038976	0.00900916
VIT_208s0007g05210	vacuolar amino acid transporter 1-like	32.4534	-0.634913	0.235166	-2.69985	0.00693703	0.0851699
VIT_208s0056g01420	polyribonucleotide nucleotidyltransferase	68.7049	-0.641353	0.19374	-3.31037	0.000931713	0.0181185
VIT_218s0001g08920	NA	91.3302	-0.641991	0.212351	-3.02325	0.00250076	0.0398798
VIT_203s0017g01710	uncharacterized protein	145.399	-0.645453	0.165728	-3.89465	9.83405e-05	0.0028784
VIT_204s0008g01120	glutaredoxin	67.6607	-0.648938	0.193632	-3.35139	0.000804062	0.0160006
VIT_215s0048g02460	caffeic acid o-methyltransferase	32.7277	-0.649324	0.242543	-2.67715	0.00742511	0.0899123
VIT_206s0004g06530	NA	55.1825	-0.653118	0.200188	-3.26252	0.00110428	0.0208378
VIT_209s0002g04620	NA	31.0638	-0.653387	0.247557	-2.63934	0.00830666	0.0976776
VIT_202s0012g01426	NA	251.618	-0.653517	0.124102	-5.26598	1.39443e-07	1.0822e-05
VIT_214s0081g00360	ankyrin repeat-containing	131.909	-0.65402	0.174262	-3.75308	0.000174678	0.00471906
VIT_211s0016g00650	chaperonin 20	256.817	-0.655445	0.148928	-4.40108	1.07713e-05	0.000445104
VIT_212s0028g02000	feruloyl esterase a	433.543	-0.660099	0.192931	-3.42142	0.000622939	0.0131634
VIT_213s0067g02640	alpha-galactosidase	68.0941	-0.660198	0.200447	-3.29363	0.000989026	0.0189737
VIT_200s0960g00010	phosphosulfolactate synthase-related protein	129.85	-0.661289	0.163294	-4.0497	5.12842e-05	0.00168823
VIT_207s0031g01150	fkbp-type peptidyl-prolyl cis-trans isomerase 4	48.6682	-0.66239	0.232328	-2.8511	0.00435682	0.0607086
VIT_211s0037g00010	ap2 domain-containing transcription factor	46.4534	-0.662403	0.212676	-3.11461	0.00184188	0.0311163
VIT_211s0037g00470	NA	47.1362	-0.663496	0.222474	-2.98236	0.00286038	0.0442107
VIT_208s0105g00300	phosphoinositide phospholipase c 2	143.756	-0.665158	0.138831	-4.79113	1.65842e-06	8.68584e-05
VIT_201s0150g00060	heme-binding protein 2-like	68.4336	-0.668946	0.176246	-3.79552	0.000147332	0.00409719
VIT_203s0063g02250	sorbitol transporter	395.659	-0.669139	0.131145	-5.10229	3.35573e-07	2.18686e-05
VIT_209s0002g02620	agglutinin alpha chain	45.6609	-0.669544	0.211056	-3.17235	0.00151208	0.0269117
VIT_219s0014g03470	at4g27390 m4i22_200	50.8554	-0.671253	0.234178	-2.86642	0.00415145	0.058517
VIT_205s0020g04800	histone h1	1236.4	-0.671809	0.141224	-4.75704	1.96457e-06	0.000100422
VIT_208s0056g01070	multidrug resistance	29.21	-0.674328	0.251337	-2.68296	0.00729728	0.0885737
VIT_216s0098g00150	probable receptor-like protein kinase at5g39020-like	31.3366	-0.680569	0.237429	-2.86641	0.00415155	0.058517
VIT_214s0108g01490	pentatricopeptide repeat-containing protein	38.0897	-0.682607	0.210711	-3.23954	0.00119723	0.0221869
VIT_214s0006g00640	della protein	232.426	-0.683308	0.116499	-5.86536	4.48158e-09	5.38862e-07
VIT_208s0040g02190	NA	156.473	-0.684653	0.186507	-3.67092	0.00024168	0.00617115
VIT_206s0004g00610	pheophorbide a oxygenase	354.177	-0.685513	0.137773	-4.97568	6.5019e-07	3.85246e-05
VIT_214s0006g02570	NA	2188.56	-0.686656	0.187214	-3.66776	0.000244686	0.00622929
VIT_219s0014g01940	NA	33.9745	-0.686672	0.246537	-2.78527	0.00534838	0.0702088
VIT_205s0020g01310	protein srg1-like	43.9039	-0.686998	0.259315	-2.64928	0.00806643	0.0954664
VIT_219s0014g00080	NA	74.3113	-0.688469	0.192876	-3.5695	0.000357667	0.00843481
VIT_215s0048g01330	NA	44.6582	-0.688941	0.211372	-3.25938	0.00111657	0.0209806
VIT_218s0122g00460	NA	144.625	-0.689452	0.153956	-4.47826	7.52549e-06	0.000325017
VIT_200s0779g00010	NA	71.3651	-0.690119	0.172194	-4.00779	6.129e-05	0.00195219
VIT_211s0118g00220	chloride channel g	21.597	-0.69257	0.263213	-2.63122	0.00850787	0.0988976
VIT_212s0059g01230	structural constituent of ribosome	93.5415	-0.694491	0.166685	-4.1665	3.09311e-05	0.00108965
VIT_218s0001g08260	xylulose kinase	64.3241	-0.694753	0.176523	-3.93576	8.29338e-05	0.00249591
VIT_214s0060g02636	uncharacterized protein loc100257890	41.3978	-0.695347	0.243346	-2.85744	0.00427067	0.0598337
VIT_211s0118g00350	vacuolar h+translocating inorganic pyrophosphatase	55.8435	-0.696749	0.226889	-3.07088	0.0021343	0.0350844
VIT_212s0059g02280	septum-promoting gtp-binding protein 1-like	281.924	-0.698836	0.154921	-4.5109	6.45516e-06	0.000283088
VIT_212s0134g00400	zinc finger protein constans-like protein	52.4235	-0.702568	0.212946	-3.29928	0.000969317	0.0186796
VIT_207s0005g02470	cellulose synthase	49.6197	-0.706937	0.209061	-3.38149	0.000720951	0.014807
VIT_206s0009g02830	flavonoid 3 -hydroxylase 2	193.89	-0.707058	0.22173	-3.18883	0.00142852	0.0257647
VIT_218s0001g08840	serine carboxypeptidase	124.799	-0.708666	0.146362	-4.84187	1.28624e-06	6.97919e-05
VIT_211s0016g00900	aldehyde dehydrogenase family 7 member a1	37.6501	-0.708794	0.237554	-2.98372	0.00284767	0.0440675
VIT_212s0034g02390	t-complex protein 11	59.0376	-0.711242	0.181882	-3.91047	9.21183e-05	0.00273061
VIT_207s0031g02200	auxin efflux carrier-like protein	404.897	-0.717876	0.174557	-4.11256	3.91289e-05	0.00132908
VIT_219s0014g00530	atp binding	26.7947	-0.718937	0.253459	-2.8365	0.00456115	0.0625016
VIT_214s0066g00300	NA	215.708	-0.721274	0.158945	-4.53787	5.68244e-06	0.000254874
VIT_206s0080g00680	NA	28.579	-0.72298	0.247384	-2.9225	0.00347237	0.0510804
VIT_210s0116g01660	lactoylglutathione lyase-like protein	418.009	-0.723933	0.237818	-3.04406	0.00233407	0.0376672
VIT_200s0233g00010	vacuolar invertase	33.9151	-0.725677	0.253546	-2.86211	0.00420829	0.0591401
VIT_213s0074g00660	atp-binding cassette	71.0213	-0.730641	0.176386	-4.14229	3.43861e-05	0.0011917
VIT_214s0108g01350	uncharacterized protein	195.717	-0.730992	0.184645	-3.95891	7.52921e-05	0.00230383
VIT_206s0004g05650	uncharacterized protein	52.2049	-0.731235	0.230911	-3.16674	0.0015416	0.0272102
VIT_207s0129g00470	uncharacterized protein ycf36-like	89.3283	-0.73244	0.205821	-3.55862	0.000372814	0.00872774
VIT_209s0002g01000	uncharacterized protein	32.0299	-0.732646	0.234367	-3.12606	0.00177166	0.0302292
VIT_203s0038g02010	NA	48.7348	-0.734265	0.229543	-3.19882	0.00137993	0.0249762
VIT_211s0037g00800	serine carboxypeptidase ii-2	76.3846	-0.734471	0.19806	-3.70833	0.000208632	0.0054579
VIT_201s0026g00220	aldehyde dehydrogenase family 2 member mitochondrial-like	60.7831	-0.735291	0.244092	-3.01235	0.0025923	0.0409823
VIT_216s0050g00710	uncharacterized protein	211.481	-0.737261	0.19282	-3.82358	0.00013153	0.00372635
VIT_211s0016g03940	heat stress transcription factor c-1	106.341	-0.737579	0.18532	-3.98003	6.89058e-05	0.00214951
VIT_205s0020g04600	nad h dehydrogenase 18	132.078	-0.738538	0.144999	-5.09341	3.51678e-07	2.28021e-05
VIT_217s0000g03780	NA	43.99	-0.73948	0.255897	-2.88975	0.00385543	0.0551937
VIT_209s0070g00140	calcineurin b-like protein-interacting protein kinase	46.5662	-0.74277	0.225991	-3.28672	0.00101361	0.0193584
VIT_206s0009g03740	aminotransferase 2	979.971	-0.743866	0.138748	-5.36128	8.26339e-08	6.87122e-06
VIT_201s0011g03670	nuclease s1	97.5072	-0.744476	0.187775	-3.96472	7.34822e-05	0.00226741
VIT_201s0011g00560	plasma-membrane associated cation-binding protein 1	383.254	-0.744653	0.116841	-6.37319	1.85131e-10	3.36268e-08
VIT_212s0059g01240	nitrate transporter	138.81	-0.744917	0.170427	-4.37089	1.23743e-05	0.000499431
VIT_210s0003g04650	nuclear transcription factor y subunit a-7	60.0962	-0.745504	0.215247	-3.46348	0.000533231	0.0116723
VIT_206s0009g02846	flavonoid 3 -hydroxylase	99.2148	-0.746907	0.251114	-2.97438	0.00293585	0.045051
VIT_208s0007g02970	uncharacterized protein	239.615	-0.750888	0.126175	-5.95114	2.66274e-09	3.47935e-07
VIT_201s0137g00520	cytochrome p450	57.1395	-0.751184	0.207058	-3.6279	0.000285739	0.00704337
VIT_210s0003g01410	serine-threonine kinase	35.2401	-0.751186	0.282856	-2.65572	0.00791388	0.0942022
VIT_200s0322g00030	galactomannan galactosyltransferase	58.5023	-0.753283	0.199804	-3.77011	0.000163176	0.00444207
VIT_214s0081g00400	ankyrin repeat-containing	92.2719	-0.756554	0.203056	-3.72584	0.000194668	0.00516103
VIT_210s0071g00810	uncharacterized protein	26.1274	-0.758489	0.278863	-2.71993	0.00652953	0.0812574
VIT_213s0101g00060	f1f0-atpase inhibitor-like protein	33.0783	-0.758534	0.242843	-3.12355	0.00178682	0.0304271
VIT_214s0108g00340	probable lrr receptor-like serine threonine-protein kinase at4g08850-like	36.2382	-0.758902	0.249738	-3.0388	0.00237526	0.038229
VIT_218s0001g15450	alcohol dehydrogenase 1	42.5087	-0.758958	0.220588	-3.44062	0.000580382	0.0124491
VIT_218s0001g14950	NA	37.2747	-0.760527	0.235924	-3.22361	0.00126584	0.0233401
VIT_201s0011g04620	uncharacterized protein	34.2127	-0.761573	0.254263	-2.99522	0.0027425	0.0427915
VIT_206s0004g04700	amino acid selective channel protein	57.5337	-0.763261	0.20939	-3.64516	0.000267228	0.00666404
VIT_207s0205g00030	protein binding	36.3423	-0.764424	0.227289	-3.36322	0.000770389	0.0154506
VIT_218s0122g01340	btb poz domain-containing protein	88.3535	-0.766138	0.174609	-4.38774	1.14533e-05	0.000468579
VIT_217s0000g02680	beta-glucosidase 44	113.351	-0.7735	0.178759	-4.32704	1.51125e-05	0.000596374
VIT_204s0008g02050	alpha beta fold family protein	35.5792	-0.774845	0.264069	-2.93425	0.00334356	0.0495555
VIT_216s0098g01880	dipeptidyl peptidase	33.8409	-0.77485	0.240602	-3.22046	0.00127985	0.0235307
VIT_208s0007g07880	NA	54.8326	-0.775015	0.201483	-3.84655	0.000119791	0.00343172
VIT_219s0014g00510	atp binding	29.1308	-0.775183	0.251111	-3.08701	0.00202181	0.0335366
VIT_218s0041g01630	NA	22.9323	-0.783059	0.269606	-2.90446	0.00367887	0.0532313
VIT_210s0003g05040	3-hydroxyisobutyrate dehydrogenase	16.9016	-0.785371	0.288559	-2.7217	0.00649469	0.0809419
VIT_214s0081g00200	synovial sarcoma associated ss18	17.091	-0.78558	0.277228	-2.8337	0.00460124	0.0628158
VIT_209s0018g01290	uncharacterized protein loc100255236	69.9545	-0.787624	0.194704	-4.04523	5.22722e-05	0.00171414
VIT_209s0018g00720	NA	23.0971	-0.787866	0.283713	-2.77698	0.00548667	0.0717525
VIT_211s0016g04910	protein kinase pinoid 2-like	18.1063	-0.788254	0.286847	-2.74799	0.00599611	0.0765154
VIT_205s0077g02100	NA	32.1253	-0.788596	0.239697	-3.28997	0.00100198	0.0191649
VIT_207s0141g00730	histone h1 subtype 5	57.7166	-0.789155	0.198787	-3.96985	7.19177e-05	0.0022353
VIT_201s0137g00550	cytochrome p450	66.9076	-0.789481	0.207583	-3.80321	0.000142833	0.00399356
VIT_206s0061g00240	white-brown-complex abc transporter family	77.2322	-0.790227	0.1808	-4.37073	1.23829e-05	0.000499431
VIT_200s0194g00180	NA	278.416	-0.791544	0.210164	-3.76632	0.00016567	0.00450421
VIT_211s0052g00540	abc transporter i family member 17	60.0627	-0.792848	0.219606	-3.61032	0.000305824	0.00743823
VIT_205s0094g01010	udp-glycosyltransferase 74e2-like	32.3246	-0.793688	0.257647	-3.08053	0.00206633	0.0341645
VIT_214s0030g00190	NA	83.8047	-0.795252	0.194139	-4.09631	4.19796e-05	0.00140725
VIT_214s0060g00990	werner syndrome-like exonuclease-like	19.216	-0.797661	0.297876	-2.67783	0.00741004	0.0898147
VIT_214s0068g00300	ninja-family protein afp3	41.124	-0.799723	0.253782	-3.15122	0.00162587	0.0284384
VIT_200s1251g00010	udp-	29.522	-0.801531	0.234961	-3.41134	0.000646434	0.0135592
VIT_208s0040g02950	ring u-box domain-containing protein	23.5785	-0.806406	0.258776	-3.11623	0.0018318	0.030987
VIT_218s0041g01230	stromal 70 kda heat shock-related chloroplastic-like	39.6255	-0.807477	0.211093	-3.82521	0.000130659	0.00370986
VIT_204s0008g00610	ccch-type zinc finger protein	86.9447	-0.808415	0.223504	-3.61701	0.000298031	0.00728327
VIT_205s0020g01110	NA	42.1886	-0.812779	0.223219	-3.64117	0.000271401	0.0067484
VIT_203s0038g02030	NA	23.2234	-0.814415	0.277325	-2.93668	0.00331747	0.0492829
VIT_204s0069g00295	glutamate receptor -like	104.024	-0.81518	0.166498	-4.89605	9.77839e-07	5.56521e-05
VIT_207s0031g02550	white-brown-complex abc transporter family	19.8419	-0.81855	0.306671	-2.66915	0.00760443	0.0916887
VIT_209s0002g03690	NA	23.6431	-0.819941	0.281574	-2.91199	0.0035913	0.0522299
VIT_208s0007g00950	NA	25.9223	-0.820073	0.304582	-2.69246	0.00709279	0.0866254
VIT_216s0013g00320	NA	40.6794	-0.820725	0.233306	-3.5178	0.000435144	0.00987986
VIT_214s0066g01210	carbonic anhydrase	6431.09	-0.823243	0.169202	-4.86546	1.14192e-06	6.28942e-05
VIT_206s0061g00560	probable glucuronoxylan glucuronosyltransferase irx7-like	76.8873	-0.823931	0.181996	-4.52719	5.97726e-06	0.000266232
VIT_212s0035g01050	octicosapeptide phox bem1p domain-containing protein	17.8677	-0.824637	0.286972	-2.87358	0.00405844	0.0574616
VIT_203s0017g00830	flavonol synthase flavanone 3-	32.1397	-0.82573	0.238781	-3.45811	0.000543989	0.011837
VIT_218s0001g14260	NA	181.301	-0.825973	0.201053	-4.10823	3.98709e-05	0.00134537
VIT_214s0081g00420	ankyrin repeat-containing	77.4477	-0.826711	0.190507	-4.33954	1.42784e-05	0.000567831
VIT_210s0003g02170	subtilase family protein	24.8769	-0.836616	0.253874	-3.2954	0.000982819	0.0188829
VIT_217s0000g01460	snf1-related protein kinase regulatory subunit gamma-1-like	21.5789	-0.837803	0.288321	-2.9058	0.00366316	0.053064
VIT_200s0761g00005	ankyrin repeat-containing protein at3g12360-like	53.1793	-0.839068	0.224358	-3.73986	0.000184125	0.00493281
VIT_207s0005g00510	monoglyceride lipase	20.0917	-0.839238	0.273635	-3.067	0.00216222	0.0354071
VIT_205s0094g01020	udp-glycosyltransferase 74e2-like	37.8935	-0.840906	0.243879	-3.44805	0.000564659	0.0121931
VIT_214s0066g00810	NA	25.355	-0.843873	0.252303	-3.34468	0.000823784	0.0163423
VIT_204s0008g03930	dehydration-responsive protein rd22	717.888	-0.846734	0.156185	-5.42134	5.91539e-08	5.24218e-06
VIT_213s0047g00590	NA	20.7528	-0.847376	0.290712	-2.91483	0.00355888	0.0518762
VIT_214s0006g02990	3-ketoacyl- synthase 6	363.989	-0.850868	0.143903	-5.91278	3.36381e-09	4.18207e-07
VIT_211s0118g00480	f-box lrr-repeat protein	52.2389	-0.852213	0.206661	-4.12372	3.72798e-05	0.00128157
VIT_211s0052g01650	pathogenesis-related protein	538.766	-0.855718	0.186502	-4.58824	4.46988e-06	0.000206267
VIT_218s0001g09460	snakin-1	45.9717	-0.856691	0.226966	-3.77454	0.000160305	0.00437694
VIT_219s0014g03130	stem-specific protein	82.4698	-0.858398	0.259187	-3.31189	0.00092667	0.0180479
VIT_207s0151g00800	NA	35.7646	-0.85844	0.238969	-3.59226	0.000327818	0.00785383
VIT_206s0061g00120	beta- -glucanase	19.6072	-0.866054	0.277694	-3.11873	0.0018163	0.0307857
VIT_211s0118g00760	ring finger	1410.62	-0.867304	0.203247	-4.26724	1.97905e-05	0.000750895
VIT_201s0011g06450	probable nad h-dependent oxidoreductase 1	136.63	-0.867535	0.161136	-5.38386	7.29042e-08	6.20316e-06
VIT_213s0067g02560	NA	571.085	-0.869343	0.146473	-5.93517	2.93533e-09	3.74014e-07
VIT_200s0228g00060	uncharacterized protein loc100855081	37.5403	-0.871419	0.261662	-3.33032	0.00086746	0.0170503
VIT_214s0006g02555	probable non-specific lipid-transfer protein akcs9-like	1133.79	-0.872149	0.166054	-5.2522	1.5029e-07	1.14216e-05
VIT_207s0104g01250	flavine-containing monoxygenase	270.833	-0.873565	0.128235	-6.81222	9.61015e-12	2.159e-09
VIT_203s0017g00710	flavonol synthase flavanone 3-	69.298	-0.874734	0.223456	-3.91457	9.05643e-05	0.00269389
VIT_200s0347g00030	col domain class transcription factor	18.8701	-0.876148	0.277672	-3.15533	0.00160315	0.0280836
VIT_201s0011g03660	uncharacterized protein	29.9109	-0.878004	0.248788	-3.52913	0.000416929	0.00950843
VIT_208s0058g01260	NA	39.2684	-0.880102	0.220068	-3.99922	6.3551e-05	0.00200939
VIT_214s0066g01580	potassium transporter 8-like	23.5246	-0.881092	0.262367	-3.35825	0.000784388	0.0156456
VIT_205s0049g00950	phosphoenolpyruvate carboxylase kinase	53.686	-0.886472	0.225983	-3.92275	8.75458e-05	0.00261932
VIT_200s0187g00080	NA	1648.36	-0.88841	0.169761	-5.23329	1.66521e-07	1.24337e-05
VIT_204s0008g03400	ap2 erf domain-containing transcription factor	22.0387	-0.891002	0.284365	-3.13331	0.00172847	0.0297531
VIT_206s0004g02950	NA	73.3876	-0.893717	0.176975	-5.04996	4.41908e-07	2.78409e-05
VIT_218s0001g01650	NA	68.2394	-0.895202	0.20814	-4.30096	1.70061e-05	0.000660914
VIT_209s0002g08540	NA	28.192	-0.895214	0.241181	-3.71179	0.0002058	0.00539618
VIT_207s0104g00930	gibberellin receptor	86.1219	-0.896368	0.192133	-4.66536	3.08084e-06	0.000149438
VIT_212s0028g02440	protein trichome birefringence-like 39	173.943	-0.897159	0.173555	-5.1693	2.34972e-07	1.62529e-05
VIT_219s0090g00730	NA	62.3383	-0.898212	0.34128	-2.63189	0.00849104	0.0988473
VIT_209s0002g02160	NA	40.0807	-0.898881	0.272039	-3.30424	0.000952358	0.0184221
VIT_206s0009g03390	NA	96.8259	-0.901735	0.27777	-3.24633	0.00116903	0.0217904
VIT_200s0524g00010	NA	29.3099	-0.908964	0.277215	-3.27891	0.00104209	0.0198726
VIT_203s0180g00260	cinnamyl alcohol dehydrogenase	160.395	-0.91616	0.156687	-5.84709	5.00249e-09	5.90409e-07
VIT_206s0009g01110	ca2 antiporter cation exchanger	25.1261	-0.916825	0.274596	-3.33882	0.000841359	0.0166138
VIT_202s0025g03010	heavy-metal-associated domain-containing protein	55.14	-0.920051	0.227226	-4.04906	5.14239e-05	0.00169065
VIT_211s0037g00020	NA	43.2295	-0.921067	0.222288	-4.14358	3.41922e-05	0.00118658
VIT_218s0001g14980	2-oxoisovalerate dehydrogenase e1 alpha subunit	87.6664	-0.922357	0.200905	-4.59101	4.41111e-06	0.000203922
VIT_217s0000g00920	glutamate decarboxylase	172.944	-0.931225	0.129986	-7.16405	7.83279e-13	2.27961e-10
VIT_216s0098g00160	probable receptor-like protein kinase at1g67000-like	47.2637	-0.934954	0.221295	-4.22492	2.39021e-05	0.000868642
VIT_208s0007g06950	NA	39.4061	-0.943373	0.274128	-3.44136	0.00057879	0.0124357
VIT_201s0011g05180	mlp-like protein 28	476.725	-0.94691	0.140257	-6.75127	1.46561e-11	3.20818e-09
VIT_208s0007g00710	NA	834.678	-0.953073	0.162855	-5.85229	4.84863e-09	5.79146e-07
VIT_212s0057g00220	NA	400.174	-0.956067	0.196431	-4.86719	1.13197e-06	6.24805e-05
VIT_208s0007g05360	adipocyte plasma membrane-associated protein	33.8467	-0.958902	0.229034	-4.18672	2.83011e-05	0.0010053
VIT_217s0000g03740	NA	139.651	-0.960771	0.158306	-6.06907	1.28656e-09	1.82045e-07
VIT_202s0087g00630	long-chain-alcohol oxidase fao4a-like	39.3556	-0.961545	0.212686	-4.52095	6.15619e-06	0.000271379
VIT_208s0007g08250	nuclear transcription factor y subunit a-	18.772	-0.963636	0.285719	-3.37266	0.000744446	0.0151281
VIT_208s0007g01300	NA	18.6717	-0.965653	0.304338	-3.17296	0.00150892	0.0268929
VIT_205s0051g00700	NA	79.6763	-0.966823	0.28405	-3.4037	0.000664795	0.0138423
VIT_207s0031g02210	NA	239.02	-0.967265	0.152926	-6.32505	2.53153e-10	4.23759e-08
VIT_211s0052g01710	xylose isomerase	56.5112	-0.969592	0.198451	-4.8858	1.03007e-06	5.81084e-05
VIT_204s0008g03630	NA	45.1372	-0.970313	0.232232	-4.1782	2.93825e-05	0.00104082
VIT_208s0040g03150	cytosolic ascorbate peroxidase	41.6118	-0.971607	0.215421	-4.51027	6.47461e-06	0.000283455
VIT_214s0108g00406	nucleic acid binding	58.6709	-0.972645	0.229047	-4.2465	2.17139e-05	0.000803633
VIT_200s0324g00070	udp-glycosyltransferase 85a2	60.6747	-0.974007	0.227319	-4.28475	1.82944e-05	0.00069931
VIT_207s0005g00750	sucrose synthase 1	74.8376	-0.97539	0.179906	-5.42166	5.90483e-08	5.24218e-06
VIT_212s0134g00040	isoprene synthase	57.4051	-0.980259	0.325676	-3.00992	0.00261319	0.0412005
VIT_200s0684g00030	senescence-associated protein	950.141	-0.989764	0.135831	-7.2867	3.1763e-13	9.92052e-11
VIT_208s0007g03040	1-aminocyclopropane-1-carboxylate oxidase	181.778	-0.99497	0.141215	-7.04577	1.84434e-12	4.77126e-10
VIT_203s0091g00230	uncharacterized protein	286.377	-0.995547	0.145375	-6.84814	7.48176e-12	1.71085e-09
VIT_215s0021g00040	protein wax2-like	16.755	-0.995599	0.34446	-2.89032	0.00384855	0.0551259
VIT_218s0001g14270	gibberellin-regulated protein	243.159	-0.996164	0.2071	-4.81006	1.50883e-06	7.98402e-05
VIT_208s0007g08310	alkaline alpha galactosidase	39.0829	-0.996636	0.236316	-4.21739	2.47148e-05	0.000894775
VIT_219s0014g03390	NA	27.8228	-1.00043	0.291146	-3.43618	0.000589972	0.0125915
VIT_205s0077g02190	probable nad h-dependent oxidoreductase 1-like	26.6474	-1.00137	0.271607	-3.68683	0.000227062	0.00585627
VIT_216s0050g00390	amp dependent	108.5	-1.00591	0.159284	-6.31523	2.69759e-10	4.46417e-08
VIT_214s0066g02550	autoinhibited h atpase	155.864	-1.01194	0.15708	-6.44217	1.1778e-10	2.18585e-08
VIT_216s0098g01170	homeobox-leucine zipper protein athb-12	33.566	-1.01319	0.238013	-4.25689	2.07291e-05	0.00077616
VIT_208s0056g01610	NA	318.783	-1.01725	0.122404	-8.31058	9.52368e-17	5.30241e-14
VIT_218s0001g10450	dna binding	64.9261	-1.01739	0.187182	-5.43531	5.47005e-08	4.98553e-06
VIT_200s2814g00010	NA	235.82	-1.03128	0.152791	-6.74965	1.48206e-11	3.21669e-09
VIT_208s0007g02560	NA	35.9014	-1.03512	0.306819	-3.37372	0.000741584	0.0150975
VIT_219s0015g00270	NA	91.9886	-1.03643	0.22453	-4.616	3.91203e-06	0.0001835
VIT_203s0038g02100	ribosomal rna large subunit methyltransferase f	101.187	-1.03906	0.164185	-6.32857	2.47442e-10	4.19685e-08
VIT_203s0038g02090	1-phosphatidylinositol phosphodiesterase-related protein	72.7686	-1.04362	0.170684	-6.1143	9.69808e-10	1.4193e-07
VIT_204s0023g01800	maf-like protein	31.0484	-1.04983	0.299629	-3.50377	0.000458717	0.0102726
VIT_217s0000g06370	thioredoxin-like 1-1	41.8767	-1.05356	0.216216	-4.8727	1.10081e-06	6.09463e-05
VIT_218s0001g10150	ap2 erf domain-containing transcription factor	106.649	-1.05439	0.218045	-4.83567	1.32699e-06	7.16728e-05
VIT_204s0079g00220	NA	28.9223	-1.06461	0.298515	-3.56634	0.000362007	0.00852147
VIT_202s0025g02560	o-succinylhomoserine sulfhydrylase	233.375	-1.07019	0.31089	-3.44234	0.000576705	0.0124079
VIT_201s0127g00590	probable nucleoredoxin 1-like	18.0647	-1.07093	0.307968	-3.47742	0.000506271	0.0111873
VIT_202s0025g04340	osmotin-like protein osm34	34.4301	-1.08589	0.317939	-3.41541	0.000636871	0.0134136
VIT_217s0000g06190	myb transcription factor	91.4728	-1.09025	0.17128	-6.36534	1.94862e-10	3.48993e-08
VIT_201s0026g01550	homeobox-leucine zipper protein hat5-like	19.5516	-1.092	0.291543	-3.74558	0.000179979	0.0048317
VIT_200s2342g00010	u-box domain-containing protein 9	30.5211	-1.09468	0.239542	-4.56989	4.87973e-06	0.000222772
VIT_200s0524g00030	NA	61.1239	-1.10198	0.187412	-5.87998	4.10309e-09	4.9803e-07
VIT_201s0010g02290	small heat shock protein	149.229	-1.10597	0.324497	-3.40824	0.000653825	0.0136583
VIT_211s0016g04930	ran bp2 nzf zinc finger-like protein	30.887	-1.10679	0.315393	-3.50924	0.000449381	0.0101046
VIT_210s0071g00840	uncharacterized protein	60.3884	-1.10763	0.210128	-5.2712	1.35532e-07	1.05827e-05
VIT_205s0020g04110	early light-inducible protein	408.913	-1.10885	0.123266	-8.99561	2.34924e-19	2.07471e-16
VIT_202s0025g00230	NA	46.0453	-1.11107	0.224153	-4.95674	7.16865e-07	4.18249e-05
VIT_208s0058g01270	ring-h2 finger protein atl72-like	47.9535	-1.12697	0.198188	-5.68636	1.29775e-08	1.36777e-06
VIT_218s0041g01220	acyl- n-acyltransferases-like protein	68.6524	-1.13212	0.220179	-5.14184	2.72055e-07	1.82877e-05
VIT_219s0090g00360	NA	46.2838	-1.15171	0.266832	-4.31624	1.58709e-05	0.000620563
VIT_216s0022g00890	21 kda protein	683.824	-1.15513	0.160158	-7.21243	5.49621e-13	1.61797e-10
VIT_200s0304g00070	NA	277.361	-1.16099	0.179747	-6.45901	1.05392e-10	1.9847e-08
VIT_212s0028g02420	1-aminocyclopropane-1-carboxylate oxidase homolog 1	23.4951	-1.16284	0.250133	-4.64889	3.33724e-06	0.000160658
VIT_217s0000g01080	hva22e	28.1755	-1.16527	0.260977	-4.46502	8.00625e-06	0.000344619
VIT_211s0016g00210	NA	330.895	-1.16873	0.109303	-10.6925	1.10337e-26	2.35488e-23
VIT_201s0010g03560	cytochrome p450 78a4-like	16.79	-1.17088	0.285684	-4.09851	4.15821e-05	0.00139663
VIT_202s0025g01710	glutaredoxin family protein	328.595	-1.17283	0.169923	-6.90209	5.12418e-12	1.20399e-09
VIT_209s0054g01750	uncharacterized protein	68.3659	-1.17483	0.219691	-5.34762	8.91161e-08	7.26864e-06
VIT_200s0187g00090	NA	1176.15	-1.17494	0.185418	-6.33673	2.34698e-10	4.02484e-08
VIT_219s0014g02460	NA	54.0803	-1.18386	0.243932	-4.85324	1.21461e-06	6.6327e-05
VIT_201s0011g00410	ninja-family protein afp3	27.4981	-1.18944	0.241512	-4.92498	8.43697e-07	4.86665e-05
VIT_209s0002g06770	NA	44.7416	-1.19011	0.271752	-4.37939	1.19015e-05	0.000483056
VIT_211s0016g00200	protein kinase	584.686	-1.19073	0.0920146	-12.9407	2.65265e-38	1.69843e-34
VIT_203s0038g03400	chitinase	127.053	-1.19643	0.265682	-4.50324	6.69266e-06	0.000292501
VIT_200s0187g00130	tonoplast dicarboxylate transporter	44.869	-1.19767	0.229311	-5.22288	1.76157e-07	1.30016e-05
VIT_201s0011g05930	probable s-adenosylmethionine-dependent methyltransferase at5g37990	39.6196	-1.21906	0.235866	-5.16843	2.36074e-07	1.62529e-05
VIT_208s0058g00440	ferritin- chloroplastic	64.5966	-1.22094	0.347196	-3.51658	0.000437147	0.00991653
VIT_201s0010g02030	defensin-like protein	90.8575	-1.23022	0.21374	-5.75568	8.62926e-09	9.60887e-07
VIT_211s0016g05780	NA	22.1957	-1.23063	0.315738	-3.89763	9.71386e-05	0.00285037
VIT_211s0016g05770	galactinol--sucrose galactosyltransferase 6	52.015	-1.2361	0.217163	-5.69203	1.25535e-08	1.33406e-06
VIT_212s0059g02510	b-box type zinc finger-containing protein	16.3464	-1.24112	0.285271	-4.35068	1.35718e-05	0.00054057
VIT_201s0127g00540	probable nucleoredoxin 1-like	536.928	-1.24567	0.209213	-5.95409	2.61523e-09	3.4348e-07
VIT_208s0058g00410	ferritin- chloroplastic	66.6735	-1.25847	0.347895	-3.6174	0.000297577	0.00727913
VIT_200s2188g00010	tonoplast dicarboxylate transporter-like	44.1131	-1.26417	0.217558	-5.81073	6.22028e-09	7.24126e-07
VIT_201s0127g00520	probable nucleoredoxin 1-like	155.296	-1.26465	0.232202	-5.44635	5.14148e-08	4.71975e-06
[truncated: 54 more rows]

## Sheet: 1103P_grafted_roots_T2
Gene ID	Protein description	baseMean	log2FoldChange	lfcSE	stat	pvalue	padj
[truncated: 988 more rows]

[truncated: 3 more sheets: 1103P_grafted_leaves_T2, 1103P_grafted_roots_T3, 1103P_grafted_leaves_T3]
