# Supplementary material for: Physiological and Transcriptomic Evaluation of Drought Effect on Own-Rooted and Grafted Grapevine Rootstock (1103P and 101-14MGt)
Source: Plants (Basel). 2023 Feb 28;12(5):1080. doi: 10.3390/plants12051080 (PMC10005690; doi:10.3390/plants12051080)
Supplement: Supplementary file 1 [file plants-12-01080-s001.zip › Supplementary material 6.xlsx]

## Sheet: 101.14_own-rooted_roots_T2
Up-regulated				Down-regulated
GO.ID	Term	classicFisher		GO.ID	Term	classicFisher
GO:0010114	response to red light	9.7e-05		GO:0006749	glutathione metabolic process	2.8e-13
GO:0009831	plant-type cell wall modification involv...	0.00023		GO:0080167	response to karrikin	9.3e-13
GO:0009828	plant-type cell wall loosening	0.00036		GO:0006575	cellular modified amino acid metabolic p...	2.8e-10
GO:0042547	cell wall modification involved in multi...	0.00045		GO:0010054	trichoblast differentiation	7.8e-09
GO:0006949	syncytium formation	0.00068		GO:0010053	root epidermal cell differentiation	1.3e-08
GO:0071555	cell wall organization	0.00083		GO:0090627	plant epidermal cell differentiation	1.5e-08
GO:0045229	external encapsulating structure organiz...	0.00124		GO:0010015	root morphogenesis	8.9e-08
GO:0009664	plant-type cell wall organization	0.0022		GO:0090558	plant epidermis development	1.4e-06
GO:0042545	cell wall modification	0.00377		GO:0022622	root system development	2e-06
GO:0071554	cell wall organization or biogenesis	0.0041		GO:0048364	root development	2e-06
GO:0040014	regulation of multicellular organism gro...	0.00876		GO:0006790	sulfur compound metabolic process	6.5e-06
GO:0006869	lipid transport	0.00898		GO:1905392	plant organ morphogenesis	9.6e-06
GO:0071669	plant-type cell wall organization or bio...	0.00919		GO:0030154	cell differentiation	6.9e-05
GO:0009639	response to red or far red light	0.0122		GO:0048869	cellular developmental process	9.6e-05
GO:0052543	callose deposition in cell wall	0.01312		GO:0006518	peptide metabolic process	0.00012
GO:0052386	cell wall thickening	0.01363		GO:0009888	tissue development	0.00021
GO:0006542	glutamine biosynthetic process	0.01398		GO:0043603	cellular amide metabolic process	0.00041
GO:0035264	multicellular organism growth	0.01398		GO:0009653	anatomical structure morphogenesis	0.00071
GO:0010119	regulation of stomatal movement	0.01494		GO:0042744	hydrogen peroxide catabolic process	0.00079
GO:0033587	shikimate biosynthetic process	0.01571		GO:0099402	plant organ development	0.0011
GO:0009825	multidimensional cell growth	0.02037		GO:0006826	iron ion transport	0.00146
GO:0010876	lipid localization	0.02172		GO:0071554	cell wall organization or biogenesis	0.00185
GO:0009827	plant-type cell wall modification	0.02351		GO:0050896	response to stimulus	0.00222
GO:0009423	chorismate biosynthetic process	0.02433		GO:0009628	response to abiotic stimulus	0.00271
GO:0052545	callose localization	0.02549		GO:0071555	cell wall organization	0.00281
GO:0000162	tryptophan biosynthetic process	0.02583		GO:0030417	nicotianamine metabolic process	0.00307
GO:0033037	polysaccharide localization	0.02583		GO:0030418	nicotianamine biosynthetic process	0.00307
GO:0046219	indolalkylamine biosynthetic process	0.02583		GO:0072351	tricarboxylic acid biosynthetic process	0.00307
GO:0019632	shikimate metabolic process	0.02605		GO:0045229	external encapsulating structure organiz...	0.00393
GO:0009399	nitrogen fixation	0.02776		GO:0009823	cytokinin catabolic process	0.00461
GO:0009821	alkaloid biosynthetic process	0.03072		GO:0042447	hormone catabolic process	0.00461
GO:0010118	stomatal movement	0.03072		GO:0000041	transition metal ion transport	0.00893
GO:0051502	diterpene phytoalexin biosynthetic proce...	0.03288		GO:0009664	plant-type cell wall organization	0.01229
GO:0051504	diterpene phytoalexin precursor biosynth...	0.03288		GO:0009810	stilbene metabolic process	0.01351
GO:0032259	methylation	0.0343		GO:0009811	stilbene biosynthetic process	0.01351
GO:0030245	cellulose catabolic process	0.03628		GO:0010043	response to zinc ion	0.01351
GO:0051275	beta-glucan catabolic process	0.03628		GO:0009645	response to low light intensity stimulus	0.01376
GO:0009309	amine biosynthetic process	0.03788		GO:0015840	urea transport	0.01376
GO:0042401	cellular biogenic amine biosynthetic pro...	0.03788		GO:0080170	hydrogen peroxide transmembrane transpor...	0.01376
GO:0046417	chorismate metabolic process	0.03798		GO:0042743	hydrogen peroxide metabolic process	0.01415
GO:0051501	diterpene phytoalexin metabolic process	0.03798		GO:0055076	transition metal ion homeostasis	0.01441
GO:0009820	alkaloid metabolic process	0.03987		GO:0042545	cell wall modification	0.01832
GO:0010252	auxin homeostasis	0.04136		GO:0009831	plant-type cell wall modification involv...	0.01981
GO:0035434	copper ion transmembrane transport	0.04304		GO:0009698	phenylpropanoid metabolic process	0.02064
GO:0071577	zinc II ion transmembrane transport	0.04304		GO:0019755	one-carbon compound transport	0.02132
GO:0009641	shade avoidance	0.04641		GO:0048764	trichoblast maturation	0.02136
GO:0009073	aromatic amino acid family biosynthetic ...	0.04819		GO:0048765	root hair cell differentiation	0.02136
GO:0048768	root hair cell tip growth	0.04976		GO:0009804	coumarin metabolic process	0.02172
GO:0000270	peptidoglycan metabolic process	0.05477		GO:0009805	coumarin biosynthetic process	0.02172
GO:0006829	zinc II ion transport	0.05477		GO:0048469	cell maturation	0.02194

## Sheet: 101.14_own-rooted_leaves_T2
Up-regulated				Down-regulated
GO.ID	Term	classicFisher		GO.ID	Term	classicFisher
GO:0006749	glutathione metabolic process	2.8e-13		GO:0019725	cellular homeostasis	6.2e-07
GO:0080167	response to karrikin	9.3e-13		GO:1901700	response to oxygen-containing compound	8e-07
GO:0006575	cellular modified amino acid metabolic p...	2.8e-10		GO:0055072	iron ion homeostasis	8.9e-07
GO:0010054	trichoblast differentiation	7.8e-09		GO:0010039	response to iron ion	2.6e-06
GO:0010053	root epidermal cell differentiation	1.3e-08		GO:0042592	homeostatic process	2.7e-06
GO:0090627	plant epidermal cell differentiation	1.5e-08		GO:0010033	response to organic substance	5.7e-06
GO:0010015	root morphogenesis	8.9e-08		GO:0006979	response to oxidative stress	1.7e-05
GO:0090558	plant epidermis development	1.4e-06		GO:0055076	transition metal ion homeostasis	1.8e-05
GO:0022622	root system development	2e-06		GO:0042221	response to chemical	2.9e-05
GO:0048364	root development	2e-06		GO:0009692	ethylene metabolic process	3.1e-05
GO:0006790	sulfur compound metabolic process	6.5e-06		GO:0009693	ethylene biosynthetic process	3.1e-05
GO:1905392	plant organ morphogenesis	9.6e-06		GO:0043449	cellular alkene metabolic process	3.1e-05
GO:0030154	cell differentiation	6.9e-05		GO:0043450	alkene biosynthetic process	3.1e-05
GO:0048869	cellular developmental process	9.6e-05		GO:0009628	response to abiotic stimulus	3.9e-05
GO:0006518	peptide metabolic process	0.00012		GO:0015994	chlorophyll metabolic process	4.4e-05
GO:0009888	tissue development	0.00021		GO:0055080	cation homeostasis	6.8e-05
GO:0043603	cellular amide metabolic process	0.00041		GO:0006879	cellular iron ion homeostasis	6.9e-05
GO:0009653	anatomical structure morphogenesis	0.00071		GO:0006778	porphyrin-containing compound metabolic ...	7.5e-05
GO:0042744	hydrogen peroxide catabolic process	0.00079		GO:0033013	tetrapyrrole metabolic process	8.2e-05
GO:0099402	plant organ development	0.0011		GO:0050801	ion homeostasis	0.00012
GO:0006826	iron ion transport	0.00146		GO:0009719	response to endogenous stimulus	0.00013
GO:0071554	cell wall organization or biogenesis	0.00185		GO:0009970	cellular response to sulfate starvation	0.00013
GO:0050896	response to stimulus	0.00222		GO:0001101	response to acid chemical	0.00014
GO:0009628	response to abiotic stimulus	0.00271		GO:0045454	cell redox homeostasis	0.00016
GO:0071555	cell wall organization	0.00281		GO:0055065	metal ion homeostasis	0.00017
GO:0030417	nicotianamine metabolic process	0.00307		GO:0006811	ion transport	0.00024
GO:0030418	nicotianamine biosynthetic process	0.00307		GO:0033993	response to lipid	0.00029
GO:0072351	tricarboxylic acid biosynthetic process	0.00307		GO:0006812	cation transport	0.00035
GO:0045229	external encapsulating structure organiz...	0.00393		GO:0048878	chemical homeostasis	0.00043
GO:0009823	cytokinin catabolic process	0.00461		GO:0030003	cellular cation homeostasis	0.00044
GO:0042447	hormone catabolic process	0.00461		GO:0030001	metal ion transport	0.00053
GO:0000041	transition metal ion transport	0.00893		GO:0050896	response to stimulus	0.00057
GO:0009664	plant-type cell wall organization	0.01229		GO:0046916	cellular transition metal ion homeostasi...	0.00057
GO:0009810	stilbene metabolic process	0.01351		GO:0006873	cellular ion homeostasis	0.00058
GO:0009811	stilbene biosynthetic process	0.01351		GO:0009605	response to external stimulus	0.00061
GO:0010043	response to zinc ion	0.01351		GO:0009607	response to biotic stimulus	0.00072
GO:0009645	response to low light intensity stimulus	0.01376		GO:0009416	response to light stimulus	0.00075
GO:0015840	urea transport	0.01376		GO:0098771	inorganic ion homeostasis	0.00078
GO:0080170	hydrogen peroxide transmembrane transpor...	0.01376		GO:0055082	cellular chemical homeostasis	0.0009
GO:0042743	hydrogen peroxide metabolic process	0.01415		GO:0009314	response to radiation	0.00163
GO:0055076	transition metal ion homeostasis	0.01441		GO:0009612	response to mechanical stimulus	0.00184
GO:0042545	cell wall modification	0.01832		GO:0009744	response to sucrose	0.0019
GO:0009831	plant-type cell wall modification involv...	0.01981		GO:0034285	response to disaccharide	0.0019
GO:0009698	phenylpropanoid metabolic process	0.02064		GO:0009648	photoperiodism	0.00199
GO:0019755	one-carbon compound transport	0.02132		GO:0009617	response to bacterium	0.0021
GO:0048764	trichoblast maturation	0.02136		GO:0042744	hydrogen peroxide catabolic process	0.00212
GO:0048765	root hair cell differentiation	0.02136		GO:1900674	olefin biosynthetic process	0.00212
GO:0009804	coumarin metabolic process	0.02172		GO:0009743	response to carbohydrate	0.00232
GO:0009805	coumarin biosynthetic process	0.02172		GO:0006950	response to stress	0.00244
GO:0048469	cell maturation	0.02194		GO:0043207	response to external biotic stimulus	0.00276

## Sheet: 101.14_own-rooted_roots_T3
Up-regulated				Down-regulated
GO.ID	Term	classicFisher		GO.ID	Term	classicFisher
GO:0044085	cellular component biogenesis	4.2e-28		GO:1901700	response to oxygen-containing compound	2.6e-23
GO:0009853	photorespiration	2.7e-26		GO:0001101	response to acid chemical	8e-20
GO:0010038	response to metal ion	7e-25		GO:0006979	response to oxidative stress	1.8e-18
GO:0042254	ribosome biogenesis	3.9e-23		GO:0010035	response to inorganic substance	2.4e-15
GO:0043094	cellular metabolic compound salvage	1.5e-22		GO:0009628	response to abiotic stimulus	1.7e-14
GO:0022613	ribonucleoprotein complex biogenesis	1.6e-22		GO:0042221	response to chemical	6e-14
GO:0046686	response to cadmium ion	7.3e-22		GO:0009737	response to abscisic acid	8.5e-13
GO:0010035	response to inorganic substance	8.4e-21		GO:0097305	response to alcohol	9.1e-13
GO:0005975	carbohydrate metabolic process	3e-20		GO:0033993	response to lipid	6.2e-12
GO:0080129	proteasome core complex assembly	2.1e-19		GO:0000302	response to reactive oxygen species	2.2e-11
GO:0055114	oxidation-reduction process	3.1e-18		GO:0009415	response to water	5.8e-11
GO:0009698	phenylpropanoid metabolic process	1.2e-16		GO:0009414	response to water deprivation	1.5e-10
GO:0009808	lignin metabolic process	1.2e-16		GO:0009725	response to hormone	5.2e-10
GO:0044723	single-organism carbohydrate metabolic p...	1.4e-16		GO:0006950	response to stress	1.9e-09
GO:0006518	peptide metabolic process	7.6e-16		GO:0009719	response to endogenous stimulus	4.8e-09
GO:0043248	proteasome assembly	1.3e-15		GO:0042542	response to hydrogen peroxide	1.1e-08
GO:0051788	response to misfolded protein	1.3e-15		GO:0050896	response to stimulus	1.2e-08
GO:0009126	purine nucleoside monophosphate metaboli...	1.6e-14		GO:0044248	cellular catabolic process	2.8e-08
GO:0009167	purine ribonucleoside monophosphate meta...	1.6e-14		GO:0010286	heat acclimation	2.9e-08
GO:0016052	carbohydrate catabolic process	1.7e-14		GO:0042744	hydrogen peroxide catabolic process	4.6e-08
GO:0046034	ATP metabolic process	3.4e-14		GO:0010033	response to organic substance	4.7e-08
GO:0009161	ribonucleoside monophosphate metabolic p...	3.7e-14		GO:0006970	response to osmotic stress	4.8e-08
GO:0009804	coumarin metabolic process	4.1e-14		GO:0006749	glutathione metabolic process	7.3e-08
GO:0009805	coumarin biosynthetic process	4.1e-14		GO:0042538	hyperosmotic salinity response	8.5e-08
GO:0009699	phenylpropanoid biosynthetic process	5.9e-14		GO:0009266	response to temperature stimulus	1.7e-07
GO:0009123	nucleoside monophosphate metabolic proce...	7.5e-14		GO:0009056	catabolic process	1.8e-07
GO:0006694	steroid biosynthetic process	7.7e-14		GO:0009651	response to salt stress	2.8e-07
GO:0019748	secondary metabolic process	7.8e-14		GO:0006972	hyperosmotic response	3e-07
GO:0009144	purine nucleoside triphosphate metabolic...	1.1e-13		GO:0071215	cellular response to abscisic acid stimu...	5.5e-07
GO:0009205	purine ribonucleoside triphosphate metab...	1.1e-13		GO:0097306	cellular response to alcohol	6.5e-07
GO:0042221	response to chemical	1.3e-13		GO:0032870	cellular response to hormone stimulus	6.9e-07
GO:0009199	ribonucleoside triphosphate metabolic pr...	1.6e-13		GO:0009408	response to heat	8.2e-07
GO:0043603	cellular amide metabolic process	1.7e-13		GO:0071495	cellular response to endogenous stimulus	9.1e-07
GO:0010075	regulation of meristem growth	1.7e-13		GO:0015996	chlorophyll catabolic process	9.2e-07
GO:0043043	peptide biosynthetic process	2e-13		GO:0046149	pigment catabolic process	9.2e-07
GO:0009825	multidimensional cell growth	2.1e-13		GO:0006787	porphyrin-containing compound catabolic ...	9.4e-07
GO:0006833	water transport	2.3e-13		GO:0033015	tetrapyrrole catabolic process	9.4e-07
GO:0042044	fluid transport	2.3e-13		GO:0051187	cofactor catabolic process	9.4e-07
GO:0009141	nucleoside triphosphate metabolic proces...	2.6e-13		GO:0071396	cellular response to lipid	1.8e-06
GO:0044550	secondary metabolite biosynthetic proces...	4e-13		GO:0006012	galactose metabolic process	1.9e-06
GO:0009411	response to UV	7.9e-13		GO:0009738	abscisic acid-activated signaling pathwa...	2.1e-06
GO:0006096	glycolytic process	1.1e-12		GO:0006066	alcohol metabolic process	2.4e-06
GO:0006757	ATP generation from ADP	1.1e-12		GO:0009723	response to ethylene	2.7e-06
GO:0009135	purine nucleoside diphosphate metabolic ...	1.1e-12		GO:0009644	response to high light intensity	2.9e-06
GO:0009179	purine ribonucleoside diphosphate metabo...	1.1e-12		GO:0071229	cellular response to acid chemical	3e-06
GO:0009185	ribonucleoside diphosphate metabolic pro...	1.1e-12		GO:0009755	hormone-mediated signaling pathway	7.4e-06
GO:0046031	ADP metabolic process	1.1e-12		GO:0009787	regulation of abscisic acid-activated si...	1.2e-05
GO:0008202	steroid metabolic process	1.2e-12		GO:1901419	regulation of response to alcohol	1.2e-05
GO:0071555	cell wall organization	1.2e-12		GO:1905957	regulation of cellular response to alcoh...	1.2e-05
GO:0035266	meristem growth	1.5e-12		GO:0070887	cellular response to chemical stimulus	1.3e-05

## Sheet: 101.14_own-rooted_leaves_T3
Up-regulated				Down-regulated
GO.ID	Term	classicFisher		GO.ID	Term	classicFisher
GO:0044710	single-organism metabolic process	4.5e-12		GO:0015979	photosynthesis	< 1e-30
GO:0009605	response to external stimulus	2.1e-11		GO:0019682	glyceraldehyde-3-phosphate metabolic pro...	< 1e-30
GO:0034976	response to endoplasmic reticulum stress	1.5e-10		GO:0006081	cellular aldehyde metabolic process	< 1e-30
GO:0006833	water transport	2.6e-10		GO:0019288	isopentenyl diphosphate biosynthetic pro...	< 1e-30
GO:0042044	fluid transport	2.6e-10		GO:0009240	isopentenyl diphosphate biosynthetic pro...	< 1e-30
GO:0043207	response to external biotic stimulus	6.2e-10		GO:0046490	isopentenyl diphosphate metabolic proces...	< 1e-30
GO:0051707	response to other organism	6.2e-10		GO:0019684	photosynthesis, light reaction	8.2e-29
GO:0042221	response to chemical	9.7e-10		GO:0009657	plastid organization	2.1e-25
GO:0009607	response to biotic stimulus	1e-09		GO:0008654	phospholipid biosynthetic process	1.1e-24
GO:0048583	regulation of response to stimulus	1.6e-09		GO:0006090	pyruvate metabolic process	3e-22
GO:0009628	response to abiotic stimulus	2.1e-09		GO:0015995	chlorophyll biosynthetic process	1.3e-21
GO:0055114	oxidation-reduction process	2.2e-09		GO:0006644	phospholipid metabolic process	2.5e-21
GO:0050896	response to stimulus	3.2e-09		GO:0015994	chlorophyll metabolic process	5.2e-21
GO:0002376	immune system process	3.3e-09		GO:0051186	cofactor metabolic process	7.7e-21
GO:0010035	response to inorganic substance	3.4e-09		GO:0006778	porphyrin-containing compound metabolic ...	1.1e-19
GO:0009627	systemic acquired resistance	3.7e-09		GO:0006091	generation of precursor metabolites and ...	1.5e-19
GO:1901700	response to oxygen-containing compound	3.7e-09		GO:0033013	tetrapyrrole metabolic process	1.8e-19
GO:0098542	defense response to other organism	4.2e-09		GO:0006779	porphyrin-containing compound biosynthet...	6.2e-19
GO:0009814	defense response, incompatible interacti...	1e-08		GO:0006364	rRNA processing	7.4e-19
GO:0005975	carbohydrate metabolic process	1.1e-08		GO:0006720	isoprenoid metabolic process	9.2e-19
GO:0045087	innate immune response	1.2e-08		GO:0008299	isoprenoid biosynthetic process	1.3e-18
GO:0044281	small molecule metabolic process	1.8e-08		GO:0033014	tetrapyrrole biosynthetic process	2e-18
GO:0006955	immune response	2e-08		GO:0009668	plastid membrane organization	2.1e-18
GO:0080134	regulation of response to stress	3.6e-08		GO:0010027	thylakoid membrane organization	2.1e-18
GO:0009651	response to salt stress	4e-08		GO:0016072	rRNA metabolic process	2.5e-18
GO:0080167	response to karrikin	4.3e-08		GO:0006979	response to oxidative stress	9.4e-18
GO:0031347	regulation of defense response	4.4e-08		GO:0010035	response to inorganic substance	1.2e-17
GO:0009266	response to temperature stimulus	7.7e-08		GO:0010207	photosystem II assembly	3.3e-17
GO:0046686	response to cadmium ion	1.1e-07		GO:0009644	response to high light intensity	4.2e-17
GO:0006970	response to osmotic stress	1.2e-07		GO:0044802	single-organism membrane organization	4.3e-17
GO:0010038	response to metal ion	1.5e-07		GO:0042440	pigment metabolic process	6.4e-17
GO:0007167	enzyme linked receptor protein signaling...	2.3e-07		GO:0061024	membrane organization	1.2e-16
GO:0007166	cell surface receptor signaling pathway	4.5e-07		GO:1901700	response to oxygen-containing compound	4.8e-16
GO:0009408	response to heat	4.5e-07		GO:0009642	response to light intensity	3e-15
GO:0018958	phenol-containing compound metabolic pro...	5.1e-07		GO:0034470	ncRNA processing	1.4e-14
GO:0044723	single-organism carbohydrate metabolic p...	5.2e-07		GO:0046148	pigment biosynthetic process	1.6e-14
GO:0000186	activation of MAPKK activity	7.4e-07		GO:0008610	lipid biosynthetic process	1.8e-14
GO:0016052	carbohydrate catabolic process	1e-06		GO:0000302	response to reactive oxygen species	2.1e-14
GO:0032147	activation of protein kinase activity	1e-06		GO:0035304	regulation of protein dephosphorylation	2.5e-14
GO:0043410	positive regulation of MAPK cascade	1e-06		GO:0019344	cysteine biosynthetic process	2.6e-14
GO:1902533	positive regulation of intracellular sig...	1e-06		GO:0035303	regulation of dephosphorylation	3.1e-14
GO:1901615	organic hydroxy compound metabolic proce...	1.1e-06		GO:0042542	response to hydrogen peroxide	3.6e-14
GO:0046189	phenol-containing compound biosynthetic ...	1.2e-06		GO:0019637	organophosphate metabolic process	5.1e-14
GO:0043405	regulation of MAP kinase activity	1.2e-06		GO:0009070	serine family amino acid biosynthetic pr...	1.4e-13
GO:0043408	regulation of MAPK cascade	1.2e-06		GO:0032787	monocarboxylic acid metabolic process	2.3e-13
GO:0048584	positive regulation of response to stimu...	1.2e-06		GO:0006534	cysteine metabolic process	3.8e-13
GO:0051704	multi-organism process	1.2e-06		GO:0090407	organophosphate biosynthetic process	5.3e-13
GO:0001934	positive regulation of protein phosphory...	1.5e-06		GO:0051188	cofactor biosynthetic process	5.9e-13
GO:0033674	positive regulation of kinase activity	1.5e-06		GO:0009628	response to abiotic stimulus	7.8e-13
GO:0045860	positive regulation of protein kinase ac...	1.5e-06		GO:0006098	pentose-phosphate shunt	1.8e-12

## Sheet: 1103P_own-rooted_roots_T2
Up-regulated				Down-regulated
GO.ID	Term	classicFisher		GO.ID	Term	classicFisher
GO:0009800	cinnamic acid biosynthetic process	1.6e-14		GO:0010054	trichoblast differentiation	1.3e-05
GO:0009803	cinnamic acid metabolic process	1.6e-14		GO:0010015	root morphogenesis	1.9e-05
GO:0006559	L-phenylalanine catabolic process	5.3e-14		GO:0010053	root epidermal cell differentiation	2e-05
GO:1902222	erythrose 4-phosphate/phosphoenolpyruvat...	5.3e-14		GO:0090627	plant epidermal cell differentiation	2.3e-05
GO:0019336	phenol-containing compound catabolic pro...	8.8e-14		GO:0022622	root system development	8.7e-05
GO:0046244	salicylic acid catabolic process	8.8e-14		GO:0048364	root development	8.7e-05
GO:0009819	drought recovery	2.6e-13		GO:0090558	plant epidermis development	0.00029
GO:0050898	nitrile metabolic process	6.8e-13		GO:1905392	plant organ morphogenesis	0.00047
GO:0009699	phenylpropanoid biosynthetic process	6.7e-12		GO:0015698	inorganic anion transport	0.00047
GO:0009808	lignin metabolic process	5.8e-11		GO:0031669	cellular response to nutrient levels	0.00072
GO:0009698	phenylpropanoid metabolic process	4.3e-10		GO:0031667	response to nutrient levels	0.00103
GO:1901616	organic hydroxy compound catabolic proce...	9e-10		GO:0006805	xenobiotic metabolic process	0.00155
GO:0009074	aromatic amino acid family catabolic pro...	2.6e-09		GO:0071466	cellular response to xenobiotic stimulus	0.00155
GO:0009696	salicylic acid metabolic process	5.4e-09		GO:0006820	anion transport	0.00164
GO:0018958	phenol-containing compound metabolic pro...	9.7e-09		GO:0031668	cellular response to extracellular stimu...	0.00183
GO:0006950	response to stress	3.5e-08		GO:0071496	cellular response to external stimulus	0.00186
GO:0044550	secondary metabolite biosynthetic proces...	5.6e-08		GO:0015716	organic phosphonate transport	0.00201
GO:0042537	benzene-containing compound metabolic pr...	1.7e-07		GO:0009991	response to extracellular stimulus	0.00239
GO:0009821	alkaloid biosynthetic process	2.3e-07		GO:0072593	reactive oxygen species metabolic proces...	0.003
GO:0006558	L-phenylalanine metabolic process	3.3e-07		GO:1901136	carbohydrate derivative catabolic proces...	0.00325
GO:1902221	erythrose 4-phosphate/phosphoenolpyruvat...	3.3e-07		GO:0009267	cellular response to starvation	0.00343
GO:0046271	phenylpropanoid catabolic process	3.4e-07		GO:0009710	tropane alkaloid biosynthetic process	0.00351
GO:0046274	lignin catabolic process	3.4e-07		GO:0046448	tropane alkaloid metabolic process	0.00351
GO:0009820	alkaloid metabolic process	6.9e-07		GO:0080055	low-affinity nitrate transport	0.00351
GO:0010224	response to UV-B	1.4e-06		GO:0090344	negative regulation of cell aging	0.00351
GO:0019748	secondary metabolic process	1.7e-05		GO:0009888	tissue development	0.00354
GO:0009411	response to UV	1.9e-05		GO:0042594	response to starvation	0.00385
GO:0006570	tyrosine metabolic process	2.8e-05		GO:0009410	response to xenobiotic stimulus	0.00438
GO:0009651	response to salt stress	3e-05		GO:0006979	response to oxidative stress	0.00713
GO:0009804	coumarin metabolic process	3.1e-05		GO:0099402	plant organ development	0.00826
GO:0009805	coumarin biosynthetic process	3.1e-05		GO:0042744	hydrogen peroxide catabolic process	0.00835
GO:1901606	alpha-amino acid catabolic process	3.9e-05		GO:1901658	glycosyl compound catabolic process	0.01004
GO:0009555	pollen development	3.9e-05		GO:0009823	cytokinin catabolic process	0.01051
GO:0080167	response to karrikin	4.2e-05		GO:0042447	hormone catabolic process	0.01051
GO:0009628	response to abiotic stimulus	4.4e-05		GO:0007568	aging	0.0114
GO:0009063	cellular amino acid catabolic process	4.7e-05		GO:0006817	phosphate ion transport	0.01191
GO:0001666	response to hypoxia	4.9e-05		GO:0065009	regulation of molecular function	0.0131
GO:0036293	response to decreased oxygen levels	5.1e-05		GO:0043086	negative regulation of catalytic activit...	0.01337
GO:0070482	response to oxygen levels	5.1e-05		GO:0009237	siderophore metabolic process	0.01399
GO:1901565	organonitrogen compound catabolic proces...	5.2e-05		GO:0019290	siderophore biosynthetic process	0.01399
GO:0006970	response to osmotic stress	6.1e-05		GO:0044550	secondary metabolite biosynthetic proces...	0.01411
GO:0006979	response to oxidative stress	9.2e-05		GO:0010229	inflorescence development	0.01444
GO:0051410	detoxification of nitrogen compound	9.6e-05		GO:0006826	iron ion transport	0.01483
GO:0009809	lignin biosynthetic process	9.7e-05		GO:0019497	hexachlorocyclohexane metabolic process	0.01497
GO:0050896	response to stimulus	0.0001		GO:0032940	secretion by cell	0.01621
GO:0009810	stilbene metabolic process	0.0001		GO:0046903	secretion	0.0165
GO:0009811	stilbene biosynthetic process	0.0001		GO:0016036	cellular response to phosphate starvatio...	0.01679
GO:0010035	response to inorganic substance	0.00011		GO:0000041	transition metal ion transport	0.01689
GO:0009414	response to water deprivation	0.00018		GO:0044092	negative regulation of molecular functio...	0.01689
GO:0001101	response to acid chemical	0.00019		GO:0006801	superoxide metabolic process	0.01719

## Sheet: 1103P_own-rooted_leaves_T2
Up-regulated				Down-regulated
GO.ID	Term	classicFisher
GO:0000002	mitochondrial genome maintenance	1
GO:0000003	reproduction	1
GO:0000012	single strand break repair	1
GO:0000018	regulation of DNA recombination	1
GO:0000022	mitotic spindle elongation	1
GO:0000023	maltose metabolic process	1
GO:0000024	maltose biosynthetic process	1
GO:0000025	maltose catabolic process	1
GO:0000027	ribosomal large subunit assembly	1
GO:0000028	ribosomal small subunit assembly	1
GO:0000038	very long-chain fatty acid metabolic pro...	1
GO:0000041	transition metal ion transport	1
GO:0000042	protein targeting to Golgi	1
GO:0000045	autophagosome assembly	1
GO:0000054	ribosomal subunit export from nucleus	1
GO:0000055	ribosomal large subunit export from nucl...	1
GO:0000060	protein import into nucleus, translocati...	1
GO:0000070	mitotic sister chromatid segregation	1
GO:0000075	cell cycle checkpoint	1
GO:0000076	DNA replication checkpoint	1
GO:0000077	DNA damage checkpoint	1
GO:0000079	regulation of cyclin-dependent protein s...	1
GO:0000080	mitotic G1 phase	1
GO:0000082	G1/S transition of mitotic cell cycle	1
GO:0000084	mitotic S phase	1
GO:0000085	mitotic G2 phase	1
GO:0000086	G2/M transition of mitotic cell cycle	1
GO:0000087	mitotic M phase	1
GO:0000096	sulfur amino acid metabolic process	1
GO:0000097	sulfur amino acid biosynthetic process	1
GO:0000098	sulfur amino acid catabolic process	1
GO:0000103	sulfate assimilation	1
GO:0000105	histidine biosynthetic process	1
GO:0000122	negative regulation of transcription fro...	1
GO:0000154	rRNA modification	1
GO:0000160	phosphorelay signal transduction system	1
GO:0000162	tryptophan biosynthetic process	1
GO:0000165	MAPK cascade	1
GO:0000169	activation of MAPK activity involved in ...	1
GO:0000184	nuclear-transcribed mRNA catabolic proce...	1
GO:0000186	activation of MAPKK activity	1
GO:0000187	activation of MAPK activity	1
GO:0000188	inactivation of MAPK activity	1
GO:0000209	protein polyubiquitination	1
GO:0000212	meiotic spindle organization	1
GO:0000226	microtubule cytoskeleton organization	1
GO:0000237	leptotene	1
GO:0000238	zygotene	1
GO:0000239	pachytene	1
GO:0000244	spliceosomal tri-snRNP complex assembly	1

## Sheet: 1103P_own-rooted_roots_T3
Up-regulated				Down-regulated
GO.ID	Term	classicFisher		GO.ID	Term	classicFisher
GO:0010038	response to metal ion	5.1e-25		GO:1901700	response to oxygen-containing compound	< 1e-30
GO:0055114	oxidation-reduction process	5.5e-23		GO:0001101	response to acid chemical	1.3e-26
GO:0010035	response to inorganic substance	1.5e-21		GO:0042221	response to chemical	1.7e-24
GO:0046686	response to cadmium ion	3.5e-19		GO:0009719	response to endogenous stimulus	1.8e-23
GO:0042221	response to chemical	1.1e-17		GO:0010033	response to organic substance	3.3e-20
GO:0005975	carbohydrate metabolic process	1e-14		GO:0009725	response to hormone	5.5e-18
GO:0035266	meristem growth	1.7e-13		GO:0009723	response to ethylene	6.6e-17
GO:0010075	regulation of meristem growth	2.5e-13		GO:0033993	response to lipid	9.7e-15
GO:0015698	inorganic anion transport	7e-12		GO:0009415	response to water	2.9e-14
GO:0048509	regulation of meristem development	1.3e-11		GO:0009628	response to abiotic stimulus	3.2e-14
GO:0015706	nitrate transport	1.5e-10		GO:0009737	response to abscisic acid	6.4e-14
GO:0044723	single-organism carbohydrate metabolic p...	3.3e-10		GO:0097305	response to alcohol	7e-14
GO:0048638	regulation of developmental growth	5.2e-10		GO:0009414	response to water deprivation	1.8e-13
GO:0050896	response to stimulus	7.1e-10		GO:0009611	response to wounding	6.7e-13
GO:0010167	response to nitrate	9.3e-10		GO:0010035	response to inorganic substance	1.4e-12
GO:0010817	regulation of hormone levels	9.6e-10		GO:0050896	response to stimulus	2.4e-11
GO:0006833	water transport	1.2e-09		GO:0071369	cellular response to ethylene stimulus	4.2e-11
GO:0042044	fluid transport	1.2e-09		GO:0009605	response to external stimulus	5.5e-11
GO:0006694	steroid biosynthetic process	1.8e-09		GO:0032870	cellular response to hormone stimulus	5.6e-11
GO:0016052	carbohydrate catabolic process	3e-09		GO:0042538	hyperosmotic salinity response	5.7e-11
GO:0010073	meristem maintenance	4.9e-09		GO:0071495	cellular response to endogenous stimulus	8.2e-11
GO:0000041	transition metal ion transport	5.1e-09		GO:0010200	response to chitin	1.8e-10
GO:0009813	flavonoid biosynthetic process	6.7e-09		GO:0070887	cellular response to chemical stimulus	2.5e-10
GO:0008202	steroid metabolic process	9.1e-09		GO:0006950	response to stress	2.5e-10
GO:0006084	acetyl-CoA metabolic process	1.3e-08		GO:0009873	ethylene-activated signaling pathway	8.3e-10
GO:0009132	nucleoside diphosphate metabolic process	1.4e-08		GO:0009755	hormone-mediated signaling pathway	9.7e-10
GO:0040008	regulation of growth	1.4e-08		GO:0071310	cellular response to organic substance	2.7e-09
GO:0016126	sterol biosynthetic process	1.8e-08		GO:0010243	response to organonitrogen compound	2.8e-09
GO:0006096	glycolytic process	1.9e-08		GO:0009753	response to jasmonic acid	2.8e-09
GO:0006757	ATP generation from ADP	1.9e-08		GO:0006979	response to oxidative stress	1.5e-08
GO:0009135	purine nucleoside diphosphate metabolic ...	1.9e-08		GO:0006970	response to osmotic stress	2.2e-08
GO:0009179	purine ribonucleoside diphosphate metabo...	1.9e-08		GO:0009651	response to salt stress	2.5e-08
GO:0009185	ribonucleoside diphosphate metabolic pro...	1.9e-08		GO:0006355	regulation of transcription, DNA-templat...	4e-08
GO:0046031	ADP metabolic process	1.9e-08		GO:1903506	regulation of nucleic acid-templated tra...	4e-08
GO:0016129	phytosteroid biosynthetic process	2.1e-08		GO:2001141	regulation of RNA biosynthetic process	4e-08
GO:0009825	multidimensional cell growth	2.9e-08		GO:0006972	hyperosmotic response	8e-08
GO:0044710	single-organism metabolic process	3.2e-08		GO:0071229	cellular response to acid chemical	1e-07
GO:0016128	phytosteroid metabolic process	3.3e-08		GO:0015994	chlorophyll metabolic process	2.4e-07
GO:0009812	flavonoid metabolic process	3.7e-08		GO:0000160	phosphorelay signal transduction system	3.1e-07
GO:0006165	nucleoside diphosphate phosphorylation	4.4e-08		GO:0015996	chlorophyll catabolic process	3.7e-07
GO:1901617	organic hydroxy compound biosynthetic pr...	5.8e-08		GO:0046149	pigment catabolic process	3.7e-07
GO:0016132	brassinosteroid biosynthetic process	5.8e-08		GO:1901698	response to nitrogen compound	4.2e-07
GO:0043094	cellular metabolic compound salvage	8e-08		GO:0006787	porphyrin-containing compound catabolic ...	4.6e-07
GO:0006970	response to osmotic stress	8.4e-08		GO:0033015	tetrapyrrole catabolic process	4.6e-07
GO:0016131	brassinosteroid metabolic process	8.6e-08		GO:0051187	cofactor catabolic process	4.6e-07
GO:0046939	nucleotide phosphorylation	1.2e-07		GO:1901701	cellular response to oxygen-containing c...	5.9e-07
GO:0016125	sterol metabolic process	1.2e-07		GO:0042744	hydrogen peroxide catabolic process	7.2e-07
GO:0010106	cellular response to iron ion starvation	1.3e-07		GO:0006778	porphyrin-containing compound metabolic ...	8.6e-07
GO:0009605	response to external stimulus	1.6e-07		GO:0044248	cellular catabolic process	9.9e-07
GO:0009651	response to salt stress	2.2e-07		GO:0033013	tetrapyrrole metabolic process	1.2e-06

## Sheet: 1103P_own-rooted_leaves_T3
Up-regulated				Down-regulated
GO.ID	Term	classicFisher		GO.ID	Term	classicFisher
GO:0005975	carbohydrate metabolic process	2.7e-26		GO:0006979	response to oxidative stress	1.7e-14
GO:0044723	single-organism carbohydrate metabolic p...	5.1e-24		GO:1901700	response to oxygen-containing compound	7.3e-13
GO:0044711	single-organism biosynthetic process	1.6e-23		GO:0010035	response to inorganic substance	2.8e-12
GO:0006073	cellular glucan metabolic process	2.5e-19		GO:0009644	response to high light intensity	1.1e-11
GO:0044042	glucan metabolic process	2.5e-19		GO:0006787	porphyrin-containing compound catabolic ...	3.5e-11
GO:0016051	carbohydrate biosynthetic process	9.5e-19		GO:0033015	tetrapyrrole catabolic process	3.5e-11
GO:0005976	polysaccharide metabolic process	5.9e-18		GO:0051187	cofactor catabolic process	3.5e-11
GO:0046496	nicotinamide nucleotide metabolic proces...	8e-18		GO:0015996	chlorophyll catabolic process	3.9e-11
GO:0019362	pyridine nucleotide metabolic process	1.2e-17		GO:0046149	pigment catabolic process	3.9e-11
GO:0051186	cofactor metabolic process	5.3e-17		GO:0042542	response to hydrogen peroxide	7.8e-11
GO:0044262	cellular carbohydrate metabolic process	6.2e-17		GO:0009642	response to light intensity	2.9e-10
GO:0072524	pyridine-containing compound metabolic p...	7.7e-17		GO:0006091	generation of precursor metabolites and ...	1.2e-09
GO:0006091	generation of precursor metabolites and ...	9.1e-17		GO:0009415	response to water	3.4e-09
GO:0044283	small molecule biosynthetic process	1.5e-16		GO:0015979	photosynthesis	8.3e-09
GO:0009628	response to abiotic stimulus	2.2e-16		GO:0009628	response to abiotic stimulus	8.5e-09
GO:0006733	oxidoreduction coenzyme metabolic proces...	2.4e-16		GO:0000302	response to reactive oxygen species	1e-08
GO:0044264	cellular polysaccharide metabolic proces...	2.4e-16		GO:0009414	response to water deprivation	1.2e-08
GO:0006732	coenzyme metabolic process	3.6e-16		GO:0009266	response to temperature stimulus	2e-08
GO:0046686	response to cadmium ion	1.1e-15		GO:0006457	protein folding	3.5e-08
GO:0006753	nucleoside phosphate metabolic process	2e-15		GO:0042221	response to chemical	3.7e-08
GO:0010038	response to metal ion	2.2e-15		GO:0032958	inositol phosphate biosynthetic process	6.7e-08
GO:0009117	nucleotide metabolic process	6e-15		GO:0022900	electron transport chain	8.2e-08
GO:0019682	glyceraldehyde-3-phosphate metabolic pro...	1.2e-14		GO:0045454	cell redox homeostasis	9e-08
GO:0006090	pyruvate metabolic process	6.4e-14		GO:0019725	cellular homeostasis	1e-07
GO:0000271	polysaccharide biosynthetic process	2.1e-13		GO:1901565	organonitrogen compound catabolic proces...	1.2e-07
GO:0044710	single-organism metabolic process	3.2e-13		GO:0009408	response to heat	1.3e-07
GO:0032787	monocarboxylic acid metabolic process	3.5e-13		GO:0010286	heat acclimation	2.1e-07
GO:0009605	response to external stimulus	5.1e-13		GO:0001101	response to acid chemical	2.2e-07
GO:0016052	carbohydrate catabolic process	5.6e-13		GO:0015994	chlorophyll metabolic process	2.4e-07
GO:0055086	nucleobase-containing small molecule met...	6.4e-13		GO:0006661	phosphatidylinositol biosynthetic proces...	2.7e-07
GO:0006165	nucleoside diphosphate phosphorylation	6.8e-13		GO:0010264	myo-inositol hexakisphosphate biosynthet...	4.3e-07
GO:0046939	nucleotide phosphorylation	7.6e-13		GO:0033517	myo-inositol hexakisphosphate metabolic ...	4.3e-07
GO:1901135	carbohydrate derivative metabolic proces...	7.7e-13		GO:0051186	cofactor metabolic process	5.7e-07
GO:0019693	ribose phosphate metabolic process	9.2e-13		GO:0045017	glycerolipid biosynthetic process	5.8e-07
GO:0010035	response to inorganic substance	1.5e-12		GO:0009737	response to abscisic acid	9.3e-07
GO:0019637	organophosphate metabolic process	1.8e-12		GO:0097305	response to alcohol	9.6e-07
GO:0009132	nucleoside diphosphate metabolic process	2.1e-12		GO:0006778	porphyrin-containing compound metabolic ...	1.3e-06
GO:0006098	pentose-phosphate shunt	3.1e-12		GO:0008654	phospholipid biosynthetic process	1.7e-06
GO:0006081	cellular aldehyde metabolic process	4.3e-12		GO:0042440	pigment metabolic process	1.7e-06
GO:0051156	glucose 6-phosphate metabolic process	5.2e-12		GO:0033013	tetrapyrrole metabolic process	1.7e-06
GO:0006739	NADP metabolic process	6.7e-12		GO:0046474	glycerophospholipid biosynthetic process	2.5e-06
GO:0016126	sterol biosynthetic process	1e-11		GO:0071229	cellular response to acid chemical	3.1e-06
GO:0006096	glycolytic process	1.1e-11		GO:0009788	negative regulation of abscisic acid-act...	3.1e-06
GO:0006757	ATP generation from ADP	1.1e-11		GO:1901420	negative regulation of response to alcoh...	3.1e-06
GO:0009135	purine nucleoside diphosphate metabolic ...	1.1e-11		GO:1905958	negative regulation of cellular response...	3.1e-06
GO:0009179	purine ribonucleoside diphosphate metabo...	1.1e-11		GO:0046165	alcohol biosynthetic process	3.3e-06
GO:0009185	ribonucleoside diphosphate metabolic pro...	1.1e-11		GO:0046173	polyol biosynthetic process	4.2e-06
GO:0046031	ADP metabolic process	1.1e-11		GO:0044712	single-organism catabolic process	5.8e-06
GO:0006633	fatty acid biosynthetic process	1.2e-11		GO:0033993	response to lipid	5.9e-06
GO:0006833	water transport	1.4e-11		GO:0044248	cellular catabolic process	6e-06
