# Supplementary material for: Physiological and Transcriptomic Evaluation of Drought Effect on Own-Rooted and Grafted Grapevine Rootstock (1103P and 101-14MGt)
Source: Plants (Basel). 2023 Feb 28;12(5):1080. doi: 10.3390/plants12051080 (PMC10005690; doi:10.3390/plants12051080)
Supplement: Supplementary file 1 [file plants-12-01080-s001.zip › Supplementary material 7.xlsx]

## Sheet: 101.14_grafted_roots_T2
Up-regulated				Down-regulated
GO.ID	Term	classicFisher		GO.ID	Term	classicFisher
GO:0006869	lipid transport	3.4e-05		GO:0080167	response to karrikin	1.9e-12
GO:0010876	lipid localization	0.00016		GO:0006749	glutathione metabolic process	6.2e-11
GO:0009831	plant-type cell wall modification involv...	0.00018		GO:0006575	cellular modified amino acid metabolic p...	5.1e-08
GO:0009828	plant-type cell wall loosening	0.00027		GO:0042221	response to chemical	1.2e-07
GO:0042547	cell wall modification involved in multi...	0.00035		GO:0042537	benzene-containing compound metabolic pr...	3.7e-07
GO:0051502	diterpene phytoalexin biosynthetic proce...	0.00039		GO:0018883	caprolactam metabolic process	4.8e-07
GO:0051504	diterpene phytoalexin precursor biosynth...	0.00039		GO:0019384	caprolactam catabolic process	4.8e-07
GO:0051501	diterpene phytoalexin metabolic process	0.00052		GO:0072340	cellular lactam catabolic process	7.8e-07
GO:0009825	multidimensional cell growth	0.00093		GO:0050896	response to stimulus	1.3e-06
GO:0009403	toxin biosynthetic process	0.00111		GO:0043605	cellular amide catabolic process	2.3e-06
GO:0052315	phytoalexin biosynthetic process	0.00111		GO:0046482	para-aminobenzoic acid metabolic process	2.7e-06
GO:0034754	cellular hormone metabolic process	0.00112		GO:0072338	cellular lactam metabolic process	4e-06
GO:0052314	phytoalexin metabolic process	0.00132		GO:0018879	biphenyl metabolic process	1e-05
GO:0006699	bile acid biosynthetic process	0.00148		GO:0009072	aromatic amino acid family metabolic pro...	3e-05
GO:0008206	bile acid metabolic process	0.00148		GO:0018948	xylene metabolic process	3.1e-05
GO:1901334	lactone metabolic process	0.00154		GO:0018970	toluene metabolic process	3.1e-05
GO:1901336	lactone biosynthetic process	0.00154		GO:0042184	xylene catabolic process	3.1e-05
GO:1901600	strigolactone metabolic process	0.00154		GO:0042203	toluene catabolic process	3.1e-05
GO:1901601	strigolactone biosynthetic process	0.00154		GO:0072490	toluene-containing compound metabolic pr...	3.1e-05
GO:0008207	C21-steroid hormone metabolic process	0.00209		GO:0072491	toluene-containing compound catabolic pr...	3.1e-05
GO:0009269	response to desiccation	0.00336		GO:0006805	xenobiotic metabolic process	3.8e-05
GO:0010817	regulation of hormone levels	0.00388		GO:0071466	cellular response to xenobiotic stimulus	3.8e-05
GO:0009836	fruit ripening, climacteric	0.00461		GO:0030320	cellular monovalent inorganic anion home...	4.2e-05
GO:0031539	positive regulation of anthocyanin metab...	0.00461		GO:0030643	cellular phosphate ion homeostasis	4.2e-05
GO:0009237	siderophore metabolic process	0.00614		GO:0072501	cellular divalent inorganic anion homeos...	4.2e-05
GO:0019290	siderophore biosynthetic process	0.00614		GO:0072502	cellular trivalent inorganic anion homeo...	4.2e-05
GO:0042445	hormone metabolic process	0.00614		GO:0043603	cellular amide metabolic process	4.5e-05
GO:0046246	terpene biosynthetic process	0.00757		GO:0006790	sulfur compound metabolic process	5e-05
GO:0055114	oxidation-reduction process	0.00777		GO:0042178	xenobiotic catabolic process	5.5e-05
GO:0051552	flavone metabolic process	0.00863		GO:0009628	response to abiotic stimulus	5.8e-05
GO:0051553	flavone biosynthetic process	0.00863		GO:0030259	lipid glycosylation	6.4e-05
GO:0051554	flavonol metabolic process	0.00863		GO:0030002	cellular anion homeostasis	7e-05
GO:0051555	flavonol biosynthetic process	0.00863		GO:0032106	positive regulation of response to extra...	0.00011
GO:0019499	cyanide metabolic process	0.00919		GO:0032109	positive regulation of response to nutri...	0.00011
GO:0001666	response to hypoxia	0.00995		GO:0080040	positive regulation of cellular response...	0.00011
GO:0036293	response to decreased oxygen levels	0.01015		GO:0015698	inorganic anion transport	0.00011
GO:0070482	response to oxygen levels	0.01015		GO:0009605	response to external stimulus	0.00011
GO:0044550	secondary metabolite biosynthetic proces...	0.01044		GO:0009267	cellular response to starvation	0.00012
GO:0009725	response to hormone	0.01508		GO:0042594	response to starvation	0.00014
GO:0042753	positive regulation of circadian rhythm	0.01527		GO:0032104	regulation of response to extracellular ...	0.00015
GO:0010073	meristem maintenance	0.01616		GO:0032107	regulation of response to nutrient level...	0.00015
GO:0071555	cell wall organization	0.01634		GO:0009410	response to xenobiotic stimulus	0.00015
GO:0042214	terpene metabolic process	0.01654		GO:0032101	regulation of response to external stimu...	0.00016
GO:0019184	nonribosomal peptide biosynthetic proces...	0.01679		GO:0031669	cellular response to nutrient levels	0.00016
GO:1901615	organic hydroxy compound metabolic proce...	0.01761		GO:0010035	response to inorganic substance	0.00018
GO:0031324	negative regulation of cellular metaboli...	0.01809		GO:1901564	organonitrogen compound metabolic proces...	0.0002
GO:0009827	plant-type cell wall modification	0.01829		GO:0006820	anion transport	0.00022
GO:0042545	cell wall modification	0.01832		GO:0031667	response to nutrient levels	0.00024
GO:1901617	organic hydroxy compound biosynthetic pr...	0.01854		GO:0009810	stilbene metabolic process	0.00026
GO:0016102	diterpenoid biosynthetic process	0.01958		GO:0009811	stilbene biosynthetic process	0.00026

## Sheet: 101.14_grafted_leaves_T2
Up-regulated				Down-regulated
GO.ID	Term	classicFisher		GO.ID	Term	classicFisher
GO:0015979	photosynthesis	1.9e-16		GO:0015979	photosynthesis	1.9e-16
GO:0019684	photosynthesis, light reaction	6.3e-13		GO:0019684	photosynthesis, light reaction	6.3e-13
GO:0015994	chlorophyll metabolic process	1.8e-12		GO:0015994	chlorophyll metabolic process	1.8e-12
GO:0015995	chlorophyll biosynthetic process	3.4e-12		GO:0015995	chlorophyll biosynthetic process	3.4e-12
GO:0042440	pigment metabolic process	4.4e-12		GO:0042440	pigment metabolic process	4.4e-12
GO:0006778	porphyrin-containing compound metabolic ...	5.6e-12		GO:0006778	porphyrin-containing compound metabolic ...	5.6e-12
GO:0033013	tetrapyrrole metabolic process	6.8e-12		GO:0033013	tetrapyrrole metabolic process	6.8e-12
GO:0046148	pigment biosynthetic process	1.3e-11		GO:0046148	pigment biosynthetic process	1.3e-11
GO:0006779	porphyrin-containing compound biosynthet...	3.3e-11		GO:0006779	porphyrin-containing compound biosynthet...	3.3e-11
GO:0033014	tetrapyrrole biosynthetic process	5.2e-11		GO:0033014	tetrapyrrole biosynthetic process	5.2e-11
GO:0009765	photosynthesis, light harvesting	1e-09		GO:0009765	photosynthesis, light harvesting	1e-09
GO:0051186	cofactor metabolic process	1.7e-08		GO:0051186	cofactor metabolic process	1.7e-08
GO:0044711	single-organism biosynthetic process	2.4e-08		GO:0044711	single-organism biosynthetic process	2.4e-08
GO:0006091	generation of precursor metabolites and ...	1.6e-07		GO:0006091	generation of precursor metabolites and ...	1.6e-07
GO:0019252	starch biosynthetic process	1.8e-07		GO:0019252	starch biosynthetic process	1.8e-07
GO:0006098	pentose-phosphate shunt	2.7e-07		GO:0006098	pentose-phosphate shunt	2.7e-07
GO:0051156	glucose 6-phosphate metabolic process	3.2e-07		GO:0051156	glucose 6-phosphate metabolic process	3.2e-07
GO:0006739	NADP metabolic process	3.4e-07		GO:0006739	NADP metabolic process	3.4e-07
GO:0019344	cysteine biosynthetic process	5.9e-07		GO:0019344	cysteine biosynthetic process	5.9e-07
GO:0019682	glyceraldehyde-3-phosphate metabolic pro...	7.8e-07		GO:0019682	glyceraldehyde-3-phosphate metabolic pro...	7.8e-07
GO:0051188	cofactor biosynthetic process	8.4e-07		GO:0051188	cofactor biosynthetic process	8.4e-07
GO:0044283	small molecule biosynthetic process	9.6e-07		GO:0044283	small molecule biosynthetic process	9.6e-07
GO:0009070	serine family amino acid biosynthetic pr...	9.9e-07		GO:0009070	serine family amino acid biosynthetic pr...	9.9e-07
GO:0035304	regulation of protein dephosphorylation	1.9e-06		GO:0035304	regulation of protein dephosphorylation	1.9e-06
GO:0035303	regulation of dephosphorylation	2e-06		GO:0035303	regulation of dephosphorylation	2e-06
GO:0006534	cysteine metabolic process	4.1e-06		GO:0006534	cysteine metabolic process	4.1e-06
GO:0009416	response to light stimulus	5e-06		GO:0009416	response to light stimulus	5e-06
GO:0000097	sulfur amino acid biosynthetic process	1.1e-05		GO:0000097	sulfur amino acid biosynthetic process	1.1e-05
GO:0006081	cellular aldehyde metabolic process	1.1e-05		GO:0006081	cellular aldehyde metabolic process	1.1e-05
GO:0009314	response to radiation	1.6e-05		GO:0009314	response to radiation	1.6e-05
GO:0016053	organic acid biosynthetic process	2.3e-05		GO:0016053	organic acid biosynthetic process	2.3e-05
GO:0046394	carboxylic acid biosynthetic process	2.3e-05		GO:0046394	carboxylic acid biosynthetic process	2.3e-05
GO:0009714	chalcone metabolic process	2.8e-05		GO:0009714	chalcone metabolic process	2.8e-05
GO:0009715	chalcone biosynthetic process	2.8e-05		GO:0009715	chalcone biosynthetic process	2.8e-05
GO:0072524	pyridine-containing compound metabolic p...	3e-05		GO:0072524	pyridine-containing compound metabolic p...	3e-05
GO:0000023	maltose metabolic process	3.4e-05		GO:0000023	maltose metabolic process	3.4e-05
GO:0006720	isoprenoid metabolic process	3.9e-05		GO:0006720	isoprenoid metabolic process	3.9e-05
GO:0010206	photosystem II repair	3.9e-05		GO:0010206	photosystem II repair	3.9e-05
GO:0030091	protein repair	3.9e-05		GO:0030091	protein repair	3.9e-05
GO:0009637	response to blue light	6.9e-05		GO:0009637	response to blue light	6.9e-05
GO:1901566	organonitrogen compound biosynthetic pro...	7.7e-05		GO:1901566	organonitrogen compound biosynthetic pro...	7.7e-05
GO:0019362	pyridine nucleotide metabolic process	8.5e-05		GO:0019362	pyridine nucleotide metabolic process	8.5e-05
GO:0019288	isopentenyl diphosphate biosynthetic pro...	8.7e-05		GO:0019288	isopentenyl diphosphate biosynthetic pro...	8.7e-05
GO:0009240	isopentenyl diphosphate biosynthetic pro...	9.4e-05		GO:0009240	isopentenyl diphosphate biosynthetic pro...	9.4e-05
GO:0046490	isopentenyl diphosphate metabolic proces...	9.4e-05		GO:0046490	isopentenyl diphosphate metabolic proces...	9.4e-05
GO:0008299	isoprenoid biosynthetic process	9.8e-05		GO:0008299	isoprenoid biosynthetic process	9.8e-05
GO:0006733	oxidoreduction coenzyme metabolic proces...	0.00012		GO:0006733	oxidoreduction coenzyme metabolic proces...	0.00012
GO:0009411	response to UV	0.00012		GO:0009411	response to UV	0.00012
GO:1901607	alpha-amino acid biosynthetic process	0.00013		GO:1901607	alpha-amino acid biosynthetic process	0.00013
GO:0000096	sulfur amino acid metabolic process	0.00016		GO:0000096	sulfur amino acid metabolic process	0.00016

## Sheet: 101.14_grafted_roots_T3
Up-regulated				Down-regulated
GO.ID	Term	classicFisher		GO.ID	Term	classicFisher
GO:0055114	oxidation-reduction process	6.2e-23		GO:1901700	response to oxygen-containing compound	< 1e-30
GO:0010038	response to metal ion	2.8e-17		GO:0001101	response to acid chemical	4.6e-24
GO:0046686	response to cadmium ion	1.6e-14		GO:0042221	response to chemical	9.2e-23
GO:0010035	response to inorganic substance	5.8e-13		GO:0010035	response to inorganic substance	4.5e-19
GO:0042254	ribosome biogenesis	2.5e-12		GO:0009628	response to abiotic stimulus	4.5e-19
GO:0022613	ribonucleoprotein complex biogenesis	5.8e-12		GO:0006979	response to oxidative stress	6.9e-16
GO:0006694	steroid biosynthetic process	2.1e-11		GO:0009719	response to endogenous stimulus	3.9e-15
GO:0009698	phenylpropanoid metabolic process	6.5e-11		GO:0009725	response to hormone	5.9e-15
GO:0042221	response to chemical	8.3e-11		GO:0009415	response to water	3.5e-14
GO:0006518	peptide metabolic process	8.4e-11		GO:0009737	response to abscisic acid	7.5e-14
GO:0044085	cellular component biogenesis	1.4e-10		GO:0097305	response to alcohol	8e-14
GO:0006096	glycolytic process	1.7e-10		GO:0009414	response to water deprivation	1.3e-13
GO:0006757	ATP generation from ADP	1.7e-10		GO:0010033	response to organic substance	1.4e-13
GO:0009135	purine nucleoside diphosphate metabolic ...	1.7e-10		GO:0033993	response to lipid	3.1e-13
GO:0009179	purine ribonucleoside diphosphate metabo...	1.7e-10		GO:0006749	glutathione metabolic process	4.8e-12
GO:0009185	ribonucleoside diphosphate metabolic pro...	1.7e-10		GO:0050896	response to stimulus	2e-11
GO:0046031	ADP metabolic process	1.7e-10		GO:0006950	response to stress	1.4e-10
GO:0008202	steroid metabolic process	3e-10		GO:0006970	response to osmotic stress	1.9e-10
GO:0006165	nucleoside diphosphate phosphorylation	4.1e-10		GO:0009644	response to high light intensity	3.6e-10
GO:0019748	secondary metabolic process	8e-10		GO:0042542	response to hydrogen peroxide	4.3e-10
GO:0046939	nucleotide phosphorylation	9.4e-10		GO:0009266	response to temperature stimulus	4.9e-10
GO:0006833	water transport	1.3e-09		GO:0015996	chlorophyll catabolic process	8.2e-10
GO:0042044	fluid transport	1.3e-09		GO:0046149	pigment catabolic process	8.2e-10
GO:0009132	nucleoside diphosphate metabolic process	1.4e-09		GO:0000302	response to reactive oxygen species	1e-09
GO:0016052	carbohydrate catabolic process	1.4e-09		GO:0009642	response to light intensity	4.2e-09
GO:0044724	single-organism carbohydrate catabolic p...	2.9e-09		GO:0080167	response to karrikin	5.1e-09
GO:0009804	coumarin metabolic process	3.8e-09		GO:0006787	porphyrin-containing compound catabolic ...	5.2e-09
GO:0009805	coumarin biosynthetic process	3.8e-09		GO:0033015	tetrapyrrole catabolic process	5.2e-09
GO:0044550	secondary metabolite biosynthetic proces...	7.1e-09		GO:0051187	cofactor catabolic process	5.2e-09
GO:0043603	cellular amide metabolic process	8e-09		GO:0009651	response to salt stress	5.9e-09
GO:0043043	peptide biosynthetic process	8.3e-09		GO:0009408	response to heat	1.6e-08
GO:0009699	phenylpropanoid biosynthetic process	9.5e-09		GO:0015994	chlorophyll metabolic process	1.7e-08
GO:0009853	photorespiration	1.2e-08		GO:0006778	porphyrin-containing compound metabolic ...	4.3e-08
GO:0009813	flavonoid biosynthetic process	1.4e-08		GO:0042538	hyperosmotic salinity response	5e-08
GO:0006412	translation	2.1e-08		GO:0033013	tetrapyrrole metabolic process	6.1e-08
GO:0010167	response to nitrate	2.2e-08		GO:0006972	hyperosmotic response	1.1e-07
GO:0006970	response to osmotic stress	2.6e-08		GO:0006575	cellular modified amino acid metabolic p...	1.2e-07
GO:0009808	lignin metabolic process	3.6e-08		GO:0009744	response to sucrose	2.8e-07
GO:0009651	response to salt stress	4e-08		GO:0034285	response to disaccharide	2.8e-07
GO:0015706	nitrate transport	5.7e-08		GO:0006012	galactose metabolic process	4.9e-07
GO:0000041	transition metal ion transport	6.4e-08		GO:0010286	heat acclimation	4.9e-07
GO:0050896	response to stimulus	7.9e-08		GO:0009611	response to wounding	1e-06
GO:0006811	ion transport	8.7e-08		GO:0042440	pigment metabolic process	3.5e-06
GO:0005975	carbohydrate metabolic process	1.2e-07		GO:0044248	cellular catabolic process	3.7e-06
GO:0010817	regulation of hormone levels	1.3e-07		GO:0042744	hydrogen peroxide catabolic process	5.2e-06
GO:0046034	ATP metabolic process	1.3e-07		GO:0009723	response to ethylene	5.8e-06
GO:0009144	purine nucleoside triphosphate metabolic...	1.5e-07		GO:0071369	cellular response to ethylene stimulus	1e-05
GO:0009205	purine ribonucleoside triphosphate metab...	1.5e-07		GO:0006811	ion transport	1.1e-05
GO:0009199	ribonucleoside triphosphate metabolic pr...	1.8e-07		GO:1901565	organonitrogen compound catabolic proces...	1.2e-05
GO:0015698	inorganic anion transport	2e-07		GO:0009416	response to light stimulus	1.7e-05

## Sheet: 101.14_grafted_leaves_T3
Up-regulated				Down-regulated
GO.ID	Term	classicFisher		GO.ID	Term	classicFisher
GO:0010035	response to inorganic substance	< 1e-30		GO:0010035	response to inorganic substance	1.1e-11
GO:0042221	response to chemical	< 1e-30		GO:1901700	response to oxygen-containing compound	8.6e-11
GO:0046686	response to cadmium ion	2.5e-27		GO:0009415	response to water	2.9e-10
GO:0010038	response to metal ion	2e-25		GO:0006081	cellular aldehyde metabolic process	3.9e-10
GO:0009266	response to temperature stimulus	2.2e-24		GO:0001101	response to acid chemical	1.2e-09
GO:1901700	response to oxygen-containing compound	1e-21		GO:0009414	response to water deprivation	2.9e-09
GO:0009628	response to abiotic stimulus	4.5e-21		GO:0019682	glyceraldehyde-3-phosphate metabolic pro...	1.3e-08
GO:0072524	pyridine-containing compound metabolic p...	9e-21		GO:0009737	response to abscisic acid	1.8e-08
GO:0006091	generation of precursor metabolites and ...	1.1e-20		GO:0097305	response to alcohol	1.9e-08
GO:0019362	pyridine nucleotide metabolic process	8.9e-20		GO:0042221	response to chemical	2.2e-08
GO:0009408	response to heat	1.8e-19		GO:0015994	chlorophyll metabolic process	1e-07
GO:0009642	response to light intensity	9.1e-19		GO:0071215	cellular response to abscisic acid stimu...	1.1e-07
GO:0046496	nicotinamide nucleotide metabolic proces...	9.8e-19		GO:0097306	cellular response to alcohol	1.2e-07
GO:0009644	response to high light intensity	1.8e-18		GO:0042538	hyperosmotic salinity response	1.7e-07
GO:0000302	response to reactive oxygen species	5.3e-18		GO:0019288	isopentenyl diphosphate biosynthetic pro...	2.5e-07
GO:0006733	oxidoreduction coenzyme metabolic proces...	4.3e-17		GO:0071229	cellular response to acid chemical	2.7e-07
GO:0006950	response to stress	4.8e-17		GO:0071396	cellular response to lipid	2.8e-07
GO:0034976	response to endoplasmic reticulum stress	5.9e-17		GO:0009240	isopentenyl diphosphate biosynthetic pro...	2.9e-07
GO:0042542	response to hydrogen peroxide	3.4e-16		GO:0046490	isopentenyl diphosphate metabolic proces...	2.9e-07
GO:0006732	coenzyme metabolic process	4.3e-16		GO:0006778	porphyrin-containing compound metabolic ...	3.3e-07
GO:0006165	nucleoside diphosphate phosphorylation	4.5e-16		GO:0019725	cellular homeostasis	3.4e-07
GO:0006979	response to oxidative stress	6.5e-16		GO:0033013	tetrapyrrole metabolic process	4.1e-07
GO:0006096	glycolytic process	8.1e-16		GO:0009788	negative regulation of abscisic acid-act...	4.1e-07
GO:0006757	ATP generation from ADP	8.1e-16		GO:1901420	negative regulation of response to alcoh...	4.1e-07
GO:0009135	purine nucleoside diphosphate metabolic ...	8.1e-16		GO:1905958	negative regulation of cellular response...	4.1e-07
GO:0009179	purine ribonucleoside diphosphate metabo...	8.1e-16		GO:0033993	response to lipid	5.8e-07
GO:0009185	ribonucleoside diphosphate metabolic pro...	8.1e-16		GO:0032870	cellular response to hormone stimulus	1.6e-06
GO:0046031	ADP metabolic process	8.1e-16		GO:0006644	phospholipid metabolic process	1.7e-06
GO:0046939	nucleotide phosphorylation	1.5e-15		GO:0071495	cellular response to endogenous stimulus	1.8e-06
GO:0009132	nucleoside diphosphate metabolic process	1.5e-15		GO:0009657	plastid organization	2.4e-06
GO:0006753	nucleoside phosphate metabolic process	1.7e-15		GO:0051186	cofactor metabolic process	3.8e-06
GO:0044724	single-organism carbohydrate catabolic p...	1.7e-15		GO:0006979	response to oxidative stress	3.9e-06
GO:0009117	nucleotide metabolic process	2.5e-15		GO:0008654	phospholipid biosynthetic process	4e-06
GO:0009144	purine nucleoside triphosphate metabolic...	3.1e-15		GO:0009725	response to hormone	4.4e-06
GO:0009205	purine ribonucleoside triphosphate metab...	3.1e-15		GO:0009787	regulation of abscisic acid-activated si...	6.6e-06
GO:0009199	ribonucleoside triphosphate metabolic pr...	3.9e-15		GO:1901419	regulation of response to alcohol	6.6e-06
GO:0046034	ATP metabolic process	4.3e-15		GO:1905957	regulation of cellular response to alcoh...	6.6e-06
GO:0009141	nucleoside triphosphate metabolic proces...	5.3e-15		GO:0042542	response to hydrogen peroxide	7.6e-06
GO:0009126	purine nucleoside monophosphate metaboli...	6e-15		GO:0009628	response to abiotic stimulus	8.6e-06
GO:0009167	purine ribonucleoside monophosphate meta...	6e-15		GO:0009651	response to salt stress	9.2e-06
GO:0002376	immune system process	8e-15		GO:0000302	response to reactive oxygen species	1.1e-05
GO:0009161	ribonucleoside monophosphate metabolic p...	9.2e-15		GO:0006972	hyperosmotic response	1.1e-05
GO:0009607	response to biotic stimulus	1.2e-14		GO:1901701	cellular response to oxygen-containing c...	1.5e-05
GO:0009605	response to external stimulus	1.3e-14		GO:0032787	monocarboxylic acid metabolic process	1.5e-05
GO:0009150	purine ribonucleotide metabolic process	1.4e-14		GO:0045912	negative regulation of carbohydrate meta...	1.5e-05
GO:0009123	nucleoside monophosphate metabolic proce...	1.4e-14		GO:0009968	negative regulation of signal transducti...	1.8e-05
GO:0043207	response to external biotic stimulus	1.5e-14		GO:0010648	negative regulation of cell communicatio...	1.8e-05
GO:0051707	response to other organism	1.5e-14		GO:0023057	negative regulation of signaling	1.8e-05
GO:0006163	purine nucleotide metabolic process	2.7e-14		GO:0045454	cell redox homeostasis	2.4e-05
GO:0015980	energy derivation by oxidation of organi...	3.7e-14		GO:0042440	pigment metabolic process	3.1e-05

## Sheet: 1103P_grafted_roots_T2
Up-regulated				Down-regulated
GO.ID	Term	classicFisher		GO.ID	Term	classicFisher
GO:0010167	response to nitrate	8.8e-07		GO:0009699	phenylpropanoid biosynthetic process	< 1e-30
GO:0010044	response to aluminum ion	9.2e-06		GO:0009698	phenylpropanoid metabolic process	< 1e-30
GO:0006970	response to osmotic stress	1e-05		GO:0009808	lignin metabolic process	1.4e-30
GO:0006833	water transport	1.5e-05		GO:0044550	secondary metabolite biosynthetic proces...	2.9e-29
GO:0042044	fluid transport	1.5e-05		GO:0009804	coumarin metabolic process	8e-29
GO:0015706	nitrate transport	2.3e-05		GO:0009805	coumarin biosynthetic process	8e-29
GO:0006820	anion transport	3.5e-05		GO:0019748	secondary metabolic process	7e-27
GO:0009651	response to salt stress	0.0001		GO:0009810	stilbene metabolic process	2e-24
GO:0015743	malate transport	0.00013		GO:0009811	stilbene biosynthetic process	2e-24
GO:0080058	protein deglutathionylation	0.00015		GO:0009809	lignin biosynthetic process	4.3e-21
GO:0015698	inorganic anion transport	0.00019		GO:0019336	phenol-containing compound catabolic pro...	5.4e-20
GO:0015740	C4-dicarboxylate transport	0.00019		GO:0046244	salicylic acid catabolic process	5.4e-20
GO:0010035	response to inorganic substance	0.00033		GO:1900674	olefin biosynthetic process	6.1e-20
GO:0019310	inositol catabolic process	0.00044		GO:0009819	drought recovery	1.2e-18
GO:0015669	gas transport	0.00047		GO:0006558	L-phenylalanine metabolic process	4.5e-18
GO:0042221	response to chemical	0.00047		GO:1902221	erythrose 4-phosphate/phosphoenolpyruvat...	4.5e-18
GO:0019755	one-carbon compound transport	0.00059		GO:0080167	response to karrikin	1.8e-17
GO:0098656	anion transmembrane transport	0.00066		GO:1900673	olefin metabolic process	2.5e-17
GO:0050896	response to stimulus	0.00076		GO:0009800	cinnamic acid biosynthetic process	2.2e-16
GO:0002238	response to molecule of fungal origin	0.00085		GO:0009803	cinnamic acid metabolic process	2.2e-16
GO:1901698	response to nitrogen compound	0.00094		GO:0006559	L-phenylalanine catabolic process	2.2e-15
GO:0009750	response to fructose	0.00106		GO:1902222	erythrose 4-phosphate/phosphoenolpyruvat...	2.2e-15
GO:0006835	dicarboxylic acid transport	0.00141		GO:0010035	response to inorganic substance	8.4e-15
GO:0044765	single-organism transport	0.0017		GO:0006570	tyrosine metabolic process	2.6e-14
GO:1901700	response to oxygen-containing compound	0.00203		GO:0006749	glutathione metabolic process	3.2e-14
GO:1902578	single-organism localization	0.0022		GO:0018879	biphenyl metabolic process	3.2e-13
GO:0071396	cellular response to lipid	0.00228		GO:0055114	oxidation-reduction process	4.5e-13
GO:0006949	syncytium formation	0.00234		GO:0006950	response to stress	2.9e-12
GO:0001101	response to acid chemical	0.00246		GO:0042221	response to chemical	4.9e-12
GO:0010033	response to organic substance	0.00352		GO:0009072	aromatic amino acid family metabolic pro...	6.8e-12
GO:0009746	response to hexose	0.0036		GO:0042537	benzene-containing compound metabolic pr...	1.3e-11
GO:0006811	ion transport	0.00376		GO:0018948	xylene metabolic process	3.9e-11
GO:0034284	response to monosaccharide	0.00425		GO:0018970	toluene metabolic process	3.9e-11
GO:0016052	carbohydrate catabolic process	0.00459		GO:0042184	xylene catabolic process	3.9e-11
GO:0009628	response to abiotic stimulus	0.00482		GO:0042203	toluene catabolic process	3.9e-11
GO:0009269	response to desiccation	0.00486		GO:0072490	toluene-containing compound metabolic pr...	3.9e-11
GO:0080170	hydrogen peroxide transmembrane transpor...	0.00506		GO:0072491	toluene-containing compound catabolic pr...	3.9e-11
GO:0006020	inositol metabolic process	0.00574		GO:0001101	response to acid chemical	4.7e-11
GO:0007030	Golgi organization	0.0064		GO:1901616	organic hydroxy compound catabolic proce...	4.9e-11
GO:0010038	response to metal ion	0.00646		GO:0018883	caprolactam metabolic process	6.5e-11
GO:0006810	transport	0.00658		GO:0019384	caprolactam catabolic process	6.5e-11
GO:0046164	alcohol catabolic process	0.00688		GO:0009074	aromatic amino acid family catabolic pro...	1.9e-10
GO:0044275	cellular carbohydrate catabolic process	0.00698		GO:0072340	cellular lactam catabolic process	2.6e-10
GO:0001666	response to hypoxia	0.00708		GO:0006979	response to oxidative stress	3.3e-10
GO:0036293	response to decreased oxygen levels	0.00738		GO:0010224	response to UV-B	5.1e-10
GO:0070482	response to oxygen levels	0.00738		GO:0009611	response to wounding	9e-10
GO:0009738	abscisic acid-activated signaling pathwa...	0.00829		GO:0044710	single-organism metabolic process	1.4e-09
GO:0009414	response to water deprivation	0.00862		GO:0009821	alkaloid biosynthetic process	4.7e-09
GO:0034762	regulation of transmembrane transport	0.00868		GO:0043605	cellular amide catabolic process	4.9e-09
GO:0034765	regulation of ion transmembrane transpor...	0.00868		GO:1901700	response to oxygen-containing compound	5e-09

## Sheet: 1103P_grafted_leaves_T2
Up-regulated					Down-regulated
GO.ID	Term	classicFisher			GO.ID	Term	classicFisher
					GO:0006879	cellular iron ion homeostasis	2.2e-09
					GO:0006873	cellular ion homeostasis	1.1e-08
					GO:0055072	iron ion homeostasis	1.1e-08
					GO:0098771	inorganic ion homeostasis	1.4e-08
					GO:0055082	cellular chemical homeostasis	1.7e-08
					GO:0046916	cellular transition metal ion homeostasi...	2e-08
					GO:0050801	ion homeostasis	6.8e-08
					GO:0055076	transition metal ion homeostasis	8.8e-08
					GO:0006875	cellular metal ion homeostasis	1.4e-07
					GO:0048878	chemical homeostasis	1.7e-07
					GO:0006826	iron ion transport	2e-07
					GO:0019725	cellular homeostasis	2.8e-07
					GO:0055065	metal ion homeostasis	4.5e-07
					GO:0010039	response to iron ion	7.3e-07
					GO:0030003	cellular cation homeostasis	9.1e-07
					GO:0042542	response to hydrogen peroxide	9.2e-07
					GO:0033993	response to lipid	1.4e-06
					GO:0000041	transition metal ion transport	2.7e-06
					GO:0015994	chlorophyll metabolic process	2.7e-06
					GO:0042592	homeostatic process	2.7e-06
					GO:0055080	cation homeostasis	3.4e-06
					GO:0006778	porphyrin-containing compound metabolic ...	3.6e-06
					GO:0033013	tetrapyrrole metabolic process	3.8e-06
					GO:0000302	response to reactive oxygen species	9.2e-06
					GO:0010043	response to zinc ion	1e-05
					GO:0009737	response to abscisic acid	1.4e-05
					GO:0097305	response to alcohol	1.4e-05
					GO:0042221	response to chemical	3.5e-05
					GO:0001101	response to acid chemical	3.7e-05
					GO:0009725	response to hormone	4.8e-05
					GO:0009719	response to endogenous stimulus	7.9e-05
					GO:0009617	response to bacterium	0.00012
					GO:0006979	response to oxidative stress	0.00017
					GO:0019497	hexachlorocyclohexane metabolic process	0.00019
					GO:0030001	metal ion transport	0.00021
					GO:1901700	response to oxygen-containing compound	0.00023
					GO:0065008	regulation of biological quality	0.0003
					GO:0042196	chlorinated hydrocarbon metabolic proces...	0.00033
					GO:0042197	halogenated hydrocarbon metabolic proces...	0.00033
					GO:0006811	ion transport	0.00034
					GO:0006771	riboflavin metabolic process	0.00041
					GO:0042726	flavin-containing compound metabolic pro...	0.00041
					GO:0048827	phyllome development	0.00044
					GO:0010035	response to inorganic substance	0.00047
					GO:0010038	response to metal ion	0.00051
					GO:0010033	response to organic substance	0.00051
					GO:0015979	photosynthesis	0.0006
					GO:0009908	flower development	0.0007
					GO:0090567	reproductive shoot system development	0.00076
					GO:0009628	response to abiotic stimulus	0.00109

## Sheet: 1103P_grafted_roots_T3
Up-regulated				Down-regulated
GO.ID	Term	classicFisher		GO.ID	Term	classicFisher
GO:0055114	oxidation-reduction process	2e-22		GO:1901700	response to oxygen-containing compound	3.1e-22
GO:0005975	carbohydrate metabolic process	5.2e-20		GO:0009628	response to abiotic stimulus	6e-21
GO:0010038	response to metal ion	5.3e-18		GO:0010035	response to inorganic substance	2.2e-19
GO:0010035	response to inorganic substance	2.6e-16		GO:0042221	response to chemical	3.1e-19
GO:0010075	regulation of meristem growth	1.4e-15		GO:0001101	response to acid chemical	4e-15
GO:0044723	single-organism carbohydrate metabolic p...	2.3e-15		GO:0044248	cellular catabolic process	2.6e-14
GO:0008202	steroid metabolic process	4.1e-15		GO:0006979	response to oxidative stress	8.7e-12
GO:0035266	meristem growth	2e-14		GO:0009056	catabolic process	1.4e-11
GO:0046686	response to cadmium ion	2.9e-14		GO:0009266	response to temperature stimulus	4.9e-11
GO:0006694	steroid biosynthetic process	5.4e-14		GO:0009719	response to endogenous stimulus	5.1e-11
GO:0010817	regulation of hormone levels	1.2e-13		GO:0033013	tetrapyrrole metabolic process	9.4e-11
GO:0042221	response to chemical	8.6e-13		GO:0015994	chlorophyll metabolic process	9.6e-11
GO:0016126	sterol biosynthetic process	2.7e-12		GO:0006778	porphyrin-containing compound metabolic ...	1.4e-10
GO:0006084	acetyl-CoA metabolic process	3.2e-12		GO:0009415	response to water	1.7e-10
GO:0043094	cellular metabolic compound salvage	1.2e-11		GO:0015996	chlorophyll catabolic process	4.7e-10
GO:0006637	acyl-CoA metabolic process	1.7e-11		GO:0046149	pigment catabolic process	4.7e-10
GO:0035383	thioester metabolic process	1.7e-11		GO:0009644	response to high light intensity	6.6e-10
GO:0016052	carbohydrate catabolic process	2.8e-11		GO:0015979	photosynthesis	6.8e-10
GO:0016128	phytosteroid metabolic process	3.4e-11		GO:0009414	response to water deprivation	1.2e-09
GO:0048509	regulation of meristem development	4.3e-11		GO:0006787	porphyrin-containing compound catabolic ...	1.3e-09
GO:0016125	sterol metabolic process	4.8e-11		GO:0033015	tetrapyrrole catabolic process	1.3e-09
GO:0080129	proteasome core complex assembly	4.8e-11		GO:0051187	cofactor catabolic process	1.3e-09
GO:0006833	water transport	5e-11		GO:0033993	response to lipid	1.6e-09
GO:0042044	fluid transport	5e-11		GO:0010033	response to organic substance	1.6e-09
GO:0009853	photorespiration	6.2e-11		GO:0009737	response to abscisic acid	1.6e-09
GO:0016129	phytosteroid biosynthetic process	7.2e-11		GO:0042542	response to hydrogen peroxide	1.6e-09
GO:0016131	brassinosteroid metabolic process	9.1e-11		GO:0097305	response to alcohol	1.7e-09
GO:0042445	hormone metabolic process	9.5e-11		GO:0009642	response to light intensity	1.8e-09
GO:0016132	brassinosteroid biosynthetic process	2e-10		GO:0019439	aromatic compound catabolic process	2e-09
GO:0050896	response to stimulus	2.1e-10		GO:0050896	response to stimulus	2.1e-09
GO:0010073	meristem maintenance	2.2e-10		GO:0009725	response to hormone	3.4e-09
GO:0000041	transition metal ion transport	2.3e-10		GO:1901575	organic substance catabolic process	8e-09
GO:0009651	response to salt stress	2.4e-10		GO:0000302	response to reactive oxygen species	9.5e-09
GO:0071554	cell wall organization or biogenesis	2.9e-10		GO:0044712	single-organism catabolic process	1.1e-08
GO:0015706	nitrate transport	3.5e-10		GO:1901361	organic cyclic compound catabolic proces...	2.1e-08
GO:0006970	response to osmotic stress	5.9e-10		GO:0042440	pigment metabolic process	2.8e-08
GO:0005976	polysaccharide metabolic process	9.1e-10		GO:0019725	cellular homeostasis	3.1e-08
GO:0044262	cellular carbohydrate metabolic process	1.1e-09		GO:0019684	photosynthesis, light reaction	3.9e-08
GO:0044699	single-organism process	2.7e-09		GO:0009605	response to external stimulus	4.1e-08
GO:0042546	cell wall biogenesis	3.5e-09		GO:0009416	response to light stimulus	4.7e-08
GO:0009698	phenylpropanoid metabolic process	4.1e-09		GO:0010286	heat acclimation	1.3e-07
GO:0048638	regulation of developmental growth	5.4e-09		GO:0044282	small molecule catabolic process	1.7e-07
GO:0044724	single-organism carbohydrate catabolic p...	6.4e-09		GO:0016036	cellular response to phosphate starvatio...	1.8e-07
GO:1901617	organic hydroxy compound biosynthetic pr...	9.6e-09		GO:0031668	cellular response to extracellular stimu...	2e-07
GO:0015698	inorganic anion transport	1.1e-08		GO:0006950	response to stress	2.1e-07
GO:0048589	developmental growth	1.2e-08		GO:0042594	response to starvation	2.2e-07
GO:0006073	cellular glucan metabolic process	1.3e-08		GO:0071496	cellular response to external stimulus	2.2e-07
GO:0044042	glucan metabolic process	1.3e-08		GO:0009611	response to wounding	2.3e-07
GO:0044710	single-organism metabolic process	1.7e-08		GO:0007623	circadian rhythm	3.2e-07
GO:0044264	cellular polysaccharide metabolic proces...	2.1e-08		GO:0009991	response to extracellular stimulus	3.4e-07

## Sheet: 1103P_grafted_leaves_T3
Up-regulated				Down-regulated
GO.ID	Term	classicFisher		GO.ID	Term	classicFisher
GO:0044723	single-organism carbohydrate metabolic p...	4.9e-26		GO:1901700	response to oxygen-containing compound	3.2e-14
GO:0005975	carbohydrate metabolic process	2.8e-25		GO:0042221	response to chemical	2.5e-13
GO:0016051	carbohydrate biosynthetic process	6.4e-18		GO:0010035	response to inorganic substance	9.1e-12
GO:0005976	polysaccharide metabolic process	2.9e-16		GO:0001101	response to acid chemical	2e-11
GO:0044262	cellular carbohydrate metabolic process	9e-16		GO:0006979	response to oxidative stress	5e-10
GO:0006732	coenzyme metabolic process	1.9e-15		GO:0000302	response to reactive oxygen species	2.1e-09
GO:0009126	purine nucleoside monophosphate metaboli...	5e-15		GO:0031667	response to nutrient levels	9.2e-09
GO:0009167	purine ribonucleoside monophosphate meta...	5e-15		GO:0009991	response to extracellular stimulus	9.7e-09
GO:0009161	ribonucleoside monophosphate metabolic p...	8.9e-15		GO:0031669	cellular response to nutrient levels	2.8e-08
GO:0044264	cellular polysaccharide metabolic proces...	9.4e-15		GO:0031668	cellular response to extracellular stimu...	3.4e-08
GO:0009123	nucleoside monophosphate metabolic proce...	1.4e-14		GO:0071496	cellular response to external stimulus	3.6e-08
GO:0046686	response to cadmium ion	1.5e-14		GO:0042594	response to starvation	5.3e-08
GO:0009150	purine ribonucleotide metabolic process	1.6e-14		GO:0033993	response to lipid	7.1e-08
GO:0009144	purine nucleoside triphosphate metabolic...	1.7e-14		GO:0009737	response to abscisic acid	9.7e-08
GO:0009205	purine ribonucleoside triphosphate metab...	1.7e-14		GO:0097305	response to alcohol	1e-07
GO:0046034	ATP metabolic process	2.2e-14		GO:0009267	cellular response to starvation	1.2e-07
GO:0009199	ribonucleoside triphosphate metabolic pr...	2.2e-14		GO:0042542	response to hydrogen peroxide	1.2e-07
GO:0009141	nucleoside triphosphate metabolic proces...	3.1e-14		GO:0044270	cellular nitrogen compound catabolic pro...	2.8e-07
GO:0006163	purine nucleotide metabolic process	3.6e-14		GO:0046700	heterocycle catabolic process	2.9e-07
GO:0006073	cellular glucan metabolic process	1.6e-13		GO:0009719	response to endogenous stimulus	4.2e-07
GO:0044042	glucan metabolic process	1.6e-13		GO:0071229	cellular response to acid chemical	4.3e-07
GO:0006084	acetyl-CoA metabolic process	2.5e-13		GO:0032870	cellular response to hormone stimulus	8.8e-07
GO:0040007	growth	3.4e-13		GO:0009725	response to hormone	9.3e-07
GO:0010075	regulation of meristem growth	4.1e-13		GO:0071495	cellular response to endogenous stimulus	1.1e-06
GO:0016126	sterol biosynthetic process	8.5e-13		GO:0010033	response to organic substance	1.1e-06
GO:0035266	meristem growth	1.7e-12		GO:1901701	cellular response to oxygen-containing c...	1.5e-06
GO:0006637	acyl-CoA metabolic process	2e-12		GO:0044248	cellular catabolic process	3e-06
GO:0035383	thioester metabolic process	2e-12		GO:0050896	response to stimulus	5.5e-06
GO:0016052	carbohydrate catabolic process	2.3e-12		GO:0071310	cellular response to organic substance	5.9e-06
GO:0006165	nucleoside diphosphate phosphorylation	2.6e-12		GO:0070887	cellular response to chemical stimulus	1.1e-05
GO:0048589	developmental growth	3.7e-12		GO:0043562	cellular response to nitrogen levels	1.1e-05
GO:0010038	response to metal ion	3.8e-12		GO:0019439	aromatic compound catabolic process	1.5e-05
GO:0006096	glycolytic process	4.1e-12		GO:1901361	organic cyclic compound catabolic proces...	1.9e-05
GO:0006757	ATP generation from ADP	4.1e-12		GO:0009415	response to water	2.4e-05
GO:0009135	purine nucleoside diphosphate metabolic ...	4.1e-12		GO:0009056	catabolic process	2.5e-05
GO:0009179	purine ribonucleoside diphosphate metabo...	4.1e-12		GO:0070574	cadmium ion transmembrane transport	3.6e-05
GO:0009185	ribonucleoside diphosphate metabolic pro...	4.1e-12		GO:0009414	response to water deprivation	4e-05
GO:0046031	ADP metabolic process	4.1e-12		GO:0071472	cellular response to salt stress	4.7e-05
GO:0044724	single-organism carbohydrate catabolic p...	4.2e-12		GO:0009628	response to abiotic stimulus	4.8e-05
GO:0016125	sterol metabolic process	5.2e-12		GO:0071396	cellular response to lipid	5.1e-05
GO:0009132	nucleoside diphosphate metabolic process	7.5e-12		GO:0071215	cellular response to abscisic acid stimu...	5.2e-05
GO:0046939	nucleotide phosphorylation	7.8e-12		GO:0097306	cellular response to alcohol	5.7e-05
GO:0005996	monosaccharide metabolic process	1e-11		GO:0006935	chemotaxis	6e-05
GO:0051186	cofactor metabolic process	1.2e-11		GO:0010183	pollen tube guidance	6e-05
GO:0010035	response to inorganic substance	1.7e-11		GO:0042330	taxis	6e-05
GO:0071554	cell wall organization or biogenesis	2.7e-11		GO:0050918	positive chemotaxis	6e-05
GO:0009651	response to salt stress	2.8e-11		GO:0006402	mRNA catabolic process	7e-05
GO:0000271	polysaccharide biosynthetic process	3.8e-11		GO:0009266	response to temperature stimulus	8.1e-05
GO:0006753	nucleoside phosphate metabolic process	5.3e-11		GO:0045912	negative regulation of carbohydrate meta...	8.1e-05
GO:0009117	nucleotide metabolic process	7.1e-11		GO:0016036	cellular response to phosphate starvatio...	8.6e-05
