# Supplementary material for: Physiological and Transcriptomic Evaluation of Drought Effect on Own-Rooted and Grafted Grapevine Rootstock (1103P and 101-14MGt)
Source: Plants (Basel). 2023 Feb 28;12(5):1080. doi: 10.3390/plants12051080 (PMC10005690; doi:10.3390/plants12051080)
Supplement: Supplementary file 1 [file plants-12-01080-s001.zip › Supplementary material 8.xlsx]

## Sheet: Foglio1
Supplementary material 8. Soil water content (%) levels for individual pots during the experiment.
Pot	Treatment	Rootstock/Scion	28 april 10:00 am	1 may 10:00 am	5 may 10:00 am
1	Well-watered	101-14MGt	78
2	Well-watered	101-14MGt	79	79
3	Well-watered	101-14MGt	81	78	80
4	Well-watered	101-14MGt	82	81
5	Well-watered	101-14MGt	78	82	78
6	Well-watered	101-14MGt	82
7	Well-watered	101-14MGt	80	81
8	Well-watered	101-14MGt	77
9	Well-watered	101-14MGt	80	79	83
10	Well-watered	101-14MGt/CS	82	79
11	Well-watered	101-14MGt/CS	78
12	Well-watered	101-14MGt/CS	79	77	77
13	Well-watered	101-14MGt/CS	77	82
14	Well-watered	101-14MGt/CS	80	77	83
15	Well-watered	101-14MGt/CS	79	83	79
16	Well-watered	101-14MGt/CS	80
17	Well-watered	101-14MGt/CS	79	81
18	Well-watered	101-14MGt/CS	81
19	Well-watered	1103P	79	82
20	Well-watered	1103P	81	83	78
21	Well-watered	1103P	81
22	Well-watered	1103P	78	77	83
23	Well-watered	1103P	77	83
24	Well-watered	1103P	82	82	77
25	Well-watered	1103P	78	79
26	Well-watered	1103P	80
27	Well-watered	1103P	83
28	Well-watered	1103P/CS	80	79
29	Well-watered	1103P/CS	77	80
30	Well-watered	1103P/CS	79	81	81
31	Well-watered	1103P/CS	78
32	Well-watered	1103P/CS	80	78	83
33	Well-watered	1103P/CS	80
34	Well-watered	1103P/CS	81	80
35	Well-watered	1103P/CS	77	83
36	Well-watered	1103P/CS	81		78
37	Water-stressed	101-14MGt	78
38	Water-stressed	101-14MGt	83	47	23
39	Water-stressed	101-14MGt	83	49	19
40	Water-stressed	101-14MGt	81	48
41	Water-stressed	101-14MGt	79
42	Water-stressed	101-14MGt	78	46	19
43	Water-stressed	101-14MGt	78	54
44	Water-stressed	101-14MGt	80
45	Water-stressed	101-14MGt	79	55
46	Water-stressed	101-14MGt/CS	78	52
47	Water-stressed	101-14MGt/CS	78	54	18
48	Water-stressed	101-14MGt/CS	83
49	Water-stressed	101-14MGt/CS	78	48	21
50	Water-stressed	101-14MGt/CS	83
51	Water-stressed	101-14MGt/CS	79	53	23
52	Water-stressed	101-14MGt/CS	82	47
53	Water-stressed	101-14MGt/CS	83	52
54	Water-stressed	101-14MGt/CS	78
55	Water-stressed	1103P	80	47	23
56	Water-stressed	1103P	82
57	Water-stressed	1103P	79	49	20
58	Water-stressed	1103P	77	47
59	Water-stressed	1103P	83
60	Water-stressed	1103P	80	51	22
61	Water-stressed	1103P	80	47
62	Water-stressed	1103P	78
63	Water-stressed	1103P	80	55
64	Water-stressed	1103P/CS	81	49
65	Water-stressed	1103P/CS	82
66	Water-stressed	1103P/CS	78	51	18
67	Water-stressed	1103P/CS	79	48	18
68	Water-stressed	1103P/CS	77
69	Water-stressed	1103P/CS	79	53
70	Water-stressed	1103P/CS	80	49	23
71	Water-stressed	1103P/CS	81
72	Water-stressed	1103P/CS	77	51
